# Supplementary material for: p53 Binding Sites in Long Terminal Repeat 5Hs (LTR5Hs) of Human Endogenous Retrovirus K Family (HML-2 Subgroup) Play Important Roles in the Regulation of LTR5Hs Transcriptional Activity
Source: Microbiol Spectr. 2022 Jul 18;10(4):e00485-22. doi: 10.1128/spectrum.00485-22 (PMC9430305; doi:10.1128/spectrum.00485-22)
Supplement: Supplemental file 2 — Table S1. Download spectrum.00485-22-s0002.xlsx, XLSX file, 0.1 MB [file spectrum.00485-22-s0002.xlsx]

## Sheet: LTR5A
Information on the identified LTR5A elements of HML-2 in the human genome hg38
Genomic Location	Overlapping Gene(s)	Orientation	Query name	Query start	Query end	Query ori	Length	Score	E-val	%ID
2:105425026-105426056 [Sequence]	FHL2	Forward	DF0000556.4	1	1033	Forward	1034 [Sequence]	1883	0	96.42 [Alignment]
2:95191447-95192369 [Sequence]		Forward	DF0000556.4	109	1033	Forward	925 [Sequence]	1680	0	95.78 [Alignment]
12:34180273-34181302 [Sequence]		Reverse	DF0000556.4	1	1033	Forward	1033 [Sequence]	1852	0	95.26 [Alignment]
12:8220179-8221207 [Sequence]	AC092111.1	Forward	DF0000556.4	1	1033	Forward	1034 [Sequence]	1817	0	94.78 [Alignment]
12:8264685-8265713 [Sequence]	AC092745.5, ENPP7P5	Reverse	DF0000556.4	1	1032	Forward	1032 [Sequence]	1812	0	94.19 [Alignment]
12:8409225-8410094 [Sequence]		Reverse	DF0000556.4	155	1026	Forward	872 [Sequence]	1511	0	93.46 [Alignment]
12:8431666-8432286 [Sequence]		Reverse	DF0000556.4	155	773	Forward	622 [Sequence]	1083	0	94.05 [Alignment]
6:160082911-160083941 [Sequence]	IGF2R	Reverse	DF0000556.4	1	1033	Forward	1034 [Sequence]	1848	0	95.36 [Alignment]
18:70479125-70480147 [Sequence]		Forward	DF0000556.4	1	1033	Forward	1033 [Sequence]	1828	0	94.97 [Alignment]
11:3447426-3448436 [Sequence]	AC127526.3	Reverse	DF0000556.4	16	1033	Forward	1018 [Sequence]	1747	0	93.91 [Alignment]
11:119008363-119009131 [Sequence]	CENATAC	Reverse	DF0000556.4	1	772	Forward	772 [Sequence]	1344	0	93.52 [Alignment]
11:67968506-67969277 [Sequence]		Reverse	DF0000556.4	1	774	Forward	774 [Sequence]	1313	0	93.15 [Alignment]
11:3593922-3594685 [Sequence]		Reverse	DF0000556.4	1	769	Forward	769 [Sequence]	1248	0	91.68 [Alignment]
11:3545459-3546121 [Sequence]	AC127526.2	Forward	DF0000556.4	109	773	Forward	665 [Sequence]	1171	0	94.59 [Alignment]
11:3456205-3456872 [Sequence]	AC127526.3	Reverse	DF0000556.4	109	777	Forward	669 [Sequence]	1168	0	93.72 [Alignment]
11:25540843-25541483 [Sequence]		Forward	DF0000556.4	144	786	Forward	643 [Sequence]	1160	0	95.49 [Alignment]
11:71673922-71674580 [Sequence]	ALG1L9P	Reverse	DF0000556.4	110	770	Forward	661 [Sequence]	1151	0	94.10 [Alignment]
11:71626104-71626764 [Sequence]		Forward	DF0000556.4	109	770	Forward	662 [Sequence]	1141	0	93.35 [Alignment]
4:9130345-9131367 [Sequence]	AC108519.1, ENPP7P10	Forward	DF0000556.4	1	1033	Forward	1033 [Sequence]	1715	0	93.03 [Alignment]
4:9657956-9658876 [Sequence]	AC105916.1	Forward	DF0000556.4	1	930	Forward	930 [Sequence]	1631	0	94.62 [Alignment]
4:4074397-4075061 [Sequence]	AC116562.3	Forward	DF0000556.4	109	774	Forward	666 [Sequence]	1162	0	93.99 [Alignment]
4:164975498-164976126 [Sequence]	TRIM61	Forward	DF0000556.4	144	774	Forward	631 [Sequence]	1148	0	96.35 [Alignment]
4:3986156-3986788 [Sequence]		Reverse	DF0000556.4	144	777	Forward	634 [Sequence]	1143	0	95.11 [Alignment]
4:9518964-9519627 [Sequence]		Forward	DF0000556.4	109	773	Forward	665 [Sequence]	1123	0	93.08 [Alignment]
4:3905580-3906207 [Sequence]		Reverse	DF0000556.4	144	773	Forward	630 [Sequence]	1104	0	94.60 [Alignment]
4:4150774-4151397 [Sequence]		Reverse	DF0000556.4	144	768	Forward	625 [Sequence]	1098	0	94.40 [Alignment]
5:196784-197659 [Sequence]	CCDC127	Reverse	DF0000556.4	144	1033	Forward	890 [Sequence]	1566	0	94.83 [Alignment]
10:80806037-80806911 [Sequence]		Forward	DF0000556.4	159	1033	Forward	879 [Sequence]	1565	0	95.68 [Alignment]
3:130123340-130124223 [Sequence]	LINC02021	Reverse	DF0000556.4	144	1033	Forward	890 [Sequence]	1549	0	93.60 [Alignment]
3:142752305-142753074 [Sequence]	TRPC1	Reverse	DF0000556.4	1	772	Forward	772 [Sequence]	1382	0	95.08 [Alignment]
3:75592930-75593700 [Sequence]		Reverse	DF0000556.4	1	773	Forward	773 [Sequence]	1343	0	93.92 [Alignment]
3:75559076-75559738 [Sequence]	AC133041.1	Forward	DF0000556.4	109	772	Forward	664 [Sequence]	1143	0	92.47 [Alignment]
3:125730581-125731206 [Sequence]		Forward	DF0000556.4	144	770	Forward	627 [Sequence]	1087	0	93.94 [Alignment]
8:12216610-12217390 [Sequence]		Reverse	DF0000556.4	98	883	Forward	786 [Sequence]	1346	0	93.77 [Alignment]
8:8010698-8011474 [Sequence]		Forward	DF0000556.4	1	779	Forward	780 [Sequence]	1311	0	92.56 [Alignment]
8:8046025-8046653 [Sequence]		Forward	DF0000556.4	144	773	Forward	630 [Sequence]	1103	0	94.29 [Alignment]
8:7598028-7598656 [Sequence]		Forward	DF0000556.4	144	773	Forward	630 [Sequence]	1100	0	94.13 [Alignment]
8:7240913-7241541 [Sequence]		Reverse	DF0000556.4	144	773	Forward	630 [Sequence]	1088	0	93.49 [Alignment]
7:97941276-97942046 [Sequence]	AC079781.5	Reverse	DF0000556.4	1	773	Forward	773 [Sequence]	1278	0	92.24 [Alignment]
19:41544685-41545350 [Sequence]	AC243960.1	Forward	DF0000556.4	109	775	Forward	667 [Sequence]	1198	0	94.75 [Alignment]
9:126716640-126717269 [Sequence]		Forward	DF0000556.4	144	774	Forward	631 [Sequence]	1149	0	96.04 [Alignment]
11:71899507-71900120 [Sequence]	AP002495.1	Forward	DF0000556.4	156	770	Forward	615 [Sequence]	1070	2.1e-313	94.15 [Alignment]
4:8955708-8956335 [Sequence]		Forward	DF0000556.4	144	773	Forward	630 [Sequence]	1067	2.1e-312	92.86 [Alignment]
11:71599511-71600125 [Sequence]	KRTAP5-11	Forward	DF0000556.4	152	768	Forward	617 [Sequence]	1061	1.6e-310	93.68 [Alignment]
3:125753187-125753802 [Sequence]		Forward	DF0000556.4	155	773	Forward	619 [Sequence]	1051	1.7e-307	92.89 [Alignment]
4:9489816-9490443 [Sequence]		Forward	DF0000556.4	144	773	Forward	630 [Sequence]	1049	6.9e-307	92.38 [Alignment]
10:97700323-97700846 [Sequence]		Forward	DF0000556.4	509	1033	Forward	525 [Sequence]	979	5e-286	97.33 [Alignment]
15:90346561-90347084 [Sequence]		Reverse	DF0000556.4	509	1033	Forward	525 [Sequence]	977	2.5e-285	97.33 [Alignment]
12:49116150-49116673 [Sequence]		Forward	DF0000556.4	509	1033	Forward	525 [Sequence]	977	3.1e-285	97.14 [Alignment]
13:98764828-98765351 [Sequence]		Forward	DF0000556.4	509	1033	Forward	525 [Sequence]	974	1.7e-284	97.33 [Alignment]
10:29427217-29427740 [Sequence]	SVIL-AS1	Forward	DF0000556.4	509	1033	Forward	525 [Sequence]	973	2.7e-284	96.95 [Alignment]
6:52883740-52884264 [Sequence]		Forward	DF0000556.4	509	1033	Forward	526 [Sequence]	973	4.7e-284	97.34 [Alignment]
16:35153933-35154456 [Sequence]	AC023824.6	Forward	DF0000556.4	509	1033	Forward	525 [Sequence]	960	4.3e-280	96.19 [Alignment]
6:80635147-80635670 [Sequence]		Forward	DF0000556.4	509	1033	Forward	525 [Sequence]	959	5e-280	96.19 [Alignment]
6:43239491-43240011 [Sequence]		Reverse	DF0000556.4	512	1033	Forward	522 [Sequence]	955	1.3e-278	96.17 [Alignment]
9:77303423-77303946 [Sequence]	VPS13A	Reverse	DF0000556.4	509	1033	Forward	525 [Sequence]	953	3.9e-278	95.81 [Alignment]
12:56822614-56823135 [Sequence]	AC121758.2	Forward	DF0000556.4	509	1033	Forward	525 [Sequence]	953	4.8e-278	96.38 [Alignment]
7:105149142-105149665 [Sequence]	SRPK2	Forward	DF0000556.4	509	1033	Forward	525 [Sequence]	952	6e-278	95.62 [Alignment]
1:112816778-112817297 [Sequence]		Reverse	DF0000556.4	509	1033	Forward	525 [Sequence]	952	6.3e-278	95.81 [Alignment]
16:1931334-1931857 [Sequence]		Forward	DF0000556.4	509	1033	Forward	525 [Sequence]	952	8.8e-278	95.62 [Alignment]
21:38573359-38573882 [Sequence]	ERG	Forward	DF0000556.4	509	1033	Forward	525 [Sequence]	950	3.7e-277	95.62 [Alignment]
3:98362555-98363079 [Sequence]	AC117473.1	Reverse	DF0000556.4	509	1033	Forward	526 [Sequence]	949	6.5e-277	95.82 [Alignment]
10:95197194-95197716 [Sequence]	ACSM6	Reverse	DF0000556.4	509	1033	Forward	525 [Sequence]	947	2.3e-276	95.81 [Alignment]
4:121397031-121397554 [Sequence]		Forward	DF0000556.4	509	1033	Forward	525 [Sequence]	946	3.7e-276	95.24 [Alignment]
22:17059639-17060168 [Sequence]	CECR7	Forward	DF0000556.4	509	1033	Forward	531 [Sequence]	946	4.5e-276	94.73 [Alignment]
10:95197718-95198222 [Sequence]	ACSM6	Reverse	DF0000556.4	1	506	Forward	506 [Sequence]	946	4.7e-276	97.63 [Alignment]
1:47133681-47134203 [Sequence]	CYP4A22-AS1	Forward	DF0000556.4	509	1033	Forward	525 [Sequence]	946	6e-276	95.81 [Alignment]
10:101033533-101034056 [Sequence]	SFXN3	Reverse	DF0000556.4	509	1033	Forward	525 [Sequence]	945	1.1e-275	95.43 [Alignment]
6:141096209-141096732 [Sequence]		Reverse	DF0000556.4	509	1033	Forward	525 [Sequence]	944	1.6e-275	95.05 [Alignment]
19:41036045-41036569 [Sequence]		Reverse	DF0000556.4	509	1033	Forward	526 [Sequence]	943	3.9e-275	95.25 [Alignment]
2:240671345-240671849 [Sequence]		Forward	DF0000556.4	1	506	Forward	506 [Sequence]	943	5.2e-275	97.23 [Alignment]
1:147709409-147709928 [Sequence]		Reverse	DF0000556.4	509	1032	Forward	524 [Sequence]	941	1.8e-274	96.18 [Alignment]
3:57343690-57344213 [Sequence]	DNAH12	Forward	DF0000556.4	509	1033	Forward	525 [Sequence]	940	2.3e-274	94.67 [Alignment]
11:37931072-37931589 [Sequence]		Forward	DF0000556.4	509	1033	Forward	525 [Sequence]	940	3e-274	95.24 [Alignment]
2:94538-95055 [Sequence]		Forward	DF0000556.4	509	1033	Forward	525 [Sequence]	940	3.1e-274	94.48 [Alignment]
4:156386354-156386876 [Sequence]		Reverse	DF0000556.4	509	1033	Forward	525 [Sequence]	940	3.2e-274	95.62 [Alignment]
2:129701856-129702385 [Sequence]		Forward	DF0000556.4	509	1033	Forward	531 [Sequence]	940	4.5e-274	94.54 [Alignment]
5:99328393-99328897 [Sequence]		Forward	DF0000556.4	1	506	Forward	506 [Sequence]	939	4.8e-274	97.43 [Alignment]
8:145027824-145028347 [Sequence]		Reverse	DF0000556.4	509	1033	Forward	525 [Sequence]	939	8.6e-274	95.05 [Alignment]
3:183170484-183171007 [Sequence]		Forward	DF0000556.4	509	1033	Forward	525 [Sequence]	937	2.8e-273	94.48 [Alignment]
12:133090536-133091055 [Sequence]	ZNF140	Reverse	DF0000556.4	509	1033	Forward	525 [Sequence]	934	1.6e-272	95.05 [Alignment]
4:43002157-43002661 [Sequence]	GRXCR1	Reverse	DF0000556.4	1	506	Forward	506 [Sequence]	934	2e-272	97.04 [Alignment]
10:32894962-32895483 [Sequence]	ITGB1	Forward	DF0000556.4	509	1033	Forward	525 [Sequence]	934	2.7e-272	94.86 [Alignment]
8:66313577-66314079 [Sequence]		Reverse	DF0000556.4	1	506	Forward	506 [Sequence]	933	3.3e-272	97.43 [Alignment]
14:54753118-54753622 [Sequence]	SAMD4A	Reverse	DF0000556.4	1	506	Forward	506 [Sequence]	933	4.3e-272	97.23 [Alignment]
5:152797290-152797810 [Sequence]	LINC01470	Reverse	DF0000556.4	509	1033	Forward	525 [Sequence]	932	8.2e-272	95.05 [Alignment]
11:123280193-123280710 [Sequence]		Forward	DF0000556.4	515	1033	Forward	519 [Sequence]	930	2.6e-271	94.99 [Alignment]
6:60655489-60656012 [Sequence]		Forward	DF0000556.4	509	1033	Forward	525 [Sequence]	930	4.3e-271	94.10 [Alignment]
10:70257191-70257695 [Sequence]	NPFFR1	Forward	DF0000556.4	1	506	Forward	506 [Sequence]	929	5.7e-271	96.44 [Alignment]
22:11274018-11274541 [Sequence]		Reverse	DF0000556.4	509	1033	Forward	525 [Sequence]	928	1.1e-270	94.48 [Alignment]
14:20241562-20242079 [Sequence]	OR11H4	Reverse	DF0000556.4	509	1027	Forward	519 [Sequence]	928	1.4e-270	95.18 [Alignment]
4:30233409-30233913 [Sequence]		Reverse	DF0000556.4	1	506	Forward	506 [Sequence]	928	1.6e-270	96.84 [Alignment]
4:68528240-68528743 [Sequence]		Forward	DF0000556.4	2	506	Forward	505 [Sequence]	928	1.7e-270	96.63 [Alignment]
10:25881625-25882129 [Sequence]		Reverse	DF0000556.4	1	506	Forward	506 [Sequence]	927	2e-270	96.64 [Alignment]
7:38230844-38231364 [Sequence]		Reverse	DF0000556.4	510	1033	Forward	524 [Sequence]	927	2e-270	94.47 [Alignment]
4:127439477-127439994 [Sequence]	AC093772.1	Reverse	DF0000556.4	509	1033	Forward	525 [Sequence]	927	2.8e-270	94.48 [Alignment]
4:43001634-43002155 [Sequence]	GRXCR1	Reverse	DF0000556.4	509	1033	Forward	527 [Sequence]	926	6.7e-270	95.07 [Alignment]
X:91170772-91171296 [Sequence]		Forward	DF0000556.4	509	1033	Forward	526 [Sequence]	925	8e-270	94.11 [Alignment]
X:91170266-91170770 [Sequence]		Forward	DF0000556.4	1	506	Forward	506 [Sequence]	925	9.8e-270	96.64 [Alignment]
16:10829981-10830485 [Sequence]		Reverse	DF0000556.4	1	506	Forward	506 [Sequence]	924	2.3e-269	96.25 [Alignment]
6:141096734-141097236 [Sequence]		Reverse	DF0000556.4	1	506	Forward	506 [Sequence]	924	2.8e-269	96.84 [Alignment]
22:11608972-11609495 [Sequence]		Forward	DF0000556.4	509	1033	Forward	525 [Sequence]	922	7.8e-269	94.29 [Alignment]
14:106031230-106031752 [Sequence]		Reverse	DF0000556.4	509	1032	Forward	524 [Sequence]	921	1.9e-268	93.70 [Alignment]
X:127354427-127354944 [Sequence]		Forward	DF0000556.4	509	1033	Forward	525 [Sequence]	921	2.1e-268	94.10 [Alignment]
12:49115641-49116148 [Sequence]		Forward	DF0000556.4	1	506	Forward	509 [Sequence]	920	2.7e-268	96.07 [Alignment]
19:21620736-21621240 [Sequence]		Reverse	DF0000556.4	1	506	Forward	506 [Sequence]	920	3.7e-268	95.85 [Alignment]
5:99328899-99329417 [Sequence]		Forward	DF0000556.4	509	1033	Forward	525 [Sequence]	919	8.3e-268	94.67 [Alignment]
3:7942180-7942697 [Sequence]		Forward	DF0000556.4	509	1033	Forward	525 [Sequence]	919	8.7e-268	94.10 [Alignment]
21:38572857-38573357 [Sequence]	ERG	Forward	DF0000556.4	1	506	Forward	506 [Sequence]	918	1.1e-267	97.04 [Alignment]
KI270442.1:239940-240463 [Sequence]		Reverse	DF0000556.4	509	1033	Forward	525 [Sequence]	918	1.1e-267	93.90 [Alignment]
3:57343184-57343688 [Sequence]	DNAH12	Forward	DF0000556.4	1	506	Forward	506 [Sequence]	918	1.4e-267	96.05 [Alignment]
9:41105161-41105664 [Sequence]	FRG1HP, BX255923.2	Forward	DF0000556.4	1	505	Forward	505 [Sequence]	917	3e-267	96.24 [Alignment]
9:68325758-68326261 [Sequence]	AL353608.3	Reverse	DF0000556.4	1	505	Forward	505 [Sequence]	917	3e-267	96.24 [Alignment]
4:9567314-9567835 [Sequence]	AC105916.1	Reverse	DF0000556.4	509	1033	Forward	525 [Sequence]	914	2.2e-266	93.52 [Alignment]
10:29426711-29427215 [Sequence]	SVIL-AS1	Forward	DF0000556.4	1	506	Forward	506 [Sequence]	914	3e-266	96.05 [Alignment]
1:236504498-236505002 [Sequence]		Forward	DF0000556.4	1	506	Forward	506 [Sequence]	913	3.4e-266	95.85 [Alignment]
16:34144576-34145098 [Sequence]		Forward	DF0000556.4	509	1033	Forward	525 [Sequence]	913	5.6e-266	93.33 [Alignment]
10:97699820-97700321 [Sequence]		Forward	DF0000556.4	1	506	Forward	507 [Sequence]	912	6.8e-266	96.45 [Alignment]
11:50346929-50347450 [Sequence]	AC024405.2	Forward	DF0000556.4	509	1033	Forward	525 [Sequence]	912	7.4e-266	93.71 [Alignment]
11:50131140-50131661 [Sequence]		Reverse	DF0000556.4	509	1033	Forward	525 [Sequence]	912	7.4e-266	93.71 [Alignment]
20:29758964-29759471 [Sequence]		Reverse	DF0000556.4	509	1017	Forward	509 [Sequence]	912	7.5e-266	95.09 [Alignment]
1:47133175-47133679 [Sequence]	CYP4A22-AS1	Forward	DF0000556.4	1	506	Forward	506 [Sequence]	912	1.1e-265	95.45 [Alignment]
14:16033008-16033531 [Sequence]		Forward	DF0000556.4	509	1033	Forward	526 [Sequence]	911	1.3e-265	94.30 [Alignment]
Y:4634529-4635053 [Sequence]		Forward	DF0000556.4	509	1033	Forward	526 [Sequence]	910	3.2e-265	93.54 [Alignment]
X:154521158-154521660 [Sequence]		Forward	DF0000556.4	1	506	Forward	508 [Sequence]	910	4.7e-265	96.06 [Alignment]
KI270442.1:240465-240963 [Sequence]		Reverse	DF0000556.4	7	506	Forward	500 [Sequence]	909	6.6e-265	96.00 [Alignment]
3:15145529-15146044 [Sequence]		Reverse	DF0000556.4	509	1033	Forward	525 [Sequence]	908	1.6e-264	93.52 [Alignment]
3:75537719-75538224 [Sequence]	LINC02018	Forward	DF0000556.4	1	506	Forward	507 [Sequence]	907	2.4e-264	95.86 [Alignment]
3:7941676-7942178 [Sequence]		Forward	DF0000556.4	1	506	Forward	506 [Sequence]	905	8.4e-264	95.65 [Alignment]
12:107997561-107998061 [Sequence]		Reverse	DF0000556.4	1	506	Forward	506 [Sequence]	903	4.7e-263	95.45 [Alignment]
1:153088772-153089274 [Sequence]		Reverse	DF0000556.4	2	506	Forward	505 [Sequence]	902	1.1e-262	95.45 [Alignment]
11:113777040-113777541 [Sequence]		Forward	DF0000556.4	1	506	Forward	506 [Sequence]	901	1.8e-262	95.45 [Alignment]
14:106031755-106032256 [Sequence]		Reverse	DF0000556.4	3	505	Forward	503 [Sequence]	900	2.6e-262	95.63 [Alignment]
16:35153437-35153931 [Sequence]	AC023824.6	Forward	DF0000556.4	1	506	Forward	506 [Sequence]	899	6.9e-262	95.45 [Alignment]
1:40472236-40472757 [Sequence]		Forward	DF0000556.4	509	1033	Forward	531 [Sequence]	899	7e-262	92.84 [Alignment]
20:30902857-30903378 [Sequence]		Forward	DF0000556.4	509	1033	Forward	525 [Sequence]	899	9.8e-262	93.14 [Alignment]
8:12413445-12413947 [Sequence]	AC087203.3	Forward	DF0000556.4	1	504	Forward	504 [Sequence]	894	2e-260	95.04 [Alignment]
8:12171126-12171628 [Sequence]	FAM66D	Forward	DF0000556.4	1	504	Forward	504 [Sequence]	894	2e-260	95.04 [Alignment]
8:46439919-46440439 [Sequence]		Reverse	DF0000556.4	509	1033	Forward	525 [Sequence]	892	8e-260	92.76 [Alignment]
22:11608468-11608970 [Sequence]		Forward	DF0000556.4	1	506	Forward	506 [Sequence]	885	9.9e-258	94.27 [Alignment]
11:50346425-50346927 [Sequence]	AC024405.2	Forward	DF0000556.4	1	506	Forward	506 [Sequence]	882	7.9e-257	94.27 [Alignment]
7:55943421-55943903 [Sequence]	AC092647.5	Reverse	DF0000556.4	1	486	Forward	486 [Sequence]	881	1.9e-256	96.30 [Alignment]
8:46431501-46432004 [Sequence]		Reverse	DF0000556.4	1	506	Forward	506 [Sequence]	878	1.5e-255	94.07 [Alignment]
11:50131663-50132165 [Sequence]		Reverse	DF0000556.4	1	506	Forward	506 [Sequence]	877	3.3e-255	93.87 [Alignment]
11:67921260-67921763 [Sequence]		Forward	DF0000556.4	1	506	Forward	506 [Sequence]	877	4e-255	94.07 [Alignment]
20:30902360-30902855 [Sequence]		Forward	DF0000556.4	8	506	Forward	499 [Sequence]	873	3.6e-254	94.59 [Alignment]
8:8205676-8206179 [Sequence]	ENPP7P1, FAM85B	Forward	DF0000556.4	1	508	Forward	508 [Sequence]	873	5.8e-254	94.09 [Alignment]
8:7127504-7128007 [Sequence]	AF228730.5	Reverse	DF0000556.4	1	506	Forward	506 [Sequence]	866	4.3e-252	94.07 [Alignment]
1:153088301-153088770 [Sequence]		Reverse	DF0000556.4	509	979	Forward	471 [Sequence]	841	2.7e-244	94.90 [Alignment]
8:7699566-7700040 [Sequence]		Reverse	DF0000556.4	189	664	Forward	476 [Sequence]	834	1.9e-242	94.33 [Alignment]
10:133610484-133610929 [Sequence]	AL731769.2	Forward	DF0000556.4	509	955	Forward	447 [Sequence]	828	1.2e-240	97.09 [Alignment]
3:75374590-75375051 [Sequence]		Reverse	DF0000556.4	144	606	Forward	463 [Sequence]	814	3.1e-236	94.38 [Alignment]
4:30232947-30233407 [Sequence]		Reverse	DF0000556.4	509	971	Forward	463 [Sequence]	812	1.4e-235	94.82 [Alignment]
8:12028139-12028643 [Sequence]		Reverse	DF0000556.4	1	506	Forward	506 [Sequence]	803	4.4e-233	90.12 [Alignment]
19:21620295-21620732 [Sequence]		Reverse	DF0000556.4	511	949	Forward	439 [Sequence]	786	5.7e-228	95.22 [Alignment]
10:32894563-32894960 [Sequence]	ITGB1	Forward	DF0000556.4	109	506	Forward	398 [Sequence]	757	4.1e-219	97.99 [Alignment]
15:40644467-40644864 [Sequence]	KNL1, AC022405.1	Reverse	DF0000556.4	109	506	Forward	398 [Sequence]	753	5e-218	97.99 [Alignment]
9:77303948-77304344 [Sequence]	VPS13A	Reverse	DF0000556.4	110	506	Forward	397 [Sequence]	750	6.8e-217	97.98 [Alignment]
12:56822215-56822612 [Sequence]		Forward	DF0000556.4	109	506	Forward	398 [Sequence]	748	1.6e-216	97.49 [Alignment]
Y:4634130-4634527 [Sequence]		Forward	DF0000556.4	109	506	Forward	398 [Sequence]	748	1.6e-216	97.49 [Alignment]
4:121446543-121446937 [Sequence]		Reverse	DF0000556.4	110	506	Forward	397 [Sequence]	748	1.7e-216	98.24 [Alignment]
6:95361725-95362121 [Sequence]		Reverse	DF0000556.4	110	506	Forward	397 [Sequence]	747	2.9e-216	97.73 [Alignment]
1:150709293-150709690 [Sequence]	HORMAD1	Forward	DF0000556.4	109	506	Forward	398 [Sequence]	747	3.5e-216	97.24 [Alignment]
7:105148743-105149140 [Sequence]	SRPK2	Forward	DF0000556.4	109	506	Forward	398 [Sequence]	745	1.3e-215	97.24 [Alignment]
4:104171074-104171471 [Sequence]		Forward	DF0000556.4	109	506	Forward	398 [Sequence]	743	4.9e-215	97.49 [Alignment]
2:20501694-20502091 [Sequence]		Reverse	DF0000556.4	109	506	Forward	398 [Sequence]	738	2.3e-213	96.98 [Alignment]
15:97629627-97630023 [Sequence]	LINC00923	Reverse	DF0000556.4	110	506	Forward	397 [Sequence]	738	2.6e-213	96.98 [Alignment]
22:17059240-17059637 [Sequence]	CECR7	Forward	DF0000556.4	109	506	Forward	398 [Sequence]	737	3.1e-213	96.48 [Alignment]
2:129701457-129701854 [Sequence]		Forward	DF0000556.4	109	506	Forward	398 [Sequence]	734	2.5e-212	96.48 [Alignment]
5:154636479-154636893 [Sequence]		Reverse	DF0000556.4	91	506	Forward	416 [Sequence]	731	2.6e-211	94.71 [Alignment]
4:9751385-9751808 [Sequence]		Forward	DF0000556.4	349	773	Forward	425 [Sequence]	730	4.8e-211	93.41 [Alignment]
11:76711193-76711588 [Sequence]	GUCY2EP	Forward	DF0000556.4	109	506	Forward	398 [Sequence]	730	5.8e-211	96.98 [Alignment]
13:114182434-114182830 [Sequence]	CFAP97D2, AL160396.1	Reverse	DF0000556.4	110	506	Forward	397 [Sequence]	729	9.2e-211	95.97 [Alignment]
14:24010216-24010613 [Sequence]	DHRS4-AS1, AL136419.1, AL136419.3	Reverse	DF0000556.4	109	506	Forward	398 [Sequence]	729	9.3e-211	95.98 [Alignment]
19:41036571-41036965 [Sequence]		Reverse	DF0000556.4	110	506	Forward	397 [Sequence]	728	2.2e-210	96.47 [Alignment]
5:152797812-152798207 [Sequence]	LINC01470	Reverse	DF0000556.4	110	506	Forward	397 [Sequence]	726	8.1e-210	96.47 [Alignment]
14:20242081-20242474 [Sequence]	OR11H4	Reverse	DF0000556.4	110	506	Forward	397 [Sequence]	726	8.3e-210	96.47 [Alignment]
11:37930675-37931070 [Sequence]		Forward	DF0000556.4	111	506	Forward	396 [Sequence]	725	1.8e-209	95.96 [Alignment]
8:12225482-12225880 [Sequence]		Reverse	DF0000556.4	110	508	Forward	399 [Sequence]	725	2.1e-209	95.24 [Alignment]
16:1930935-1931332 [Sequence]		Forward	DF0000556.4	109	506	Forward	398 [Sequence]	724	2.6e-209	95.73 [Alignment]
8:8197286-8197684 [Sequence]	AC105233.4, ENPP7P1, FAM85B	Forward	DF0000556.4	110	508	Forward	399 [Sequence]	722	1.4e-208	94.99 [Alignment]
11:23093028-23093412 [Sequence]		Reverse	DF0000556.4	122	506	Forward	385 [Sequence]	721	2e-208	97.40 [Alignment]
3:183170089-183170482 [Sequence]		Forward	DF0000556.4	110	506	Forward	397 [Sequence]	720	4.5e-208	95.72 [Alignment]
6:52748801-52749197 [Sequence]		Reverse	DF0000556.4	110	506	Forward	397 [Sequence]	718	1.9e-207	95.47 [Alignment]
1:147709930-147710324 [Sequence]		Reverse	DF0000556.4	111	506	Forward	396 [Sequence]	717	3.1e-207	95.71 [Alignment]
8:12467992-12468390 [Sequence]	ENPP7P6, AC068587.4	Reverse	DF0000556.4	110	508	Forward	399 [Sequence]	717	5.6e-207	94.49 [Alignment]
4:166093592-166093984 [Sequence]	TLL1	Reverse	DF0000556.4	110	502	Forward	393 [Sequence]	716	6.4e-207	95.93 [Alignment]
17:16400210-16400606 [Sequence]		Forward	DF0000556.4	110	506	Forward	397 [Sequence]	711	2.3e-205	94.96 [Alignment]
12:133095597-133095990 [Sequence]	ZNF140	Reverse	DF0000556.4	509	907	Forward	399 [Sequence]	710	7.6e-205	95.49 [Alignment]
20:29759473-29759861 [Sequence]		Reverse	DF0000556.4	118	506	Forward	389 [Sequence]	705	1.6e-203	95.63 [Alignment]
11:67830505-67830903 [Sequence]	ENPP7P7	Reverse	DF0000556.4	110	508	Forward	399 [Sequence]	705	1.8e-203	93.98 [Alignment]
8:12459503-12459901 [Sequence]	ENPP7P6	Reverse	DF0000556.4	110	508	Forward	399 [Sequence]	701	2.9e-202	93.73 [Alignment]
2:131721301-131721698 [Sequence]	C2orf27A	Forward	DF0000556.4	109	506	Forward	398 [Sequence]	699	8.2e-202	93.97 [Alignment]
6:60655097-60655487 [Sequence]		Forward	DF0000556.4	115	506	Forward	392 [Sequence]	698	2.1e-201	94.39 [Alignment]
4:121446152-121446541 [Sequence]		Reverse	DF0000556.4	509	899	Forward	391 [Sequence]	698	2.2e-201	95.14 [Alignment]
2:95567307-95567669 [Sequence]		Forward	DF0000556.4	144	506	Forward	363 [Sequence]	693	6.6e-200	98.62 [Alignment]
10:101034177-101034560 [Sequence]	SFXN3	Reverse	DF0000556.4	1	386	Forward	386 [Sequence]	693	6.7e-200	96.37 [Alignment]
13:42710916-42711278 [Sequence]		Forward	DF0000556.4	144	506	Forward	363 [Sequence]	687	3.6e-198	97.80 [Alignment]
4:3977847-3978224 [Sequence]		Reverse	DF0000556.4	131	508	Forward	378 [Sequence]	686	8.4e-198	94.97 [Alignment]
2:109637361-109637723 [Sequence]		Reverse	DF0000556.4	144	506	Forward	363 [Sequence]	683	7.5e-197	97.52 [Alignment]
1:40471872-40472234 [Sequence]		Forward	DF0000556.4	144	506	Forward	363 [Sequence]	680	7.4e-196	96.97 [Alignment]
1:225965971-225966333 [Sequence]		Forward	DF0000556.4	144	506	Forward	363 [Sequence]	677	4.5e-195	97.25 [Alignment]
X:127354063-127354425 [Sequence]		Forward	DF0000556.4	144	506	Forward	363 [Sequence]	677	4.7e-195	96.97 [Alignment]
9:28880333-28880695 [Sequence]		Forward	DF0000556.4	144	506	Forward	363 [Sequence]	676	7.8e-195	96.97 [Alignment]
10:133610106-133610482 [Sequence]	AL731769.2	Forward	DF0000556.4	130	506	Forward	377 [Sequence]	675	1.7e-194	94.43 [Alignment]
8:7299162-7299560 [Sequence]	FAM66B	Reverse	DF0000556.4	110	508	Forward	399 [Sequence]	675	2.5e-194	91.98 [Alignment]
3:15146047-15146426 [Sequence]		Reverse	DF0000556.4	125	505	Forward	381 [Sequence]	673	6.7e-194	95.01 [Alignment]
Y:6958923-6959285 [Sequence]	TBL1Y	Reverse	DF0000556.4	144	506	Forward	363 [Sequence]	673	9.9e-194	96.42 [Alignment]
5:57547143-57547512 [Sequence]		Forward	DF0000556.4	509	875	Forward	370 [Sequence]	671	2.2e-193	95.95 [Alignment]
5:26197546-26197908 [Sequence]		Forward	DF0000556.4	144	506	Forward	363 [Sequence]	671	2.9e-193	96.42 [Alignment]
Y:10176032-10176394 [Sequence]		Forward	DF0000556.4	144	506	Forward	363 [Sequence]	670	5.7e-193	96.42 [Alignment]
2:94181-94536 [Sequence]		Forward	DF0000556.4	151	506	Forward	356 [Sequence]	668	2.1e-192	97.19 [Alignment]
13:98764464-98764826 [Sequence]		Forward	DF0000556.4	144	506	Forward	363 [Sequence]	665	2.3e-191	96.14 [Alignment]
4:9567837-9568231 [Sequence]	AC105916.1	Reverse	DF0000556.4	110	506	Forward	397 [Sequence]	664	3.6e-191	92.44 [Alignment]
6:52883388-52883738 [Sequence]		Forward	DF0000556.4	156	506	Forward	351 [Sequence]	663	5.6e-191	97.72 [Alignment]
15:44228734-44229085 [Sequence]		Forward	DF0000556.4	155	506	Forward	352 [Sequence]	662	1.9e-190	97.16 [Alignment]
22:11274543-11274907 [Sequence]		Reverse	DF0000556.4	144	506	Forward	365 [Sequence]	661	3.8e-190	95.89 [Alignment]
6:52948223-52948585 [Sequence]	GSTA9P	Reverse	DF0000556.4	144	506	Forward	363 [Sequence]	660	5.4e-190	95.87 [Alignment]
8:145028349-145028710 [Sequence]		Reverse	DF0000556.4	145	506	Forward	362 [Sequence]	658	1.8e-189	95.58 [Alignment]
1:5574126-5574489 [Sequence]	AL365255.1	Reverse	DF0000556.4	143	506	Forward	364 [Sequence]	658	2.7e-189	95.60 [Alignment]
12:133095992-133096346 [Sequence]	ZNF140	Reverse	DF0000556.4	149	506	Forward	358 [Sequence]	654	4.5e-188	96.93 [Alignment]
1:234012335-234012698 [Sequence]	SLC35F3	Reverse	DF0000556.4	143	506	Forward	364 [Sequence]	653	9.6e-188	95.05 [Alignment]
12:133091057-133091413 [Sequence]	ZNF140	Reverse	DF0000556.4	149	506	Forward	358 [Sequence]	651	2.9e-187	96.37 [Alignment]
4:156386878-156387243 [Sequence]		Reverse	DF0000556.4	144	506	Forward	366 [Sequence]	650	8.7e-187	95.08 [Alignment]
7:38231369-38231709 [Sequence]		Reverse	DF0000556.4	164	504	Forward	341 [Sequence]	648	2.3e-186	97.95 [Alignment]
16:66628252-66628615 [Sequence]	CMTM4	Reverse	DF0000556.4	143	506	Forward	364 [Sequence]	646	1.2e-185	94.51 [Alignment]
4:15878668-15879031 [Sequence]		Forward	DF0000556.4	143	506	Forward	364 [Sequence]	644	3.9e-185	93.96 [Alignment]
8:145021769-145022130 [Sequence]		Reverse	DF0000556.4	145	506	Forward	362 [Sequence]	642	1.7e-184	94.20 [Alignment]
20:23829845-23830195 [Sequence]		Reverse	DF0000556.4	156	506	Forward	351 [Sequence]	642	2.1e-184	95.73 [Alignment]
16:34144212-34144574 [Sequence]		Forward	DF0000556.4	144	506	Forward	363 [Sequence]	641	3.2e-184	94.21 [Alignment]
2:73119704-73120066 [Sequence]	RAB11FIP5	Reverse	DF0000556.4	143	506	Forward	364 [Sequence]	641	3.6e-184	95.05 [Alignment]
4:121396680-121397029 [Sequence]		Forward	DF0000556.4	157	506	Forward	350 [Sequence]	639	1.1e-183	96.29 [Alignment]
8:252895-253258 [Sequence]	ZNF596	Forward	DF0000556.4	143	506	Forward	364 [Sequence]	639	1.1e-183	93.68 [Alignment]
4:3883874-3884231 [Sequence]		Reverse	DF0000556.4	149	506	Forward	358 [Sequence]	639	1.5e-183	94.97 [Alignment]
14:16032661-16033006 [Sequence]		Forward	DF0000556.4	161	506	Forward	346 [Sequence]	637	7e-183	96.24 [Alignment]
9:128856573-128856934 [Sequence]	AL441992.2, KYAT1	Forward	DF0000556.4	143	504	Forward	362 [Sequence]	636	1.1e-182	93.92 [Alignment]
11:3395078-3395439 [Sequence]	TSSC2	Reverse	DF0000556.4	144	505	Forward	362 [Sequence]	636	1.3e-182	94.20 [Alignment]
1:53168762-53169104 [Sequence]		Reverse	DF0000556.4	164	506	Forward	343 [Sequence]	635	2.1e-182	96.21 [Alignment]
14:94626286-94626624 [Sequence]		Forward	DF0000556.4	168	506	Forward	339 [Sequence]	630	6.6e-181	96.46 [Alignment]
1:112817299-112817634 [Sequence]		Reverse	DF0000556.4	171	506	Forward	336 [Sequence]	628	3.3e-180	96.73 [Alignment]
8:12459140-12459502 [Sequence]	ENPP7P6	Reverse	DF0000556.4	510	875	Forward	366 [Sequence]	627	3.9e-180	94.26 [Alignment]
8:143000924-143001257 [Sequence]	LY6E-DT	Forward	DF0000556.4	173	506	Forward	334 [Sequence]	626	1.3e-179	97.31 [Alignment]
2:703077-703415 [Sequence]		Reverse	DF0000556.4	165	503	Forward	339 [Sequence]	622	2.3e-178	95.58 [Alignment]
15:90347086-90347421 [Sequence]		Reverse	DF0000556.4	171	506	Forward	336 [Sequence]	620	5.6e-178	96.43 [Alignment]
14:105273609-105273951 [Sequence]	BRF1	Forward	DF0000556.4	164	506	Forward	343 [Sequence]	612	2.4e-175	94.17 [Alignment]
7:6860760-6861108 [Sequence]		Reverse	DF0000556.4	157	505	Forward	349 [Sequence]	611	4.9e-175	93.70 [Alignment]
3:27531407-27531745 [Sequence]		Forward	DF0000556.4	168	506	Forward	339 [Sequence]	610	7.5e-175	95.28 [Alignment]
6:27597247-27597585 [Sequence]		Reverse	DF0000556.4	168	506	Forward	339 [Sequence]	609	1.4e-174	94.99 [Alignment]
4:68598161-68598503 [Sequence]		Forward	DF0000556.4	164	506	Forward	343 [Sequence]	608	3.7e-174	94.17 [Alignment]
5:154644173-154644511 [Sequence]		Reverse	DF0000556.4	168	506	Forward	339 [Sequence]	600	6.5e-172	94.40 [Alignment]
3:195728624-195728961 [Sequence]	MUC20-OT1, MUC20	Reverse	DF0000556.4	168	506	Forward	339 [Sequence]	598	3.4e-171	95.28 [Alignment]
10:96403267-96403586 [Sequence]	TLL2	Forward	DF0000556.4	1	321	Forward	321 [Sequence]	588	3.6e-168	96.88 [Alignment]
6:43240020-43240348 [Sequence]		Reverse	DF0000556.4	169	506	Forward	338 [Sequence]	586	9.9e-168	93.79 [Alignment]
9:128856938-128857252 [Sequence]	AL441992.2, KYAT1	Forward	DF0000556.4	509	823	Forward	315 [Sequence]	578	2.6e-165	95.87 [Alignment]
2:131721700-131722014 [Sequence]	C2orf27A	Forward	DF0000556.4	509	823	Forward	315 [Sequence]	575	2.2e-164	95.24 [Alignment]
5:154643855-154644171 [Sequence]		Reverse	DF0000556.4	509	825	Forward	317 [Sequence]	573	8.8e-164	94.64 [Alignment]
2:73119388-73119702 [Sequence]	RAB11FIP5	Reverse	DF0000556.4	509	823	Forward	315 [Sequence]	564	6.2e-161	94.29 [Alignment]
22:15852273-15852587 [Sequence]		Forward	DF0000556.4	509	823	Forward	315 [Sequence]	563	8.2e-161	94.29 [Alignment]
14:19129919-19130233 [Sequence]	DUXAP9, AL589743.3	Forward	DF0000556.4	509	823	Forward	315 [Sequence]	561	4.6e-160	93.97 [Alignment]
5:154636160-154636473 [Sequence]		Reverse	DF0000556.4	513	825	Forward	314 [Sequence]	553	1.1e-157	94.27 [Alignment]
8:8206231-8206550 [Sequence]	ENPP7P1, FAM85B	Forward	DF0000556.4	562	883	Forward	322 [Sequence]	553	1.1e-157	94.10 [Alignment]
14:19269783-19270096 [Sequence]	DUXAP10	Reverse	DF0000556.4	509	823	Forward	315 [Sequence]	553	1.3e-157	93.97 [Alignment]
8:7186566-7186880 [Sequence]	AF228730.5	Forward	DF0000556.4	192	506	Forward	315 [Sequence]	551	5.6e-157	94.29 [Alignment]
8:8100622-8100936 [Sequence]	AC105233.4	Reverse	DF0000556.4	192	506	Forward	315 [Sequence]	551	5.6e-157	94.29 [Alignment]
4:166093272-166093586 [Sequence]	TLL1	Reverse	DF0000556.4	509	823	Forward	315 [Sequence]	550	7e-157	92.70 [Alignment]
5:24465946-24466242 [Sequence]		Forward	DF0000556.4	210	506	Forward	297 [Sequence]	548	3.1e-156	96.63 [Alignment]
1:5573819-5574124 [Sequence]	AL365255.1	Reverse	DF0000556.4	509	814	Forward	306 [Sequence]	548	3.2e-156	94.12 [Alignment]
1:234012028-234012333 [Sequence]	SLC35F3	Reverse	DF0000556.4	509	814	Forward	306 [Sequence]	547	8.1e-156	93.79 [Alignment]
4:15879033-15879336 [Sequence]		Forward	DF0000556.4	509	814	Forward	306 [Sequence]	545	2.2e-155	94.77 [Alignment]
17:16400608-16400920 [Sequence]		Forward	DF0000556.4	509	823	Forward	317 [Sequence]	539	2.3e-153	94.32 [Alignment]
8:12624267-12624580 [Sequence]	AC068587.4	Forward	DF0000556.4	193	506	Forward	314 [Sequence]	538	3e-153	93.31 [Alignment]
5:57546745-57547036 [Sequence]		Forward	DF0000556.4	109	400	Forward	292 [Sequence]	538	3.8e-153	96.58 [Alignment]
3:27531747-27532060 [Sequence]		Forward	DF0000556.4	509	823	Forward	315 [Sequence]	526	1.4e-149	91.11 [Alignment]
14:105273955-105274256 [Sequence]	BRF1	Forward	DF0000556.4	511	812	Forward	302 [Sequence]	525	3.7e-149	92.72 [Alignment]
4:127439996-127440267 [Sequence]	AC093772.1	Reverse	DF0000556.4	235	506	Forward	272 [Sequence]	518	3.6e-147	98.53 [Alignment]
3:98363081-98363352 [Sequence]	AC117473.1	Reverse	DF0000556.4	235	506	Forward	272 [Sequence]	501	3.4e-142	95.96 [Alignment]
8:46440441-46440725 [Sequence]		Reverse	DF0000556.4	222	506	Forward	285 [Sequence]	501	4.9e-142	93.33 [Alignment]
14:94626626-94626891 [Sequence]		Forward	DF0000556.4	509	774	Forward	266 [Sequence]	499	2.1e-141	97.37 [Alignment]
9:28880697-28880962 [Sequence]		Forward	DF0000556.4	509	774	Forward	266 [Sequence]	494	7.5e-140	96.62 [Alignment]
1:236505004-236505268 [Sequence]		Forward	DF0000556.4	509	773	Forward	265 [Sequence]	493	9.2e-140	96.98 [Alignment]
13:114181911-114182171 [Sequence]	CFAP97D2, AL160396.1	Reverse	DF0000556.4	773	1033	Forward	261 [Sequence]	493	1.1e-139	97.70 [Alignment]
10:96403745-96404010 [Sequence]	TLL2	Forward	DF0000556.4	509	774	Forward	266 [Sequence]	490	7.2e-139	95.86 [Alignment]
2:109637094-109637359 [Sequence]		Reverse	DF0000556.4	509	774	Forward	266 [Sequence]	489	1.3e-138	96.24 [Alignment]
15:97629102-97629358 [Sequence]	LINC00923	Reverse	DF0000556.4	777	1033	Forward	257 [Sequence]	489	1.4e-138	98.05 [Alignment]
12:107997294-107997559 [Sequence]		Reverse	DF0000556.4	509	774	Forward	266 [Sequence]	488	2.7e-138	95.86 [Alignment]
10:25881358-25881623 [Sequence]		Reverse	DF0000556.4	509	774	Forward	266 [Sequence]	488	3e-138	95.86 [Alignment]
3:195728357-195728622 [Sequence]	MUC20-OT1, MUC20	Reverse	DF0000556.4	509	774	Forward	266 [Sequence]	488	4.1e-138	95.49 [Alignment]
2:95567671-95567937 [Sequence]		Forward	DF0000556.4	509	775	Forward	267 [Sequence]	488	4.7e-138	95.51 [Alignment]
16:66627984-66628250 [Sequence]	CMTM4	Reverse	DF0000556.4	509	775	Forward	267 [Sequence]	487	9.2e-138	95.51 [Alignment]
11:23092761-23093026 [Sequence]		Reverse	DF0000556.4	509	774	Forward	266 [Sequence]	487	1e-137	95.49 [Alignment]
4:104171473-104171738 [Sequence]		Forward	DF0000556.4	509	774	Forward	266 [Sequence]	486	1.5e-137	95.49 [Alignment]
6:80634795-80635055 [Sequence]		Forward	DF0000556.4	144	405	Forward	262 [Sequence]	486	1.7e-137	97.71 [Alignment]
11:67921765-67922030 [Sequence]		Forward	DF0000556.4	509	774	Forward	266 [Sequence]	486	1.7e-137	95.86 [Alignment]
13:114182173-114182432 [Sequence]	CFAP97D2, AL160396.1	Reverse	DF0000556.4	509	768	Forward	260 [Sequence]	486	2.1e-137	96.92 [Alignment]
1:53168495-53168760 [Sequence]		Reverse	DF0000556.4	509	774	Forward	266 [Sequence]	485	2.6e-137	95.86 [Alignment]
10:96404012-96404268 [Sequence]	TLL2	Forward	DF0000556.4	777	1033	Forward	257 [Sequence]	485	3.3e-137	97.67 [Alignment]
X:154521662-154521921 [Sequence]		Forward	DF0000556.4	509	768	Forward	260 [Sequence]	484	5.9e-137	96.92 [Alignment]
4:3883608-3883872 [Sequence]		Reverse	DF0000556.4	509	773	Forward	265 [Sequence]	484	7e-137	95.85 [Alignment]
8:145021505-145021767 [Sequence]		Reverse	DF0000556.4	509	771	Forward	263 [Sequence]	483	1e-136	95.82 [Alignment]
1:225966335-225966600 [Sequence]		Forward	DF0000556.4	509	774	Forward	266 [Sequence]	483	1.6e-136	95.49 [Alignment]
4:164976128-164976382 [Sequence]	TRIM61	Forward	DF0000556.4	777	1033	Forward	257 [Sequence]	482	2e-136	98.44 [Alignment]
16:10829714-10829979 [Sequence]		Reverse	DF0000556.4	509	774	Forward	266 [Sequence]	481	4.6e-136	95.49 [Alignment]
15:97629360-97629625 [Sequence]	LINC00923	Reverse	DF0000556.4	509	774	Forward	266 [Sequence]	481	4.8e-136	94.74 [Alignment]
X:1171416-1171681 [Sequence]		Forward	DF0000556.4	509	774	Forward	266 [Sequence]	481	4.8e-136	94.74 [Alignment]
6:95361457-95361723 [Sequence]		Reverse	DF0000556.4	509	775	Forward	267 [Sequence]	480	1.2e-135	95.13 [Alignment]
1:150709692-150709955 [Sequence]	HORMAD1	Forward	DF0000556.4	509	774	Forward	266 [Sequence]	480	1.3e-135	96.24 [Alignment]
1:150709957-150710213 [Sequence]	HORMAD1	Forward	DF0000556.4	777	1033	Forward	257 [Sequence]	479	1.8e-135	96.50 [Alignment]
8:66313312-66313575 [Sequence]		Reverse	DF0000556.4	509	773	Forward	265 [Sequence]	479	2.5e-135	95.85 [Alignment]
14:54752850-54753116 [Sequence]	SAMD4A	Reverse	DF0000556.4	509	775	Forward	267 [Sequence]	478	5.2e-135	94.76 [Alignment]
11:71626770-71627026 [Sequence]		Forward	DF0000556.4	777	1033	Forward	257 [Sequence]	477	6.8e-135	96.50 [Alignment]
8:12413952-12414214 [Sequence]	AC087203.3	Forward	DF0000556.4	510	772	Forward	263 [Sequence]	477	7.1e-135	95.06 [Alignment]
3:195728099-195728355 [Sequence]	MUC20-OT1, MUC20	Reverse	DF0000556.4	777	1033	Forward	257 [Sequence]	477	7.7e-135	96.50 [Alignment]
8:12171633-12171900 [Sequence]	FAM66D	Forward	DF0000556.4	510	777	Forward	268 [Sequence]	476	1.5e-134	94.03 [Alignment]
13:42711280-42711541 [Sequence]		Forward	DF0000556.4	509	770	Forward	262 [Sequence]	476	1.7e-134	95.04 [Alignment]
10:70257697-70257962 [Sequence]	NPFFR1	Forward	DF0000556.4	509	774	Forward	266 [Sequence]	475	2.9e-134	94.36 [Alignment]
11:76711590-76711855 [Sequence]	GUCY2EP	Forward	DF0000556.4	509	774	Forward	266 [Sequence]	475	3.3e-134	94.36 [Alignment]
12:107997036-107997292 [Sequence]		Reverse	DF0000556.4	777	1033	Forward	257 [Sequence]	475	3.8e-134	96.11 [Alignment]
3:75538226-75538491 [Sequence]		Forward	DF0000556.4	509	774	Forward	266 [Sequence]	475	4.2e-134	94.36 [Alignment]
X:1171683-1171940 [Sequence]		Forward	DF0000556.4	777	1033	Forward	258 [Sequence]	474	5e-134	97.29 [Alignment]
11:3394814-3395076 [Sequence]	TSSC2	Reverse	DF0000556.4	508	770	Forward	263 [Sequence]	474	5.1e-134	95.06 [Alignment]
13:42711543-42711803 [Sequence]		Forward	DF0000556.4	773	1033	Forward	261 [Sequence]	474	6.3e-134	95.40 [Alignment]
8:12027873-12028137 [Sequence]		Reverse	DF0000556.4	509	773	Forward	265 [Sequence]	474	8.1e-134	94.72 [Alignment]
8:46430976-46431234 [Sequence]		Reverse	DF0000556.4	775	1033	Forward	259 [Sequence]	473	1.2e-133	94.98 [Alignment]
3:75559742-75559999 [Sequence]	AC133041.1	Forward	DF0000556.4	777	1033	Forward	258 [Sequence]	473	1.4e-133	97.29 [Alignment]
8:145021244-145021503 [Sequence]		Reverse	DF0000556.4	774	1033	Forward	260 [Sequence]	472	2e-133	95.38 [Alignment]
20:23829578-23829843 [Sequence]		Reverse	DF0000556.4	509	774	Forward	266 [Sequence]	472	2.4e-133	93.98 [Alignment]
3:125731212-125731468 [Sequence]		Forward	DF0000556.4	777	1033	Forward	257 [Sequence]	472	2.5e-133	95.72 [Alignment]
3:142752045-142752297 [Sequence]	TRPC1	Reverse	DF0000556.4	781	1033	Forward	253 [Sequence]	472	2.7e-133	96.84 [Alignment]
14:24009696-24009957 [Sequence]	DHRS4-AS1, AL136419.1, AL136419.3	Reverse	DF0000556.4	773	1033	Forward	262 [Sequence]	471	3.6e-133	95.42 [Alignment]
8:7127237-7127502 [Sequence]	AF228730.5	Reverse	DF0000556.4	509	774	Forward	266 [Sequence]	471	4.8e-133	94.36 [Alignment]
7:55943136-55943400 [Sequence]	AC092647.5	Reverse	DF0000556.4	509	775	Forward	267 [Sequence]	471	5.2e-133	95.51 [Alignment]
6:52748279-52748539 [Sequence]		Reverse	DF0000556.4	773	1033	Forward	261 [Sequence]	471	5.4e-133	95.02 [Alignment]
6:52947698-52947954 [Sequence]	GSTA9P	Reverse	DF0000556.4	777	1033	Forward	257 [Sequence]	471	5.4e-133	96.11 [Alignment]
2:20501427-20501692 [Sequence]		Reverse	DF0000556.4	509	774	Forward	266 [Sequence]	471	6.9e-133	93.98 [Alignment]
3:75374163-75374419 [Sequence]		Reverse	DF0000556.4	777	1033	Forward	257 [Sequence]	469	1.6e-132	95.33 [Alignment]
Y:6958656-6958921 [Sequence]	TBL1Y	Reverse	DF0000556.4	509	774	Forward	266 [Sequence]	468	3.1e-132	93.23 [Alignment]
7:97941017-97941273 [Sequence]	AC079781.5	Reverse	DF0000556.4	777	1033	Forward	257 [Sequence]	468	4.6e-132	95.33 [Alignment]
8:12027614-12027870 [Sequence]		Reverse	DF0000556.4	777	1033	Forward	257 [Sequence]	468	5.2e-132	95.33 [Alignment]
2:702549-702801 [Sequence]		Reverse	DF0000556.4	781	1033	Forward	253 [Sequence]	467	5.7e-132	96.44 [Alignment]
1:225966602-225966858 [Sequence]		Forward	DF0000556.4	777	1033	Forward	257 [Sequence]	467	6.7e-132	95.33 [Alignment]
8:46431236-46431499 [Sequence]		Reverse	DF0000556.4	509	772	Forward	264 [Sequence]	467	6.8e-132	94.32 [Alignment]
6:52748541-52748799 [Sequence]		Reverse	DF0000556.4	509	768	Forward	260 [Sequence]	467	9e-132	95.38 [Alignment]
6:52947956-52948221 [Sequence]	GSTA9P	Reverse	DF0000556.4	509	774	Forward	266 [Sequence]	467	1e-131	93.23 [Alignment]
11:67716750-67717011 [Sequence]		Reverse	DF0000556.4	509	770	Forward	262 [Sequence]	466	1.3e-131	94.27 [Alignment]
11:23092503-23092759 [Sequence]		Reverse	DF0000556.4	777	1033	Forward	257 [Sequence]	466	1.5e-131	95.33 [Alignment]
15:44229357-44229613 [Sequence]		Forward	DF0000556.4	777	1033	Forward	257 [Sequence]	466	1.7e-131	95.33 [Alignment]
11:3394552-3394807 [Sequence]	TSSC2	Reverse	DF0000556.4	778	1033	Forward	256 [Sequence]	466	1.9e-131	95.31 [Alignment]
15:44229094-44229355 [Sequence]		Forward	DF0000556.4	512	774	Forward	263 [Sequence]	466	1.9e-131	95.06 [Alignment]
1:53168237-53168493 [Sequence]		Reverse	DF0000556.4	777	1033	Forward	257 [Sequence]	465	2.9e-131	94.94 [Alignment]
5:24466244-24466503 [Sequence]		Forward	DF0000556.4	509	768	Forward	260 [Sequence]	465	3e-131	95.00 [Alignment]
19:41545355-41545607 [Sequence]	AC243960.1	Forward	DF0000556.4	781	1033	Forward	253 [Sequence]	465	4.3e-131	96.05 [Alignment]
2:702809-703071 [Sequence]		Reverse	DF0000556.4	510	772	Forward	263 [Sequence]	464	7e-131	93.54 [Alignment]
8:12624582-12624848 [Sequence]	AC068587.4	Forward	DF0000556.4	509	774	Forward	267 [Sequence]	463	1.2e-130	94.01 [Alignment]
8:12225214-12225481 [Sequence]		Reverse	DF0000556.4	510	777	Forward	268 [Sequence]	463	1.7e-130	92.54 [Alignment]
8:12467724-12467991 [Sequence]	ENPP7P6, AC068587.4	Reverse	DF0000556.4	510	777	Forward	268 [Sequence]	463	1.7e-130	92.54 [Alignment]
11:119008102-119008355 [Sequence]	CENATAC	Reverse	DF0000556.4	781	1033	Forward	254 [Sequence]	461	4.1e-130	96.46 [Alignment]
20:23829322-23829576 [Sequence]		Reverse	DF0000556.4	777	1033	Forward	257 [Sequence]	461	4.1e-130	95.33 [Alignment]
7:6860494-6860758 [Sequence]		Reverse	DF0000556.4	508	773	Forward	266 [Sequence]	461	5.2e-130	93.98 [Alignment]
4:3977586-3977846 [Sequence]		Reverse	DF0000556.4	510	770	Forward	261 [Sequence]	461	5.5e-130	93.10 [Alignment]
11:67968248-67968504 [Sequence]		Reverse	DF0000556.4	777	1033	Forward	257 [Sequence]	461	6.1e-130	94.55 [Alignment]
11:76711857-76712112 [Sequence]	GUCY2EP	Forward	DF0000556.4	777	1033	Forward	257 [Sequence]	461	6.7e-130	95.72 [Alignment]
9:41105668-41105928 [Sequence]	FRG1HP, BX255923.2	Forward	DF0000556.4	510	772	Forward	263 [Sequence]	459	1.6e-129	93.16 [Alignment]
11:71900126-71900382 [Sequence]	AP002495.1	Forward	DF0000556.4	777	1033	Forward	257 [Sequence]	459	2.7e-129	94.55 [Alignment]
11:71600133-71600389 [Sequence]	KRTAP5-11	Forward	DF0000556.4	777	1033	Forward	257 [Sequence]	458	4.6e-129	94.16 [Alignment]
11:3593659-3593915 [Sequence]		Reverse	DF0000556.4	777	1033	Forward	257 [Sequence]	458	5.1e-129	94.16 [Alignment]
12:8431407-8431659 [Sequence]		Reverse	DF0000556.4	781	1033	Forward	253 [Sequence]	457	7.8e-129	94.86 [Alignment]
9:68325494-68325754 [Sequence]	AL353608.3	Reverse	DF0000556.4	510	772	Forward	263 [Sequence]	457	9.3e-129	92.78 [Alignment]
7:6860235-6860491 [Sequence]		Reverse	DF0000556.4	777	1033	Forward	257 [Sequence]	456	2e-128	94.16 [Alignment]
2:109636838-109637092 [Sequence]		Reverse	DF0000556.4	777	1033	Forward	258 [Sequence]	455	2.4e-128	95.35 [Alignment]
5:26197910-26198175 [Sequence]		Forward	DF0000556.4	509	774	Forward	266 [Sequence]	455	4.3e-128	92.48 [Alignment]
15:40644199-40644465 [Sequence]	KNL1, AC022405.1	Reverse	DF0000556.4	509	775	Forward	267 [Sequence]	455	4.5e-128	91.76 [Alignment]
11:113777809-113778056 [Sequence]		Forward	DF0000556.4	786	1033	Forward	248 [Sequence]	454	4.7e-128	95.56 [Alignment]
11:113777546-113777793 [Sequence]		Forward	DF0000556.4	512	759	Forward	248 [Sequence]	454	5.1e-128	95.97 [Alignment]
16:10829449-10829712 [Sequence]		Reverse	DF0000556.4	777	1033	Forward	264 [Sequence]	454	6.8e-128	93.56 [Alignment]
15:40643952-40644196 [Sequence]	KNL1, AC022405.1	Reverse	DF0000556.4	789	1033	Forward	245 [Sequence]	454	8e-128	96.33 [Alignment]
10:25881103-25881356 [Sequence]		Reverse	DF0000556.4	777	1033	Forward	257 [Sequence]	453	9.2e-128	94.16 [Alignment]
8:253360-253624 [Sequence]	ZNF596	Forward	DF0000556.4	608	875	Forward	268 [Sequence]	453	1e-127	94.03 [Alignment]
11:3546124-3546375 [Sequence]	AC127526.2	Forward	DF0000556.4	777	1033	Forward	257 [Sequence]	452	2e-127	94.94 [Alignment]
8:66313056-66313309 [Sequence]		Reverse	DF0000556.4	777	1033	Forward	257 [Sequence]	452	3.4e-127	94.16 [Alignment]
11:67716490-67716744 [Sequence]		Reverse	DF0000556.4	777	1033	Forward	257 [Sequence]	452	3.5e-127	94.16 [Alignment]
11:25541485-25541727 [Sequence]		Forward	DF0000556.4	791	1033	Forward	243 [Sequence]	451	3.7e-127	96.30 [Alignment]
8:7699198-7699454 [Sequence]		Reverse	DF0000556.4	777	1033	Forward	257 [Sequence]	451	3.7e-127	93.77 [Alignment]
4:4150510-4150766 [Sequence]		Reverse	DF0000556.4	777	1033	Forward	257 [Sequence]	451	4.2e-127	93.77 [Alignment]
8:7187150-7187404 [Sequence]	AF228730.5	Forward	DF0000556.4	777	1033	Forward	257 [Sequence]	451	5.7e-127	94.55 [Alignment]
8:8100098-8100352 [Sequence]	AC105233.4	Reverse	DF0000556.4	777	1033	Forward	257 [Sequence]	451	5.7e-127	94.55 [Alignment]
8:7598659-7598915 [Sequence]		Forward	DF0000556.4	777	1033	Forward	257 [Sequence]	450	1.4e-126	93.77 [Alignment]
8:12624846-12625104 [Sequence]	AC068587.4	Forward	DF0000556.4	773	1033	Forward	261 [Sequence]	449	1.9e-126	93.49 [Alignment]
8:7240654-7240910 [Sequence]		Reverse	DF0000556.4	777	1033	Forward	257 [Sequence]	449	2.4e-126	93.39 [Alignment]
3:125753805-125754061 [Sequence]		Forward	DF0000556.4	777	1033	Forward	257 [Sequence]	448	4.7e-126	93.00 [Alignment]
2:95567940-95568184 [Sequence]		Forward	DF0000556.4	789	1033	Forward	245 [Sequence]	448	5.6e-126	95.92 [Alignment]
11:67830239-67830504 [Sequence]	ENPP7P7	Reverse	DF0000556.4	510	777	Forward	268 [Sequence]	448	5.6e-126	92.54 [Alignment]
4:68598505-68598766 [Sequence]		Forward	DF0000556.4	509	771	Forward	263 [Sequence]	448	5.8e-126	93.16 [Alignment]
4:3977324-3977572 [Sequence]		Reverse	DF0000556.4	785	1033	Forward	249 [Sequence]	447	6.2e-126	95.58 [Alignment]
10:70257967-70258221 [Sequence]	NPFFR1	Forward	DF0000556.4	780	1033	Forward	255 [Sequence]	447	7.7e-126	94.51 [Alignment]
14:94626893-94627143 [Sequence]		Forward	DF0000556.4	777	1033	Forward	258 [Sequence]	446	1.2e-125	93.80 [Alignment]
4:8956338-8956594 [Sequence]		Forward	DF0000556.4	777	1033	Forward	257 [Sequence]	446	2.3e-125	92.61 [Alignment]
4:9519630-9519886 [Sequence]		Forward	DF0000556.4	777	1033	Forward	257 [Sequence]	445	2.4e-125	93.39 [Alignment]
8:8046656-8046912 [Sequence]		Forward	DF0000556.4	777	1033	Forward	257 [Sequence]	445	3.4e-125	93.39 [Alignment]
11:123279940-123280185 [Sequence]		Forward	DF0000556.4	261	506	Forward	246 [Sequence]	444	5.6e-125	95.12 [Alignment]
11:67829985-67830236 [Sequence]	ENPP7P7	Reverse	DF0000556.4	781	1033	Forward	253 [Sequence]	443	1.6e-124	94.47 [Alignment]
Y:10176396-10176653 [Sequence]		Forward	DF0000556.4	509	766	Forward	258 [Sequence]	442	3.6e-124	92.25 [Alignment]
4:3883351-3883605 [Sequence]		Reverse	DF0000556.4	777	1033	Forward	257 [Sequence]	441	3.8e-124	94.16 [Alignment]
11:67717133-67717374 [Sequence]		Reverse	DF0000556.4	144	385	Forward	242 [Sequence]	441	4.7e-124	95.87 [Alignment]
8:8011477-8011729 [Sequence]		Forward	DF0000556.4	781	1033	Forward	253 [Sequence]	441	5.9e-124	93.68 [Alignment]
14:24009959-24010214 [Sequence]	DHRS4-AS1, AL136419.1, AL136419.3	Reverse	DF0000556.4	509	768	Forward	260 [Sequence]	441	5.9e-124	92.31 [Alignment]
4:104171740-104171994 [Sequence]		Forward	DF0000556.4	777	1033	Forward	257 [Sequence]	439	1.9e-123	93.39 [Alignment]
4:4120316-4120562 [Sequence]		Reverse	DF0000556.4	780	1026	Forward	247 [Sequence]	438	3.5e-123	93.93 [Alignment]
Y:10176659-10176921 [Sequence]		Forward	DF0000556.4	773	1033	Forward	263 [Sequence]	438	3.9e-123	91.63 [Alignment]
Y:6958400-6958654 [Sequence]	TBL1Y	Reverse	DF0000556.4	777	1033	Forward	257 [Sequence]	435	3.1e-122	92.22 [Alignment]
11:67922032-67922280 [Sequence]		Forward	DF0000556.4	777	1033	Forward	257 [Sequence]	435	3.8e-122	92.61 [Alignment]
8:7298647-7298889 [Sequence]	FAM66B	Reverse	DF0000556.4	781	1023	Forward	243 [Sequence]	433	1.6e-121	94.65 [Alignment]
14:54752605-54752848 [Sequence]	SAMD4A	Reverse	DF0000556.4	788	1033	Forward	246 [Sequence]	432	2.1e-121	93.90 [Alignment]
8:7126987-7127235 [Sequence]	AF228730.5	Reverse	DF0000556.4	777	1033	Forward	257 [Sequence]	432	2.5e-121	92.22 [Alignment]
4:4120568-4120833 [Sequence]		Reverse	DF0000556.4	508	773	Forward	266 [Sequence]	431	4.7e-121	90.98 [Alignment]
4:9490446-9490702 [Sequence]		Forward	DF0000556.4	777	1033	Forward	258 [Sequence]	430	8.8e-121	92.25 [Alignment]
4:4075063-4075313 [Sequence]	AC116562.3	Forward	DF0000556.4	777	1033	Forward	257 [Sequence]	430	1.2e-120	92.61 [Alignment]
6:95361214-95361456 [Sequence]		Reverse	DF0000556.4	787	1033	Forward	247 [Sequence]	429	2.6e-120	93.93 [Alignment]
11:71673668-71673916 [Sequence]	ALG1L9P	Reverse	DF0000556.4	777	1033	Forward	257 [Sequence]	428	5.1e-120	91.83 [Alignment]
8:143001259-143001485 [Sequence]	LY6E-DT	Forward	DF0000556.4	509	735	Forward	227 [Sequence]	425	3.4e-119	96.92 [Alignment]
8:7186909-7187148 [Sequence]	AF228730.5	Forward	DF0000556.4	535	774	Forward	240 [Sequence]	422	2.2e-118	94.17 [Alignment]
9:68325230-68325480 [Sequence]	AL353608.3	Reverse	DF0000556.4	787	1033	Forward	251 [Sequence]	420	1.1e-117	92.03 [Alignment]
2:240671851-240672092 [Sequence]		Forward	DF0000556.4	509	750	Forward	242 [Sequence]	419	1.9e-117	92.56 [Alignment]
8:8197958-8198194 [Sequence]	AC105233.4, ENPP7P1, FAM85B	Forward	DF0000556.4	788	1024	Forward	237 [Sequence]	419	3e-117	94.51 [Alignment]
4:3905332-3905577 [Sequence]		Reverse	DF0000556.4	777	1022	Forward	246 [Sequence]	418	4.7e-117	91.46 [Alignment]
8:8100354-8100593 [Sequence]	AC105233.4	Reverse	DF0000556.4	535	774	Forward	240 [Sequence]	413	1.1e-115	93.33 [Alignment]
8:12171907-12172136 [Sequence]	FAM66D	Forward	DF0000556.4	788	1023	Forward	236 [Sequence]	402	3.8e-112	92.80 [Alignment]
8:12414226-12414455 [Sequence]	AC087203.3	Forward	DF0000556.4	788	1023	Forward	236 [Sequence]	400	1.6e-111	92.37 [Alignment]
7:55942892-55943111 [Sequence]	AC092647.5	Reverse	DF0000556.4	814	1033	Forward	220 [Sequence]	383	1.2e-106	92.73 [Alignment]
6:27597028-27597245 [Sequence]		Reverse	DF0000556.4	509	726	Forward	218 [Sequence]	380	8.7e-106	93.12 [Alignment]
8:8197736-8197951 [Sequence]	AC105233.4, ENPP7P1, FAM85B	Forward	DF0000556.4	562	777	Forward	216 [Sequence]	374	6.7e-104	92.59 [Alignment]
4:166093063-166093270 [Sequence]	TLL1	Reverse	DF0000556.4	826	1033	Forward	208 [Sequence]	363	1.2e-100	92.31 [Alignment]
14:105274269-105274474 [Sequence]	BRF1	Forward	DF0000556.4	826	1033	Forward	208 [Sequence]	361	8e-100	94.23 [Alignment]
6:27596721-27596930 [Sequence]		Reverse	DF0000556.4	824	1033	Forward	210 [Sequence]	360	1.7e-99	91.90 [Alignment]
9:41105942-41106144 [Sequence]	FRG1HP, BX255923.2	Forward	DF0000556.4	787	989	Forward	203 [Sequence]	359	1.9e-99	94.09 [Alignment]
4:9751181-9751378 [Sequence]		Forward	DF0000556.4	144	341	Forward	198 [Sequence]	357	1.2e-98	94.95 [Alignment]
1:234011810-234012017 [Sequence]	SLC35F3	Reverse	DF0000556.4	826	1033	Forward	208 [Sequence]	354	6.5e-98	92.31 [Alignment]
1:5573601-5573808 [Sequence]	AL365255.1	Reverse	DF0000556.4	826	1033	Forward	208 [Sequence]	352	4.2e-97	91.83 [Alignment]
8:12467518-12467717 [Sequence]	ENPP7P6, AC068587.4	Reverse	DF0000556.4	788	987	Forward	200 [Sequence]	351	8.3e-97	94.50 [Alignment]
3:75538493-75538687 [Sequence]		Forward	DF0000556.4	777	971	Forward	195 [Sequence]	350	1.1e-96	94.87 [Alignment]
3:27532062-27532263 [Sequence]		Forward	DF0000556.4	826	1027	Forward	202 [Sequence]	348	6.9e-96	92.57 [Alignment]
5:154643648-154643849 [Sequence]		Reverse	DF0000556.4	832	1033	Forward	202 [Sequence]	340	1e-93	90.59 [Alignment]
4:15879347-15879554 [Sequence]		Forward	DF0000556.4	826	1033	Forward	208 [Sequence]	339	1.9e-93	90.87 [Alignment]
5:154635953-154636154 [Sequence]		Reverse	DF0000556.4	832	1033	Forward	202 [Sequence]	337	9.4e-93	90.59 [Alignment]
2:73119185-73119386 [Sequence]	RAB11FIP5	Reverse	DF0000556.4	826	1033	Forward	208 [Sequence]	336	1.6e-92	90.38 [Alignment]
22:15851906-15852088 [Sequence]		Forward	DF0000556.4	143	325	Forward	183 [Sequence]	328	5.6e-90	95.08 [Alignment]
14:19270281-19270463 [Sequence]	DUXAP10	Reverse	DF0000556.4	143	325	Forward	183 [Sequence]	328	5.6e-90	95.08 [Alignment]
22:15852092-15852271 [Sequence]		Forward	DF0000556.4	327	506	Forward	180 [Sequence]	320	1.2e-87	94.44 [Alignment]
14:19129738-19129917 [Sequence]	DUXAP9, AL589743.3	Forward	DF0000556.4	327	506	Forward	180 [Sequence]	320	1.2e-87	94.44 [Alignment]
14:19270098-19270277 [Sequence]	DUXAP10	Reverse	DF0000556.4	327	506	Forward	180 [Sequence]	320	1.2e-87	94.44 [Alignment]
4:68528838-68529012 [Sequence]		Forward	DF0000556.4	600	774	Forward	175 [Sequence]	318	4e-87	95.43 [Alignment]
17:16400922-16401084 [Sequence]		Forward	DF0000556.4	826	988	Forward	163 [Sequence]	303	2.5e-82	96.32 [Alignment]
22:15852589-15852754 [Sequence]		Forward	DF0000556.4	826	991	Forward	166 [Sequence]	298	6.1e-81	93.98 [Alignment]
14:19269616-19269781 [Sequence]	DUXAP10	Reverse	DF0000556.4	826	991	Forward	166 [Sequence]	298	6.1e-81	93.98 [Alignment]
14:19130235-19130400 [Sequence]	DUXAP9, AL589743.3	Forward	DF0000556.4	826	991	Forward	166 [Sequence]	295	3.5e-80	93.37 [Alignment]
2:20501266-20501425 [Sequence]	AC012065.1	Reverse	DF0000556.4	777	936	Forward	160 [Sequence]	293	2.3e-79	95.62 [Alignment]
4:3985991-3986149 [Sequence]		Reverse	DF0000556.4	788	946	Forward	159 [Sequence]	292	3.5e-79	96.86 [Alignment]
2:131722016-131722178 [Sequence]	C2orf27A	Forward	DF0000556.4	826	988	Forward	163 [Sequence]	292	3.8e-79	93.87 [Alignment]
3:75592672-75592826 [Sequence]		Reverse	DF0000556.4	879	1033	Forward	155 [Sequence]	290	1.3e-78	96.77 [Alignment]
6:43240364-43240525 [Sequence]		Reverse	DF0000556.4	1	167	Forward	167 [Sequence]	290	1.6e-78	95.81 [Alignment]
1:236505372-236505526 [Sequence]		Forward	DF0000556.4	879	1033	Forward	155 [Sequence]	288	8.1e-78	96.13 [Alignment]
5:57547514-57547664 [Sequence]		Forward	DF0000556.4	883	1033	Forward	151 [Sequence]	287	1.4e-77	97.35 [Alignment]
3:75374422-75374587 [Sequence]		Reverse	DF0000556.4	608	773	Forward	166 [Sequence]	286	2.7e-77	92.77 [Alignment]
5:24466507-24466669 [Sequence]		Forward	DF0000556.4	773	934	Forward	163 [Sequence]	283	2.4e-76	93.87 [Alignment]
16:66627773-66627933 [Sequence]	CMTM4	Reverse	DF0000556.4	826	988	Forward	163 [Sequence]	280	1.6e-75	93.25 [Alignment]
X:1171111-1171263 [Sequence]		Forward	DF0000556.4	220	372	Forward	153 [Sequence]	277	9.7e-75	95.42 [Alignment]
X:154522030-154522177 [Sequence]		Forward	DF0000556.4	886	1033	Forward	148 [Sequence]	276	2e-74	96.62 [Alignment]
4:9751811-9751962 [Sequence]		Forward	DF0000556.4	777	928	Forward	152 [Sequence]	273	1.5e-73	94.08 [Alignment]
9:126717385-126717527 [Sequence]		Forward	DF0000556.4	891	1033	Forward	143 [Sequence]	271	8.1e-73	97.20 [Alignment]
14:19129577-19129734 [Sequence]	DUXAP9, AL589743.3	Forward	DF0000556.4	173	325	Forward	158 [Sequence]	271	1.1e-72	93.04 [Alignment]
7:38231710-38231857 [Sequence]		Reverse	DF0000556.4	1	149	Forward	149 [Sequence]	270	1.5e-72	97.32 [Alignment]
X:1171282-1171414 [Sequence]		Forward	DF0000556.4	374	506	Forward	133 [Sequence]	256	2.9e-68	98.50 [Alignment]
9:128857254-128857414 [Sequence]	AL441992.2, KYAT1	Forward	DF0000556.4	826	988	Forward	163 [Sequence]	252	3.2e-67	87.73 [Alignment]
10:96403616-96403743 [Sequence]	TLL2	Forward	DF0000556.4	379	506	Forward	128 [Sequence]	251	7.5e-67	100.00 [Alignment]
1:112817667-112817803 [Sequence]		Reverse	DF0000556.4	1	138	Forward	138 [Sequence]	251	8.4e-67	97.83 [Alignment]
8:8206563-8206699 [Sequence]	ENPP7P1, FAM85B	Forward	DF0000556.4	897	1033	Forward	137 [Sequence]	248	9.1e-66	94.89 [Alignment]
9:28881083-28881214 [Sequence]		Forward	DF0000556.4	902	1033	Forward	132 [Sequence]	247	1.1e-65	96.97 [Alignment]
15:90347444-90347578 [Sequence]		Reverse	DF0000556.4	13	148	Forward	136 [Sequence]	247	1.1e-65	97.79 [Alignment]
4:68529114-68529271 [Sequence]		Forward	DF0000556.4	883	1033	Forward	158 [Sequence]	244	1.1e-64	88.61 [Alignment]
12:133091414-133091545 [Sequence]	ZNF140	Reverse	DF0000556.4	1	133	Forward	133 [Sequence]	244	1.4e-64	98.50 [Alignment]
15:44228595-44228729 [Sequence]		Forward	DF0000556.4	1	136	Forward	136 [Sequence]	242	6e-64	96.32 [Alignment]
8:253626-253782 [Sequence]	ZNF596	Forward	DF0000556.4	883	1033	Forward	157 [Sequence]	239	3.1e-63	86.62 [Alignment]
8:12624092-12624229 [Sequence]	AC068587.4	Forward	DF0000556.4	1	139	Forward	139 [Sequence]	239	3.2e-63	94.96 [Alignment]
12:133095472-133095595 [Sequence]	ZNF140	Reverse	DF0000556.4	910	1033	Forward	124 [Sequence]	237	1.6e-62	98.39 [Alignment]
11:3455966-3456105 [Sequence]	AC127526.3	Reverse	DF0000556.4	875	1020	Forward	146 [Sequence]	235	5.7e-62	90.41 [Alignment]
4:4121197-4121338 [Sequence]		Reverse	DF0000556.4	1	143	Forward	143 [Sequence]	234	1.4e-61	93.01 [Alignment]
8:143000773-143000923 [Sequence]	LY6E-DT	Forward	DF0000556.4	1	161	Forward	161 [Sequence]	232	5.4e-61	86.96 [Alignment]
11:123279703-123279836 [Sequence]		Forward	DF0000556.4	1	134	Forward	135 [Sequence]	232	5.5e-61	96.30 [Alignment]
4:127440350-127440477 [Sequence]	AC093772.1	Reverse	DF0000556.4	1	129	Forward	129 [Sequence]	231	6.7e-61	97.67 [Alignment]
12:133096347-133096478 [Sequence]	ZNF140	Reverse	DF0000556.4	1	133	Forward	133 [Sequence]	231	7.1e-61	95.49 [Alignment]
4:156387244-156387371 [Sequence]		Reverse	DF0000556.4	1	129	Forward	129 [Sequence]	229	4.4e-60	96.90 [Alignment]
Y:6959286-6959413 [Sequence]	TBL1Y	Reverse	DF0000556.4	1	129	Forward	129 [Sequence]	228	7.5e-60	96.12 [Alignment]
4:3978239-3978367 [Sequence]		Reverse	DF0000556.4	1	130	Forward	130 [Sequence]	225	6.9e-59	95.38 [Alignment]
2:95567179-95567306 [Sequence]		Forward	DF0000556.4	1	129	Forward	129 [Sequence]	224	1.4e-58	95.35 [Alignment]
10:101034058-101034175 [Sequence]	SFXN3	Reverse	DF0000556.4	389	506	Forward	118 [Sequence]	223	1.8e-58	97.46 [Alignment]
2:109637724-109637851 [Sequence]		Reverse	DF0000556.4	1	129	Forward	129 [Sequence]	222	5.9e-58	95.35 [Alignment]
5:26198177-26198300 [Sequence]		Forward	DF0000556.4	777	900	Forward	124 [Sequence]	221	9.1e-58	94.35 [Alignment]
5:26198307-26198424 [Sequence]		Forward	DF0000556.4	916	1033	Forward	118 [Sequence]	220	1.5e-57	97.46 [Alignment]
8:8045897-8046024 [Sequence]		Forward	DF0000556.4	1	129	Forward	129 [Sequence]	219	3e-57	94.57 [Alignment]
6:52948586-52948713 [Sequence]	GSTA9P	Reverse	DF0000556.4	1	129	Forward	129 [Sequence]	219	5e-57	93.80 [Alignment]
12:8432312-8432439 [Sequence]		Reverse	DF0000556.4	1	129	Forward	129 [Sequence]	217	1.1e-56	94.57 [Alignment]
3:125753034-125753161 [Sequence]		Forward	DF0000556.4	1	129	Forward	129 [Sequence]	217	1.3e-56	94.57 [Alignment]
8:7597900-7598027 [Sequence]		Forward	DF0000556.4	1	129	Forward	129 [Sequence]	217	1.7e-56	93.80 [Alignment]
11:3395440-3395567 [Sequence]	TSSC2	Reverse	DF0000556.4	1	129	Forward	129 [Sequence]	216	3.1e-56	94.57 [Alignment]
3:98363435-98363560 [Sequence]	AC117473.1	Reverse	DF0000556.4	2	129	Forward	128 [Sequence]	215	4.5e-56	95.31 [Alignment]
8:46440801-46440931 [Sequence]		Reverse	DF0000556.4	1	136	Forward	136 [Sequence]	215	6.5e-56	91.91 [Alignment]
8:7241542-7241669 [Sequence]		Reverse	DF0000556.4	1	129	Forward	129 [Sequence]	215	7.2e-56	93.80 [Alignment]
8:7700086-7700213 [Sequence]		Reverse	DF0000556.4	1	129	Forward	129 [Sequence]	215	7.2e-56	93.80 [Alignment]
11:67717375-67717502 [Sequence]		Reverse	DF0000556.4	1	129	Forward	129 [Sequence]	213	2e-55	93.80 [Alignment]
10:80805882-80806012 [Sequence]		Forward	DF0000556.4	1	134	Forward	136 [Sequence]	213	2.8e-55	92.65 [Alignment]
4:4151398-4151525 [Sequence]		Reverse	DF0000556.4	1	129	Forward	129 [Sequence]	211	1.1e-54	93.02 [Alignment]
1:40471747-40471871 [Sequence]		Forward	DF0000556.4	1	129	Forward	129 [Sequence]	211	1.2e-54	93.80 [Alignment]
8:7298892-7299006 [Sequence]	FAM66B	Reverse	DF0000556.4	665	779	Forward	115 [Sequence]	210	2.3e-54	95.65 [Alignment]
4:8955580-8955707 [Sequence]		Forward	DF0000556.4	1	129	Forward	129 [Sequence]	208	8.6e-54	92.25 [Alignment]
4:9489688-9489815 [Sequence]		Forward	DF0000556.4	1	129	Forward	129 [Sequence]	206	2.5e-53	92.25 [Alignment]
4:164975370-164975497 [Sequence]	TRIM61	Forward	DF0000556.4	1	129	Forward	131 [Sequence]	205	4.1e-53	93.13 [Alignment]
3:183169981-183170087 [Sequence]		Forward	DF0000556.4	1	107	Forward	107 [Sequence]	204	8.3e-53	99.07 [Alignment]
4:3906208-3906335 [Sequence]		Reverse	DF0000556.4	1	129	Forward	129 [Sequence]	204	9.1e-53	92.25 [Alignment]
6:60654987-60655093 [Sequence]		Forward	DF0000556.4	1	107	Forward	107 [Sequence]	204	9.5e-53	99.07 [Alignment]
6:52749199-52749305 [Sequence]		Reverse	DF0000556.4	1	107	Forward	107 [Sequence]	204	9.5e-53	99.07 [Alignment]
4:9751053-9751180 [Sequence]		Forward	DF0000556.4	1	129	Forward	129 [Sequence]	204	1e-52	92.25 [Alignment]
11:71599382-71599509 [Sequence]	KRTAP5-11	Forward	DF0000556.4	8	136	Forward	129 [Sequence]	204	1.2e-52	91.47 [Alignment]
10:32894456-32894561 [Sequence]	ITGB1	Forward	DF0000556.4	1	106	Forward	106 [Sequence]	202	3.4e-52	99.06 [Alignment]
2:703482-703588 [Sequence]		Reverse	DF0000556.4	1	107	Forward	107 [Sequence]	202	5.4e-52	98.13 [Alignment]
9:28880964-28881070 [Sequence]		Forward	DF0000556.4	777	883	Forward	107 [Sequence]	201	1.2e-51	98.13 [Alignment]
11:25540715-25540820 [Sequence]		Forward	DF0000556.4	1	106	Forward	106 [Sequence]	201	1.3e-51	99.06 [Alignment]
X:154521923-154522028 [Sequence]		Forward	DF0000556.4	773	878	Forward	106 [Sequence]	200	1.4e-51	98.11 [Alignment]
8:7299562-7299668 [Sequence]	FAM66B	Reverse	DF0000556.4	1	107	Forward	107 [Sequence]	200	1.5e-51	98.13 [Alignment]
13:98764338-98764463 [Sequence]		Forward	DF0000556.4	1	129	Forward	129 [Sequence]	200	2.4e-51	92.25 [Alignment]
4:104170967-104171072 [Sequence]		Forward	DF0000556.4	1	106	Forward	106 [Sequence]	200	2.5e-51	98.11 [Alignment]
8:145022153-145022259 [Sequence]		Reverse	DF0000556.4	1	107	Forward	107 [Sequence]	199	3e-51	97.20 [Alignment]
13:114182832-114182938 [Sequence]	CFAP97D2, AL160396.1	Reverse	DF0000556.4	1	107	Forward	107 [Sequence]	199	3e-51	97.20 [Alignment]
9:77304346-77304452 [Sequence]	VPS13A	Reverse	DF0000556.4	1	107	Forward	107 [Sequence]	199	3.4e-51	97.20 [Alignment]
19:41036967-41037073 [Sequence]		Reverse	DF0000556.4	1	107	Forward	107 [Sequence]	199	3.9e-51	97.20 [Alignment]
1:53169143-53169249 [Sequence]		Reverse	DF0000556.4	1	107	Forward	107 [Sequence]	199	3.9e-51	97.20 [Alignment]
2:129701350-129701455 [Sequence]		Forward	DF0000556.4	1	106	Forward	106 [Sequence]	198	7.2e-51	98.11 [Alignment]
11:3456874-3456979 [Sequence]	AC127526.3	Reverse	DF0000556.4	1	106	Forward	106 [Sequence]	198	7.2e-51	98.11 [Alignment]
6:95362123-95362229 [Sequence]		Reverse	DF0000556.4	1	107	Forward	107 [Sequence]	198	9.9e-51	97.20 [Alignment]
4:15878547-15878667 [Sequence]		Forward	DF0000556.4	1	128	Forward	128 [Sequence]	198	1e-50	89.84 [Alignment]
2:95191340-95191445 [Sequence]		Forward	DF0000556.4	1	106	Forward	106 [Sequence]	197	1.3e-50	97.17 [Alignment]
5:152798209-152798315 [Sequence]	LINC01470	Reverse	DF0000556.4	1	107	Forward	107 [Sequence]	197	1.3e-50	97.20 [Alignment]
13:42710788-42710893 [Sequence]		Forward	DF0000556.4	1	106	Forward	106 [Sequence]	197	1.4e-50	97.17 [Alignment]
1:225965843-225965948 [Sequence]		Forward	DF0000556.4	1	106	Forward	106 [Sequence]	197	1.4e-50	97.17 [Alignment]
4:68598826-68598941 [Sequence]		Forward	DF0000556.4	834	949	Forward	116 [Sequence]	197	1.9e-50	91.38 [Alignment]
1:147710327-147710433 [Sequence]		Reverse	DF0000556.4	1	107	Forward	107 [Sequence]	197	1.9e-50	96.26 [Alignment]
11:123279838-123279939 [Sequence]		Forward	DF0000556.4	150	251	Forward	102 [Sequence]	196	2.5e-50	99.02 [Alignment]
6:52883249-52883352 [Sequence]		Forward	DF0000556.4	1	104	Forward	104 [Sequence]	196	3.3e-50	98.08 [Alignment]
2:94046-94151 [Sequence]		Forward	DF0000556.4	1	106	Forward	106 [Sequence]	196	3.6e-50	97.17 [Alignment]
22:17059134-17059238 [Sequence]	CECR7	Forward	DF0000556.4	2	106	Forward	105 [Sequence]	195	5.2e-50	97.14 [Alignment]
8:12225008-12225119 [Sequence]		Reverse	DF0000556.4	876	987	Forward	112 [Sequence]	195	5.4e-50	93.75 [Alignment]
6:80634674-80634794 [Sequence]		Forward	DF0000556.4	1	129	Forward	129 [Sequence]	195	6.3e-50	91.47 [Alignment]
8:12468392-12468498 [Sequence]	ENPP7P6, AC068587.4	Reverse	DF0000556.4	1	107	Forward	107 [Sequence]	194	1e-49	97.20 [Alignment]
5:24465739-24465845 [Sequence]		Forward	DF0000556.4	1	107	Forward	107 [Sequence]	194	1.3e-49	95.33 [Alignment]
11:67717013-67717129 [Sequence]		Reverse	DF0000556.4	390	506	Forward	117 [Sequence]	194	1.4e-49	92.31 [Alignment]
8:143001646-143001759 [Sequence]	LY6E-DT	Forward	DF0000556.4	916	1033	Forward	118 [Sequence]	193	2.2e-49	90.68 [Alignment]
3:75375073-75375179 [Sequence]		Reverse	DF0000556.4	1	107	Forward	107 [Sequence]	193	2.7e-49	96.26 [Alignment]
12:56822108-56822213 [Sequence]		Forward	DF0000556.4	1	106	Forward	106 [Sequence]	192	3.5e-49	96.23 [Alignment]
11:71674582-71674688 [Sequence]	ALG1L9P	Reverse	DF0000556.4	1	107	Forward	107 [Sequence]	192	4.1e-49	95.33 [Alignment]
3:75558969-75559074 [Sequence]	AC133041.1	Forward	DF0000556.4	1	106	Forward	106 [Sequence]	192	4.6e-49	95.28 [Alignment]
9:126716512-126716618 [Sequence]		Forward	DF0000556.4	1	107	Forward	107 [Sequence]	192	4.6e-49	95.33 [Alignment]
5:24466680-24466777 [Sequence]		Forward	DF0000556.4	935	1032	Forward	98 [Sequence]	192	5.3e-49	100.00 [Alignment]
15:97630025-97630131 [Sequence]	LINC00923	Reverse	DF0000556.4	1	107	Forward	107 [Sequence]	192	5.4e-49	95.33 [Alignment]
2:20502093-20502198 [Sequence]		Reverse	DF0000556.4	1	106	Forward	106 [Sequence]	192	5.9e-49	95.28 [Alignment]
8:8197178-8197284 [Sequence]	AC105233.4, ENPP7P1, FAM85B	Forward	DF0000556.4	1	107	Forward	107 [Sequence]	192	6.7e-49	96.26 [Alignment]
8:12225882-12225988 [Sequence]		Reverse	DF0000556.4	1	107	Forward	107 [Sequence]	192	6.7e-49	96.26 [Alignment]
12:8410141-8410246 [Sequence]		Reverse	DF0000556.4	2	107	Forward	106 [Sequence]	191	8.8e-49	96.23 [Alignment]
4:9751963-9752065 [Sequence]		Forward	DF0000556.4	931	1033	Forward	103 [Sequence]	191	1.1e-48	96.12 [Alignment]
3:195728973-195729092 [Sequence]	MUC20-OT1, MUC20	Reverse	DF0000556.4	4	128	Forward	125 [Sequence]	191	1.2e-48	92.80 [Alignment]
14:24010616-24010720 [Sequence]	DHRS4-AS1, AL136419.1, AL136419.3	Reverse	DF0000556.4	1	105	Forward	105 [Sequence]	191	1.2e-48	96.19 [Alignment]
19:41544578-41544683 [Sequence]		Forward	DF0000556.4	1	106	Forward	106 [Sequence]	191	1.3e-48	95.28 [Alignment]
4:9568233-9568339 [Sequence]	AC105916.1	Reverse	DF0000556.4	1	107	Forward	107 [Sequence]	190	1.5e-48	95.33 [Alignment]
7:6861143-6861249 [Sequence]		Reverse	DF0000556.4	1	107	Forward	107 [Sequence]	190	1.6e-48	95.33 [Alignment]
11:67830905-67831010 [Sequence]	ENPP7P7	Reverse	DF0000556.4	1	107	Forward	107 [Sequence]	189	2.9e-48	97.20 [Alignment]
8:7186378-7186481 [Sequence]	AF228730.5	Forward	DF0000556.4	1	104	Forward	104 [Sequence]	189	4e-48	96.15 [Alignment]
8:8101021-8101124 [Sequence]	AC105233.4	Reverse	DF0000556.4	1	104	Forward	104 [Sequence]	189	4e-48	96.15 [Alignment]
16:1930829-1930933 [Sequence]		Forward	DF0000556.4	1	106	Forward	106 [Sequence]	189	4.1e-48	97.17 [Alignment]
11:3545352-3545457 [Sequence]	AC127526.2	Forward	DF0000556.4	1	106	Forward	106 [Sequence]	189	4.8e-48	95.28 [Alignment]
4:4074290-4074395 [Sequence]	AC116562.3	Forward	DF0000556.4	1	106	Forward	106 [Sequence]	189	4.8e-48	95.28 [Alignment]
14:20242476-20242578 [Sequence]	OR11H4	Reverse	DF0000556.4	1	107	Forward	107 [Sequence]	189	4.8e-48	96.26 [Alignment]
3:27531245-27531367 [Sequence]		Forward	DF0000556.4	1	128	Forward	129 [Sequence]	188	5.9e-48	86.82 [Alignment]
11:76711086-76711191 [Sequence]	GUCY2EP	Forward	DF0000556.4	1	106	Forward	106 [Sequence]	188	6.2e-48	95.28 [Alignment]
5:26197418-26197523 [Sequence]		Forward	DF0000556.4	1	106	Forward	106 [Sequence]	188	7.3e-48	95.28 [Alignment]
Y:4634023-4634128 [Sequence]		Forward	DF0000556.4	1	106	Forward	106 [Sequence]	188	7.3e-48	95.28 [Alignment]
9:126717271-126717383 [Sequence]		Forward	DF0000556.4	777	883	Forward	113 [Sequence]	188	8.9e-48	92.04 [Alignment]
1:236505271-236505369 [Sequence]		Forward	DF0000556.4	777	875	Forward	99 [Sequence]	186	2.8e-47	97.98 [Alignment]
10:133609964-133610069 [Sequence]	AL731769.2	Forward	DF0000556.4	1	106	Forward	106 [Sequence]	186	4.1e-47	94.34 [Alignment]
4:68597991-68598111 [Sequence]		Forward	DF0000556.4	1	128	Forward	128 [Sequence]	186	4.3e-47	86.72 [Alignment]
20:23830230-23830332 [Sequence]		Reverse	DF0000556.4	5	107	Forward	103 [Sequence]	185	5.3e-47	96.12 [Alignment]
5:57547044-57547141 [Sequence]		Forward	DF0000556.4	409	506	Forward	98 [Sequence]	185	8.4e-47	96.94 [Alignment]
9:128856460-128856572 [Sequence]	AL441992.2, KYAT1	Forward	DF0000556.4	9	128	Forward	120 [Sequence]	184	9.2e-47	90.00 [Alignment]
4:68529014-68529112 [Sequence]		Forward	DF0000556.4	777	875	Forward	99 [Sequence]	184	1.6e-46	96.97 [Alignment]
4:121446939-121447044 [Sequence]		Reverse	DF0000556.4	1	107	Forward	107 [Sequence]	183	2.1e-46	94.39 [Alignment]
9:28880205-28880311 [Sequence]		Forward	DF0000556.4	1	107	Forward	107 [Sequence]	183	2.4e-46	93.46 [Alignment]
3:75592828-75592927 [Sequence]		Reverse	DF0000556.4	777	876	Forward	100 [Sequence]	183	2.8e-46	96.00 [Alignment]
22:11274926-11275026 [Sequence]		Reverse	DF0000556.4	7	107	Forward	101 [Sequence]	182	4.9e-46	95.05 [Alignment]
14:16032523-16032623 [Sequence]		Forward	DF0000556.4	7	107	Forward	101 [Sequence]	182	4.9e-46	95.05 [Alignment]
4:3986810-3986912 [Sequence]		Reverse	DF0000556.4	1	107	Forward	107 [Sequence]	182	5.6e-46	94.39 [Alignment]
3:125730453-125730558 [Sequence]		Forward	DF0000556.4	1	106	Forward	106 [Sequence]	181	1.3e-45	92.45 [Alignment]
8:12459903-12460006 [Sequence]	ENPP7P6	Reverse	DF0000556.4	1	107	Forward	107 [Sequence]	181	1.3e-45	96.26 [Alignment]
1:150709190-150709291 [Sequence]	HORMAD1	Forward	DF0000556.4	1	106	Forward	106 [Sequence]	179	5.3e-45	93.40 [Alignment]
8:145028733-145028827 [Sequence]		Reverse	DF0000556.4	13	107	Forward	95 [Sequence]	178	5.6e-45	97.89 [Alignment]
20:29759868-29759968 [Sequence]		Reverse	DF0000556.4	7	107	Forward	101 [Sequence]	178	1e-44	94.06 [Alignment]
4:9518857-9518962 [Sequence]		Forward	DF0000556.4	1	106	Forward	106 [Sequence]	178	1.1e-44	93.40 [Alignment]
8:253260-253354 [Sequence]	ZNF596	Forward	DF0000556.4	509	603	Forward	95 [Sequence]	177	1.1e-44	96.84 [Alignment]
5:57546637-57546731 [Sequence]		Forward	DF0000556.4	1	95	Forward	95 [Sequence]	177	2.1e-44	97.89 [Alignment]
3:130124245-130124347 [Sequence]	LINC02021	Reverse	DF0000556.4	1	107	Forward	107 [Sequence]	176	2.7e-44	92.52 [Alignment]
7:105148640-105148741 [Sequence]	SRPK2	Forward	DF0000556.4	1	106	Forward	106 [Sequence]	175	8.5e-44	92.45 [Alignment]
11:71625997-71626102 [Sequence]		Forward	DF0000556.4	1	106	Forward	106 [Sequence]	172	3.9e-43	91.51 [Alignment]
15:40644866-40644969 [Sequence]	KNL1, AC022405.1	Reverse	DF0000556.4	1	106	Forward	106 [Sequence]	172	5.6e-43	91.51 [Alignment]
1:5574510-5574610 [Sequence]	AL365255.1	Reverse	DF0000556.4	1	107	Forward	107 [Sequence]	171	1.3e-42	89.72 [Alignment]
5:197681-197781 [Sequence]	CCDC127	Reverse	DF0000556.4	1	107	Forward	107 [Sequence]	170	1.6e-42	92.52 [Alignment]
5:24465847-24465937 [Sequence]		Forward	DF0000556.4	110	200	Forward	91 [Sequence]	169	4.8e-42	97.80 [Alignment]
4:121396584-121396679 [Sequence]		Forward	DF0000556.4	32	128	Forward	97 [Sequence]	168	5.7e-42	95.88 [Alignment]
4:166093986-166094086 [Sequence]	TLL1	Reverse	DF0000556.4	1	107	Forward	107 [Sequence]	168	8.1e-42	88.79 [Alignment]
4:3884258-3884352 [Sequence]		Reverse	DF0000556.4	13	107	Forward	95 [Sequence]	167	1.2e-41	94.74 [Alignment]
6:80635057-80635145 [Sequence]		Forward	DF0000556.4	418	506	Forward	89 [Sequence]	167	1.6e-41	96.63 [Alignment]
1:234012719-234012819 [Sequence]	SLC35F3	Reverse	DF0000556.4	1	107	Forward	107 [Sequence]	166	2.3e-41	88.79 [Alignment]
11:37930572-37930672 [Sequence]		Forward	DF0000556.4	1	107	Forward	107 [Sequence]	165	7.5e-41	90.65 [Alignment]
11:71899369-71899472 [Sequence]	AP002495.1	Forward	DF0000556.4	1	106	Forward	106 [Sequence]	164	1.7e-40	90.57 [Alignment]
X:1170893-1170998 [Sequence]		Forward	DF0000556.4	1	106	Forward	106 [Sequence]	164	1.8e-40	89.62 [Alignment]
14:94626150-94626239 [Sequence]		Forward	DF0000556.4	17	106	Forward	90 [Sequence]	163	1.9e-40	95.56 [Alignment]
8:12217397-12217484 [Sequence]		Reverse	DF0000556.4	1	90	Forward	90 [Sequence]	161	9e-40	97.78 [Alignment]
4:127440268-127440349 [Sequence]	AC093772.1	Reverse	DF0000556.4	144	225	Forward	82 [Sequence]	160	2.1e-39	100.00 [Alignment]
22:15851785-15851882 [Sequence]		Forward	DF0000556.4	1	104	Forward	104 [Sequence]	158	9.4e-39	87.50 [Alignment]
14:19129412-19129509 [Sequence]	DUXAP9, AL589743.3	Forward	DF0000556.4	1	104	Forward	104 [Sequence]	158	9.4e-39	87.50 [Alignment]
14:19270487-19270584 [Sequence]	DUXAP10	Reverse	DF0000556.4	1	104	Forward	104 [Sequence]	158	9.4e-39	87.50 [Alignment]
11:3456113-3456198 [Sequence]	AC127526.3	Reverse	DF0000556.4	788	873	Forward	86 [Sequence]	157	1.4e-38	97.67 [Alignment]
6:27596932-27597022 [Sequence]		Reverse	DF0000556.4	731	821	Forward	91 [Sequence]	156	3.7e-38	93.41 [Alignment]
3:98363353-98363434 [Sequence]	AC117473.1	Reverse	DF0000556.4	144	225	Forward	82 [Sequence]	155	8.6e-38	97.56 [Alignment]
4:68528745-68528830 [Sequence]		Forward	DF0000556.4	509	594	Forward	86 [Sequence]	153	3e-37	94.19 [Alignment]
8:8100939-8101018 [Sequence]	AC105233.4	Reverse	DF0000556.4	109	188	Forward	80 [Sequence]	144	1.4e-34	95.00 [Alignment]
10:133611103-133611180 [Sequence]	AL731769.2	Forward	DF0000556.4	956	1033	Forward	78 [Sequence]	142	4.8e-34	96.15 [Alignment]
6:27597605-27597701 [Sequence]		Reverse	DF0000556.4	1	107	Forward	107 [Sequence]	141	1.2e-33	83.18 [Alignment]
14:105273468-105273543 [Sequence]	BRF1	Forward	DF0000556.4	1	76	Forward	76 [Sequence]	137	1.6e-32	94.74 [Alignment]
X:127353966-127354040 [Sequence]		Forward	DF0000556.4	32	106	Forward	75 [Sequence]	137	1.9e-32	96.00 [Alignment]
8:46440731-46440799 [Sequence]		Reverse	DF0000556.4	152	220	Forward	69 [Sequence]	134	1.3e-31	100.00 [Alignment]
5:154636902-154636977 [Sequence]		Reverse	DF0000556.4	1	76	Forward	76 [Sequence]	132	4.3e-31	93.42 [Alignment]
4:3985919-3985989 [Sequence]		Reverse	DF0000556.4	954	1024	Forward	71 [Sequence]	128	7.7e-30	95.77 [Alignment]
19:21620224-21620293 [Sequence]		Reverse	DF0000556.4	957	1033	Forward	77 [Sequence]	122	4.8e-28	89.61 [Alignment]
5:154644512-154644583 [Sequence]		Reverse	DF0000556.4	81	153	Forward	73 [Sequence]	122	7.2e-28	94.52 [Alignment]
8:143001486-143001554 [Sequence]	LY6E-DT	Forward	DF0000556.4	754	823	Forward	70 [Sequence]	120	2.2e-27	95.71 [Alignment]
17:16399849-16399927 [Sequence]		Forward	DF0000556.4	1	89	Forward	89 [Sequence]	118	1e-26	83.15 [Alignment]
16:66628663-66628736 [Sequence]	CMTM4	Reverse	DF0000556.4	1	74	Forward	75 [Sequence]	116	4.6e-26	93.33 [Alignment]
2:131721200-131721259 [Sequence]	C2orf27A	Forward	DF0000556.4	1	60	Forward	60 [Sequence]	114	1.8e-25	98.33 [Alignment]
5:154644593-154644657 [Sequence]		Reverse	DF0000556.4	1	65	Forward	65 [Sequence]	108	6.9e-24	90.77 [Alignment]
8:252774-252836 [Sequence]	ZNF596	Forward	DF0000556.4	1	63	Forward	63 [Sequence]	108	1.1e-23	93.65 [Alignment]
3:75538689-75538747 [Sequence]		Forward	DF0000556.4	975	1033	Forward	59 [Sequence]	107	2.2e-23	94.92 [Alignment]
16:34144142-34144211 [Sequence]		Forward	DF0000556.4	56	129	Forward	74 [Sequence]	105	7e-23	93.24 [Alignment]
8:12216461-12216506 [Sequence]		Reverse	DF0000556.4	988	1033	Forward	46 [Sequence]	91	1.2e-18	100.00 [Alignment]
8:12458983-12459028 [Sequence]	ENPP7P6	Reverse	DF0000556.4	988	1033	Forward	46 [Sequence]	91	1.2e-18	100.00 [Alignment]
X:1171040-1171088 [Sequence]		Forward	DF0000556.4	163	211	Forward	49 [Sequence]	91	1.5e-18	97.96 [Alignment]
8:8206180-8206228 [Sequence]	ENPP7P1, FAM85B	Forward	DF0000556.4	510	558	Forward	49 [Sequence]	89	5.2e-18	93.88 [Alignment]
8:143001556-143001605 [Sequence]	LY6E-DT	Forward	DF0000556.4	826	875	Forward	50 [Sequence]	88	8.6e-18	94.00 [Alignment]
14:94626241-94626285 [Sequence]		Forward	DF0000556.4	109	153	Forward	45 [Sequence]	88	1.1e-17	100.00 [Alignment]
16:34144086-34144136 [Sequence]		Forward	DF0000556.4	1	51	Forward	51 [Sequence]	84	1.7e-16	90.20 [Alignment]
4:30232905-30232946 [Sequence]		Reverse	DF0000556.4	990	1031	Forward	42 [Sequence]	83	3.2e-16	100.00 [Alignment]
16:66627935-66627981 [Sequence]	CMTM4	Reverse	DF0000556.4	777	823	Forward	47 [Sequence]	79	6.2e-15	89.36 [Alignment]
2:703430-703480 [Sequence]		Reverse	DF0000556.4	110	164	Forward	55 [Sequence]	77	2.8e-14	90.91 [Alignment]
8:8197685-8197721 [Sequence]	AC105233.4, ENPP7P1, FAM85B	Forward	DF0000556.4	510	546	Forward	37 [Sequence]	73	2.3e-13	100.00 [Alignment]
9:41106150-41106192 [Sequence]	FRG1HP, BX255923.2	Forward	DF0000556.4	991	1033	Forward	43 [Sequence]	73	2.5e-13	93.02 [Alignment]
X:1171000-1171039 [Sequence]		Forward	DF0000556.4	109	148	Forward	40 [Sequence]	69	5.3e-12	95.00 [Alignment]
8:12624231-12624266 [Sequence]	AC068587.4	Forward	DF0000556.4	155	190	Forward	36 [Sequence]	68	1.3e-11	97.22 [Alignment]
2:131722190-131722222 [Sequence]	C2orf27A	Forward	DF0000556.4	1001	1033	Forward	33 [Sequence]	66	4.7e-11	100.00 [Alignment]
17:16401096-16401128 [Sequence]		Forward	DF0000556.4	1001	1033	Forward	33 [Sequence]	66	4.7e-11	100.00 [Alignment]
9:128857422-128857457 [Sequence]	AL441992.2, KYAT1	Forward	DF0000556.4	998	1033	Forward	36 [Sequence]	64	1.5e-10	94.44 [Alignment]
4:9658896-9658933 [Sequence]	AC105916.1	Forward	DF0000556.4	956	993	Forward	38 [Sequence]	63	3.4e-10	92.11 [Alignment]
1:53169105-53169141 [Sequence]		Reverse	DF0000556.4	110	149	Forward	40 [Sequence]	62	6e-10	92.50 [Alignment]
6:52883355-52883386 [Sequence]		Forward	DF0000556.4	109	140	Forward	32 [Sequence]	62	6.1e-10	100.00 [Alignment]
8:7186484-7186518 [Sequence]	AF228730.5	Forward	DF0000556.4	109	143	Forward	35 [Sequence]	61	1.2e-09	94.29 [Alignment]
14:16032630-16032660 [Sequence]		Forward	DF0000556.4	118	148	Forward	31 [Sequence]	60	2e-09	100.00 [Alignment]
4:68598768-68598801 [Sequence]		Forward	DF0000556.4	774	807	Forward	34 [Sequence]	60	3.1e-09	94.12 [Alignment]
10:96403587-96403615 [Sequence]	TLL2	Forward	DF0000556.4	341	369	Forward	29 [Sequence]	57	2e-08	100.00 [Alignment]
16:66627729-66627761 [Sequence]	CMTM4	Reverse	DF0000556.4	1001	1033	Forward	33 [Sequence]	57	2.4e-08	93.94 [Alignment]
14:105273576-105273608 [Sequence]	BRF1	Forward	DF0000556.4	117	149	Forward	33 [Sequence]	57	2.7e-08	90.91 [Alignment]
22:15852763-15852795 [Sequence]		Forward	DF0000556.4	1001	1033	Forward	33 [Sequence]	57	2.8e-08	93.94 [Alignment]
14:19130409-19130441 [Sequence]	DUXAP9, AL589743.3	Forward	DF0000556.4	1001	1033	Forward	33 [Sequence]	57	2.8e-08	93.94 [Alignment]
14:19269575-19269607 [Sequence]	DUXAP10	Reverse	DF0000556.4	1001	1033	Forward	33 [Sequence]	57	2.8e-08	93.94 [Alignment]
7:6861110-6861141 [Sequence]		Reverse	DF0000556.4	110	141	Forward	32 [Sequence]	55	6.3e-08	93.75 [Alignment]
11:71899474-71899505 [Sequence]	AP002495.1	Forward	DF0000556.4	109	140	Forward	32 [Sequence]	54	2.3e-07	93.75 [Alignment]
2:94153-94179 [Sequence]		Forward	DF0000556.4	109	135	Forward	27 [Sequence]	52	6.5e-07	100.00 [Alignment]
X:127353937-127353962 [Sequence]		Forward	DF0000556.4	1	26	Forward	26 [Sequence]	48	1.2e-05	96.15 [Alignment]
8:252848-252874 [Sequence]	ZNF596	Forward	DF0000556.4	81	107	Forward	27 [Sequence]	47	1.8e-05	92.59 [Alignment]
20:23830197-23830228 [Sequence]		Reverse	DF0000556.4	110	140	Forward	32 [Sequence]	47	2.4e-05	93.75 [Alignment]
16:66628636-66628661 [Sequence]	CMTM4	Reverse	DF0000556.4	82	107	Forward	26 [Sequence]	45	7.6e-05	92.31 [Alignment]
14:19129533-19129557 [Sequence]	DUXAP9, AL589743.3	Forward	DF0000556.4	143	167	Forward	25 [Sequence]	45	8.4e-05	96.00 [Alignment]
4:3884233-3884258 [Sequence]		Reverse	DF0000556.4	108	133	Forward	26 [Sequence]	44	0.00021	92.31 [Alignment]
2:131721274-131721299 [Sequence]	C2orf27A	Forward	DF0000556.4	81	106	Forward	26 [Sequence]	43	0.00043	88.46 [Alignment]
4:121396554-121396575 [Sequence]		Forward	DF0000556.4	1	22	Forward	22 [Sequence]	43	0.00048	100.00 [Alignment]
11:25540822-25540842 [Sequence]		Forward	DF0000556.4	109	129	Forward	21 [Sequence]	40	0.0022	100.00 [Alignment]
5:26197525-26197545 [Sequence]		Forward	DF0000556.4	109	129	Forward	21 [Sequence]	40	0.0022	100.00 [Alignment]
10:133610071-133610091 [Sequence]	AL731769.2	Forward	DF0000556.4	109	129	Forward	21 [Sequence]	40	0.0022	100.00 [Alignment]
13:42710895-42710915 [Sequence]		Forward	DF0000556.4	109	129	Forward	21 [Sequence]	40	0.0022	100.00 [Alignment]
1:225965950-225965970 [Sequence]		Forward	DF0000556.4	109	129	Forward	21 [Sequence]	40	0.0022	100.00 [Alignment]
X:127354042-127354062 [Sequence]		Forward	DF0000556.4	109	129	Forward	21 [Sequence]	40	0.0022	100.00 [Alignment]
4:68598112-68598131 [Sequence]		Forward	DF0000556.4	143	162	Forward	20 [Sequence]	39	0.0043	100.00 [Alignment]
3:27531383-27531406 [Sequence]		Forward	DF0000556.4	130	153	Forward	24 [Sequence]	38	0.013	87.50 [Alignment]
8:145022132-145022150 [Sequence]		Reverse	DF0000556.4	111	129	Forward	19 [Sequence]	36	0.034	100.00 [Alignment]
8:145028712-145028730 [Sequence]		Reverse	DF0000556.4	111	129	Forward	19 [Sequence]	36	0.034	100.00 [Alignment]
3:125730560-125730580 [Sequence]		Forward	DF0000556.4	109	129	Forward	21 [Sequence]	36	0.041	95.24 [Alignment]
9:28880313-28880332 [Sequence]		Forward	DF0000556.4	110	129	Forward	20 [Sequence]	36	0.046	95.00 [Alignment]
22:15851886-15851905 [Sequence]		Forward	DF0000556.4	109	128	Forward	20 [Sequence]	36	0.053	95.00 [Alignment]
14:19129513-19129532 [Sequence]	DUXAP9, AL589743.3	Forward	DF0000556.4	109	128	Forward	20 [Sequence]	36	0.053	95.00 [Alignment]
14:19270464-19270483 [Sequence]	DUXAP10	Reverse	DF0000556.4	109	128	Forward	20 [Sequence]	36	0.053	95.00 [Alignment]
8:7186882-7186900 [Sequence]	AF228730.5	Forward	DF0000556.4	509	527	Forward	19 [Sequence]	35	0.089	94.74 [Alignment]
8:8100602-8100620 [Sequence]	AC105233.4	Reverse	DF0000556.4	509	527	Forward	19 [Sequence]	35	0.089	94.74 [Alignment]

## Sheet: LTR5B
Information on the identified LTR5B elements of HML-2 in the human genome hg38
Genomic Location	Overlapping Gene(s)	Orientation	Query name	Query start	Query end	Query ori	Length	Score	E-val	%ID
14:92819980-92820978 [Sequence]	GOLGA5	Reverse	DF0000557.4	1	1002	Forward	1002 [Sequence]	1730	0	92.91 [Alignment]
14:23981494-23982489 [Sequence]	DHRS4-AS1, DHRS4L2, AL136419.1	Reverse	DF0000557.4	1	1002	Forward	1002 [Sequence]	1628	0	90.12 [Alignment]
14:105675352-105676056 [Sequence]		Forward	DF0000557.4	144	858	Forward	715 [Sequence]	1186	0	90.91 [Alignment]
5:78909366-78910363 [Sequence]	ARSB	Forward	DF0000557.4	1	1002	Forward	1004 [Sequence]	1687	0	91.83 [Alignment]
5:76945223-76945950 [Sequence]		Forward	DF0000557.4	274	1002	Forward	729 [Sequence]	1260	0	91.91 [Alignment]
16:83879186-83880182 [Sequence]		Reverse	DF0000557.4	1	1002	Forward	1002 [Sequence]	1659	0	90.92 [Alignment]
1:198129684-198130671 [Sequence]		Reverse	DF0000557.4	7	1002	Forward	996 [Sequence]	1652	0	91.37 [Alignment]
1:13207063-13207946 [Sequence]		Forward	DF0000557.4	100	984	Forward	885 [Sequence]	1444	0	89.04 [Alignment]
1:13021014-13021897 [Sequence]		Reverse	DF0000557.4	100	984	Forward	885 [Sequence]	1444	0	89.04 [Alignment]
1:59938159-59939023 [Sequence]		Reverse	DF0000557.4	131	1002	Forward	872 [Sequence]	1435	0	90.48 [Alignment]
1:234011810-234012666 [Sequence]	SLC35F3	Reverse	DF0000557.4	144	1002	Forward	859 [Sequence]	1396	0	89.17 [Alignment]
1:219618762-219619423 [Sequence]		Reverse	DF0000557.4	152	813	Forward	663 [Sequence]	1127	0	92.01 [Alignment]
4:75286596-75287581 [Sequence]	AC025244.1	Reverse	DF0000557.4	13	1002	Forward	990 [Sequence]	1611	0	90.10 [Alignment]
4:162418579-162419472 [Sequence]		Forward	DF0000557.4	107	1002	Forward	896 [Sequence]	1532	0	92.08 [Alignment]
4:241295-242021 [Sequence]	ZNF876P	Forward	DF0000557.4	100	826	Forward	730 [Sequence]	1243	0	92.88 [Alignment]
4:166093218-166093919 [Sequence]	TLL1	Reverse	DF0000557.4	144	847	Forward	704 [Sequence]	1160	0	90.20 [Alignment]
4:49029429-49030097 [Sequence]	CWH43	Forward	DF0000557.4	329	1002	Forward	675 [Sequence]	1118	0	91.26 [Alignment]
20:5885013-5885997 [Sequence]		Forward	DF0000557.4	8	1002	Forward	998 [Sequence]	1606	0	89.78 [Alignment]
20:29758964-29759815 [Sequence]		Reverse	DF0000557.4	133	986	Forward	854 [Sequence]	1223	0	84.07 [Alignment]
7:66004693-66005672 [Sequence]		Reverse	DF0000557.4	5	993	Forward	989 [Sequence]	1596	0	89.48 [Alignment]
6:42893671-42894572 [Sequence]	AL035587.3	Reverse	DF0000557.4	100	1002	Forward	904 [Sequence]	1564	0	92.59 [Alignment]
6:75704079-75704934 [Sequence]	SENP6	Reverse	DF0000557.4	144	1002	Forward	859 [Sequence]	1404	0	89.87 [Alignment]
6:25748483-25749163 [Sequence]		Reverse	DF0000557.4	321	1002	Forward	682 [Sequence]	1162	0	91.20 [Alignment]
6:42902633-42903301 [Sequence]	AL035587.3	Reverse	DF0000557.4	331	1002	Forward	674 [Sequence]	1133	0	91.84 [Alignment]
2:88866509-88867398 [Sequence]		Reverse	DF0000557.4	100	991	Forward	893 [Sequence]	1560	0	93.39 [Alignment]
2:131721367-131722222 [Sequence]	C2orf27A	Forward	DF0000557.4	144	1002	Forward	859 [Sequence]	1392	0	89.17 [Alignment]
2:152769078-152769924 [Sequence]		Reverse	DF0000557.4	153	1002	Forward	852 [Sequence]	1375	0	90.14 [Alignment]
3:183510924-183511794 [Sequence]	KLHL6	Reverse	DF0000557.4	128	1002	Forward	875 [Sequence]	1478	0	91.31 [Alignment]
3:110367392-110368039 [Sequence]		Forward	DF0000557.4	341	991	Forward	652 [Sequence]	1098	0	92.18 [Alignment]
11:4460475-4461321 [Sequence]	OR52K3P	Reverse	DF0000557.4	144	993	Forward	850 [Sequence]	1413	0	90.82 [Alignment]
11:65023220-65024028 [Sequence]	ARL2-SNX15	Reverse	DF0000557.4	166	986	Forward	821 [Sequence]	1290	0	88.55 [Alignment]
12:42387719-42388527 [Sequence]	PPHLN1	Forward	DF0000557.4	1	814	Forward	814 [Sequence]	1319	0	90.42 [Alignment]
12:75445121-75445801 [Sequence]		Forward	DF0000557.4	297	984	Forward	688 [Sequence]	1144	0	90.55 [Alignment]
19:18402468-18403177 [Sequence]		Forward	DF0000557.4	1	711	Forward	711 [Sequence]	1195	0	90.72 [Alignment]
1:13353057-13353710 [Sequence]		Forward	DF0000557.4	330	984	Forward	655 [Sequence]	1070	2.2e-313	89.16 [Alignment]
16:66955384-66956013 [Sequence]	AC009084.1	Reverse	DF0000557.4	363	993	Forward	631 [Sequence]	1061	9.3e-311	90.97 [Alignment]
21:32996693-32997287 [Sequence]	AP000282.1	Forward	DF0000557.4	405	1002	Forward	598 [Sequence]	1045	9.4e-306	93.31 [Alignment]
3:42811593-42812187 [Sequence]	AC099329.1, ACKR2, AC099329.2, AC092042.3, KRBOX1	Forward	DF0000557.4	405	1002	Forward	598 [Sequence]	1030	3.2e-301	92.81 [Alignment]
11:71535097-71535694 [Sequence]		Forward	DF0000557.4	403	1002	Forward	600 [Sequence]	1029	5.2e-301	92.17 [Alignment]
1:238762295-238762887 [Sequence]		Reverse	DF0000557.4	403	1002	Forward	600 [Sequence]	1024	1.6e-299	91.67 [Alignment]
14:94626275-94626891 [Sequence]		Forward	DF0000557.4	125	744	Forward	620 [Sequence]	1022	6.8e-299	90.97 [Alignment]
16:66627984-66628596 [Sequence]	CMTM4	Reverse	DF0000557.4	131	745	Forward	615 [Sequence]	1022	8.6e-299	90.41 [Alignment]
22:23537835-23538444 [Sequence]	PCAT14	Forward	DF0000557.4	100	711	Forward	614 [Sequence]	1016	5.6e-297	91.69 [Alignment]
10:97699979-97700589 [Sequence]		Forward	DF0000557.4	133	745	Forward	613 [Sequence]	1014	1.4e-296	90.70 [Alignment]
11:56618318-56618917 [Sequence]		Reverse	DF0000557.4	403	1002	Forward	600 [Sequence]	1007	2.3e-294	90.33 [Alignment]
7:102838912-102839506 [Sequence]	FBXL13	Forward	DF0000557.4	403	1002	Forward	600 [Sequence]	1005	6.7e-294	91.33 [Alignment]
5:178056275-178056874 [Sequence]	FAM153CP	Reverse	DF0000557.4	144	745	Forward	602 [Sequence]	999	6.2e-292	90.70 [Alignment]
5:115448664-115449256 [Sequence]		Forward	DF0000557.4	281	875	Forward	595 [Sequence]	996	6e-291	91.09 [Alignment]
6:52883396-52884006 [Sequence]		Forward	DF0000557.4	133	745	Forward	613 [Sequence]	990	3.6e-289	89.56 [Alignment]
12:49115817-49116416 [Sequence]		Forward	DF0000557.4	144	745	Forward	602 [Sequence]	985	9.4e-288	89.87 [Alignment]
1:59914770-59915366 [Sequence]	CYP2J2	Forward	DF0000557.4	403	1002	Forward	600 [Sequence]	984	2.6e-287	89.50 [Alignment]
7:73749699-73750265 [Sequence]		Reverse	DF0000557.4	422	993	Forward	572 [Sequence]	983	3.1e-287	93.01 [Alignment]
9:77303680-77304290 [Sequence]	VPS13A	Reverse	DF0000557.4	133	745	Forward	613 [Sequence]	983	4.5e-287	89.07 [Alignment]
9:122447937-122448526 [Sequence]	AL359636.2	Reverse	DF0000557.4	403	992	Forward	592 [Sequence]	981	1.3e-286	90.20 [Alignment]
2:109637094-109637710 [Sequence]		Reverse	DF0000557.4	125	744	Forward	620 [Sequence]	981	1.9e-286	88.87 [Alignment]
9:126716660-126717269 [Sequence]		Forward	DF0000557.4	133	744	Forward	612 [Sequence]	976	4.6e-285	89.05 [Alignment]
10:29426873-29427483 [Sequence]	SVIL-AS1	Forward	DF0000557.4	133	745	Forward	613 [Sequence]	976	5.6e-285	89.07 [Alignment]
10:95197452-95198060 [Sequence]	ACSM6	Reverse	DF0000557.4	133	744	Forward	612 [Sequence]	974	1.9e-284	88.89 [Alignment]
1:5573601-5574197 [Sequence]	AL365255.1	Reverse	DF0000557.4	405	1002	Forward	598 [Sequence]	972	7.2e-284	89.13 [Alignment]
4:104171140-104171738 [Sequence]		Forward	DF0000557.4	144	744	Forward	601 [Sequence]	969	5.6e-283	89.52 [Alignment]
12:56822281-56822878 [Sequence]		Forward	DF0000557.4	144	745	Forward	602 [Sequence]	969	8.5e-283	89.53 [Alignment]
1:53168495-53169111 [Sequence]		Reverse	DF0000557.4	125	744	Forward	620 [Sequence]	967	3.1e-282	88.06 [Alignment]
12:107997294-107997903 [Sequence]		Reverse	DF0000557.4	133	744	Forward	612 [Sequence]	967	3.1e-282	88.07 [Alignment]
15:97629360-97629958 [Sequence]	LINC00923	Reverse	DF0000557.4	144	744	Forward	601 [Sequence]	964	1.4e-281	88.85 [Alignment]
1:13012464-13013039 [Sequence]		Reverse	DF0000557.4	408	984	Forward	577 [Sequence]	964	1.9e-281	90.47 [Alignment]
9:64902286-64902885 [Sequence]		Reverse	DF0000557.4	402	1002	Forward	601 [Sequence]	964	1.9e-281	88.35 [Alignment]
X:91170428-91171037 [Sequence]		Forward	DF0000557.4	133	744	Forward	612 [Sequence]	962	5.6e-281	87.91 [Alignment]
13:42710936-42711541 [Sequence]		Forward	DF0000557.4	133	740	Forward	608 [Sequence]	960	2.5e-280	88.16 [Alignment]
1:150709359-150709955 [Sequence]	HORMAD1	Forward	DF0000557.4	144	744	Forward	601 [Sequence]	960	3.6e-280	89.35 [Alignment]
7:105148798-105149407 [Sequence]	SRPK2	Forward	DF0000557.4	133	744	Forward	612 [Sequence]	957	2.6e-279	87.75 [Alignment]
9:40781491-40782090 [Sequence]	AL353626.1	Reverse	DF0000557.4	402	1002	Forward	601 [Sequence]	957	2.9e-279	88.02 [Alignment]
15:90346818-90347417 [Sequence]		Reverse	DF0000557.4	144	745	Forward	602 [Sequence]	956	4.7e-279	88.54 [Alignment]
16:35153607-35154199 [Sequence]	AC023824.6	Forward	DF0000557.4	144	745	Forward	602 [Sequence]	953	4.9e-278	88.54 [Alignment]
1:13215921-13216496 [Sequence]		Forward	DF0000557.4	408	984	Forward	577 [Sequence]	949	7.4e-277	89.95 [Alignment]
20:23829578-23830187 [Sequence]		Reverse	DF0000557.4	133	744	Forward	612 [Sequence]	943	4.3e-275	87.09 [Alignment]
KI270442.1:240197-240796 [Sequence]		Reverse	DF0000557.4	144	745	Forward	603 [Sequence]	943	4.9e-275	88.72 [Alignment]
2:132175021-132175610 [Sequence]	ANKRD30BL	Reverse	DF0000557.4	408	1002	Forward	595 [Sequence]	938	1.4e-273	88.07 [Alignment]
11:23092761-23093334 [Sequence]		Reverse	DF0000557.4	169	744	Forward	576 [Sequence]	928	1.3e-270	89.24 [Alignment]
6:141096466-141097040 [Sequence]		Reverse	DF0000557.4	169	745	Forward	577 [Sequence]	926	4.4e-270	89.08 [Alignment]
14:20241813-20242387 [Sequence]	OR11H4	Reverse	DF0000557.4	169	745	Forward	577 [Sequence]	925	1.2e-269	89.25 [Alignment]
X:18980329-18980854 [Sequence]	PHKA2	Forward	DF0000557.4	478	1002	Forward	526 [Sequence]	922	7.8e-269	92.97 [Alignment]
10:79744993-79745536 [Sequence]	NUTM2B-AS1	Forward	DF0000557.4	403	947	Forward	545 [Sequence]	916	4.1e-267	90.83 [Alignment]
4:30233141-30233715 [Sequence]		Reverse	DF0000557.4	169	745	Forward	577 [Sequence]	914	2.8e-266	88.91 [Alignment]
2:20501427-20502000 [Sequence]		Reverse	DF0000557.4	169	744	Forward	576 [Sequence]	911	1.5e-265	88.72 [Alignment]
6:132721146-132721676 [Sequence]		Reverse	DF0000557.4	100	631	Forward	533 [Sequence]	908	1.1e-264	92.68 [Alignment]
6:27597028-27597595 [Sequence]		Reverse	DF0000557.4	126	696	Forward	571 [Sequence]	903	3.8e-263	88.62 [Alignment]
19:44639054-44639603 [Sequence]	AC243964.3	Forward	DF0000557.4	1	549	Forward	553 [Sequence]	895	8.7e-261	92.04 [Alignment]
9:138132949-138133488 [Sequence]		Forward	DF0000557.4	1	539	Forward	543 [Sequence]	893	4.1e-260	92.45 [Alignment]
5:150990487-150991011 [Sequence]		Reverse	DF0000557.4	465	993	Forward	529 [Sequence]	892	1.3e-259	91.87 [Alignment]
20:15946673-15947186 [Sequence]	MACROD2, AL079338.1	Reverse	DF0000557.4	480	993	Forward	514 [Sequence]	877	3.9e-255	90.86 [Alignment]
19:19961589-19962140 [Sequence]	ZNF93	Forward	DF0000557.4	1	549	Forward	554 [Sequence]	874	2e-254	90.61 [Alignment]
1:13113521-13114042 [Sequence]		Forward	DF0000557.4	1	526	Forward	526 [Sequence]	872	8.9e-254	92.02 [Alignment]
19:40922662-40923191 [Sequence]		Reverse	DF0000557.4	1	533	Forward	536 [Sequence]	871	2.6e-253	91.42 [Alignment]
5:95811015-95811559 [Sequence]	RHOBTB3, GLRX	Forward	DF0000557.4	1	549	Forward	553 [Sequence]	868	1.4e-252	91.14 [Alignment]
3:132649273-132649792 [Sequence]	ACAD11, NPHP3-ACAD11, HSPA8P19	Forward	DF0000557.4	481	1002	Forward	522 [Sequence]	865	1.6e-251	90.23 [Alignment]
14:105273955-105274474 [Sequence]	BRF1	Forward	DF0000557.4	481	1002	Forward	522 [Sequence]	862	1e-250	89.85 [Alignment]
16:29740241-29740787 [Sequence]		Forward	DF0000557.4	1	549	Forward	553 [Sequence]	859	6.5e-250	89.87 [Alignment]
14:45393582-45394115 [Sequence]		Forward	DF0000557.4	1	533	Forward	537 [Sequence]	858	1.3e-249	91.06 [Alignment]
1:166605366-166605856 [Sequence]	FMO9P	Reverse	DF0000557.4	510	1002	Forward	493 [Sequence]	850	4.4e-247	92.09 [Alignment]
9:113379559-113380045 [Sequence]		Reverse	DF0000557.4	13	502	Forward	490 [Sequence]	846	8.5e-246	94.08 [Alignment]
12:42330201-42330676 [Sequence]	PPHLN1	Reverse	DF0000557.4	100	575	Forward	477 [Sequence]	832	8.4e-242	93.50 [Alignment]
11:201708-202233 [Sequence]	BET1L	Forward	DF0000557.4	1	533	Forward	537 [Sequence]	828	1.4e-240	89.39 [Alignment]
1:99793983-99794457 [Sequence]		Reverse	DF0000557.4	100	573	Forward	476 [Sequence]	822	1.5e-238	93.49 [Alignment]
13:78647302-78647787 [Sequence]	OBI1	Forward	DF0000557.4	510	1002	Forward	493 [Sequence]	819	1.1e-237	90.67 [Alignment]
9:113379060-113379541 [Sequence]		Reverse	DF0000557.4	521	1002	Forward	482 [Sequence]	817	2.8e-237	90.66 [Alignment]
22:15250434-15250936 [Sequence]		Forward	DF0000557.4	146	650	Forward	505 [Sequence]	813	4.3e-236	89.31 [Alignment]
13:78646802-78647295 [Sequence]	OBI1	Forward	DF0000557.4	1	502	Forward	502 [Sequence]	813	6.4e-236	91.24 [Alignment]
14:95729534-95730007 [Sequence]	AL139020.1	Reverse	DF0000557.4	100	575	Forward	477 [Sequence]	810	5.5e-235	92.45 [Alignment]
1:151872591-151873075 [Sequence]	THEM4	Forward	DF0000557.4	89	575	Forward	489 [Sequence]	805	1.2e-233	91.62 [Alignment]
5:37671989-37672464 [Sequence]	WDR70	Forward	DF0000557.4	100	575	Forward	478 [Sequence]	804	2e-233	92.68 [Alignment]
2:1560692-1561164 [Sequence]	AC105450.1, AC141930.1	Reverse	DF0000557.4	100	573	Forward	475 [Sequence]	796	5.9e-231	92.00 [Alignment]
10:87470593-87471066 [Sequence]		Reverse	DF0000557.4	100	573	Forward	477 [Sequence]	792	9.1e-230	92.24 [Alignment]
10:87266910-87267383 [Sequence]	NUTM2A-AS1	Forward	DF0000557.4	100	573	Forward	477 [Sequence]	790	3.3e-229	92.03 [Alignment]
3:27531777-27532260 [Sequence]		Forward	DF0000557.4	510	993	Forward	484 [Sequence]	780	3.9e-226	88.43 [Alignment]
X:55835636-55836102 [Sequence]		Reverse	DF0000557.4	108	575	Forward	469 [Sequence]	779	7e-226	91.47 [Alignment]
3:132648805-132649271 [Sequence]	ACAD11, NPHP3-ACAD11, HSPA8P19	Forward	DF0000557.4	13	478	Forward	470 [Sequence]	776	5.5e-225	92.13 [Alignment]
1:62170993-62171471 [Sequence]	PATJ	Reverse	DF0000557.4	505	986	Forward	482 [Sequence]	774	2.2e-224	88.80 [Alignment]
1:99793555-99793980 [Sequence]		Reverse	DF0000557.4	577	1002	Forward	426 [Sequence]	770	4.3e-223	94.13 [Alignment]
1:13361784-13362240 [Sequence]		Forward	DF0000557.4	527	984	Forward	458 [Sequence]	765	1.2e-221	90.83 [Alignment]
8:139050576-139051038 [Sequence]		Forward	DF0000557.4	450	916	Forward	468 [Sequence]	761	3.4e-220	90.81 [Alignment]
11:18900167-18900645 [Sequence]		Forward	DF0000557.4	54	534	Forward	482 [Sequence]	758	2.1e-219	89.42 [Alignment]
5:37672466-37672890 [Sequence]	WDR70	Forward	DF0000557.4	578	1002	Forward	425 [Sequence]	752	1.6e-217	92.94 [Alignment]
22:21093907-21094322 [Sequence]		Forward	DF0000557.4	578	993	Forward	416 [Sequence]	751	2.2e-217	94.95 [Alignment]
3:118540298-118540740 [Sequence]	AC068633.1	Reverse	DF0000557.4	100	541	Forward	444 [Sequence]	737	5e-213	91.67 [Alignment]
3:98316139-98316555 [Sequence]	AC117473.1	Reverse	DF0000557.4	580	996	Forward	417 [Sequence]	737	5.5e-213	93.05 [Alignment]
5:149942926-149943368 [Sequence]	PDE6A	Reverse	DF0000557.4	97	537	Forward	444 [Sequence]	735	1.6e-212	92.12 [Alignment]
4:134046002-134046410 [Sequence]	AC015631.1	Reverse	DF0000557.4	577	985	Forward	409 [Sequence]	731	2.9e-211	94.38 [Alignment]
10:6165006-6165457 [Sequence]	PFKFB3	Reverse	DF0000557.4	1	456	Forward	460 [Sequence]	730	4e-211	90.65 [Alignment]
X:55835225-55835632 [Sequence]		Reverse	DF0000557.4	581	988	Forward	408 [Sequence]	730	5.7e-211	93.63 [Alignment]
12:42329786-42330199 [Sequence]	PPHLN1	Reverse	DF0000557.4	578	993	Forward	416 [Sequence]	728	2.7e-210	93.03 [Alignment]
19:40823187-40823609 [Sequence]	AC008537.1, CYP2F2P	Forward	DF0000557.4	578	1002	Forward	425 [Sequence]	722	1.2e-208	91.53 [Alignment]
11:62216517-62216926 [Sequence]	AP003306.1	Forward	DF0000557.4	576	987	Forward	412 [Sequence]	700	5.3e-202	91.99 [Alignment]
15:44228743-44229192 [Sequence]		Forward	DF0000557.4	133	580	Forward	451 [Sequence]	696	6.8e-201	87.36 [Alignment]
8:252927-253357 [Sequence]	ZNF596	Forward	DF0000557.4	144	576	Forward	433 [Sequence]	689	1.1e-198	88.68 [Alignment]
1:160947502-160947898 [Sequence]	AL354714.1, ITLN2	Reverse	DF0000557.4	1	395	Forward	397 [Sequence]	687	3.8e-198	93.45 [Alignment]
22:21093340-21093738 [Sequence]		Forward	DF0000557.4	1	405	Forward	407 [Sequence]	684	3.2e-197	93.12 [Alignment]
14:24024882-24025286 [Sequence]	DHRS4-AS1, AL136419.1, AL136419.3	Reverse	DF0000557.4	1	406	Forward	406 [Sequence]	679	1.4e-195	91.38 [Alignment]
2:1560280-1560689 [Sequence]	AC105450.1, AC141930.1	Reverse	DF0000557.4	577	992	Forward	416 [Sequence]	678	2e-195	89.42 [Alignment]
2:37750992-37751400 [Sequence]		Forward	DF0000557.4	405	814	Forward	410 [Sequence]	678	2.2e-195	90.49 [Alignment]
20:34424999-34425394 [Sequence]	ITCH	Forward	DF0000557.4	1	395	Forward	397 [Sequence]	675	1.4e-194	93.45 [Alignment]
19:53468931-53469326 [Sequence]	AC022137.3, ZNF813	Reverse	DF0000557.4	1	395	Forward	397 [Sequence]	671	3.9e-193	92.95 [Alignment]
1:13361260-13361663 [Sequence]		Forward	DF0000557.4	1	405	Forward	405 [Sequence]	671	4e-193	90.62 [Alignment]
5:80112272-80112653 [Sequence]	SERINC5	Forward	DF0000557.4	618	1002	Forward	385 [Sequence]	670	5.2e-193	93.51 [Alignment]
1:13215516-13215919 [Sequence]		Forward	DF0000557.4	1	405	Forward	405 [Sequence]	669	1.3e-192	90.62 [Alignment]
3:42811199-42811590 [Sequence]	AC099329.1, ACKR2, AC099329.2, AC092042.3, KRBOX1	Forward	DF0000557.4	13	403	Forward	394 [Sequence]	668	1.9e-192	93.65 [Alignment]
19:53363801-53364195 [Sequence]		Forward	DF0000557.4	1	395	Forward	397 [Sequence]	667	4.6e-192	93.20 [Alignment]
1:13013041-13013444 [Sequence]		Reverse	DF0000557.4	1	405	Forward	405 [Sequence]	666	8.4e-192	90.37 [Alignment]
5:151426676-151427089 [Sequence]	AC034205.2	Reverse	DF0000557.4	52	464	Forward	416 [Sequence]	665	1.5e-191	91.59 [Alignment]
X:149627113-149627495 [Sequence]	TMEM185A	Reverse	DF0000557.4	15	395	Forward	383 [Sequence]	661	2.4e-190	93.47 [Alignment]
5:150991075-150991473 [Sequence]		Reverse	DF0000557.4	1	400	Forward	401 [Sequence]	660	6.2e-190	92.02 [Alignment]
1:62171475-62171882 [Sequence]	PATJ	Reverse	DF0000557.4	91	502	Forward	412 [Sequence]	655	1.6e-188	90.05 [Alignment]
5:157034002-157034411 [Sequence]	HAVCR1	Reverse	DF0000557.4	583	1002	Forward	420 [Sequence]	653	6.6e-188	87.62 [Alignment]
4:165073132-165073520 [Sequence]	TMEM192	Forward	DF0000557.4	1	391	Forward	393 [Sequence]	652	2.1e-187	92.37 [Alignment]
X:154608423-154608812 [Sequence]		Reverse	DF0000557.4	603	1002	Forward	400 [Sequence]	648	2.7e-186	90.75 [Alignment]
4:2021350-2021746 [Sequence]	NELFA	Forward	DF0000557.4	1	395	Forward	399 [Sequence]	643	8.8e-185	91.48 [Alignment]
11:71534703-71535094 [Sequence]		Forward	DF0000557.4	1	394	Forward	394 [Sequence]	643	1e-184	91.62 [Alignment]
19:48933973-48934364 [Sequence]	DHDH	Forward	DF0000557.4	1	395	Forward	397 [Sequence]	642	1.4e-184	91.69 [Alignment]
9:122448533-122448919 [Sequence]	AL359636.2	Reverse	DF0000557.4	6	395	Forward	391 [Sequence]	636	1e-182	92.33 [Alignment]
7:102838519-102838900 [Sequence]	FBXL13	Forward	DF0000557.4	13	395	Forward	383 [Sequence]	636	1.5e-182	91.38 [Alignment]
17:6646383-6646771 [Sequence]	MED31	Forward	DF0000557.4	1	395	Forward	398 [Sequence]	633	1e-181	91.21 [Alignment]
19:57828963-57829349 [Sequence]	AC010522.1, ZNF587B	Forward	DF0000557.4	1	395	Forward	397 [Sequence]	632	1.5e-181	91.44 [Alignment]
10:87470220-87470590 [Sequence]		Reverse	DF0000557.4	577	947	Forward	371 [Sequence]	630	8.5e-181	91.11 [Alignment]
8:139049485-139049862 [Sequence]		Reverse	DF0000557.4	22	398	Forward	379 [Sequence]	629	1.1e-180	92.35 [Alignment]
10:87267386-87267756 [Sequence]	NUTM2A-AS1	Forward	DF0000557.4	577	947	Forward	371 [Sequence]	626	1.3e-179	90.84 [Alignment]
1:173475005-173475408 [Sequence]	PRDX6-AS1	Forward	DF0000557.4	583	1002	Forward	420 [Sequence]	623	8.9e-179	86.19 [Alignment]
19:57556726-57557104 [Sequence]	ZNF549, ZNF550	Forward	DF0000557.4	19	395	Forward	380 [Sequence]	617	6.9e-177	91.84 [Alignment]
1:173474433-173474829 [Sequence]	PRDX6-AS1	Forward	DF0000557.4	9	402	Forward	398 [Sequence]	615	1.7e-176	89.95 [Alignment]
2:142695735-142696086 [Sequence]		Reverse	DF0000557.4	1	352	Forward	353 [Sequence]	615	3e-176	94.05 [Alignment]
3:27531401-27531770 [Sequence]		Forward	DF0000557.4	131	502	Forward	372 [Sequence]	611	3.8e-175	91.13 [Alignment]
19:56686657-56687004 [Sequence]	ZIM2-AS1, AC006115.2	Reverse	DF0000557.4	1	347	Forward	348 [Sequence]	610	7.2e-175	93.97 [Alignment]
8:145021465-145021839 [Sequence]		Reverse	DF0000557.4	406	782	Forward	378 [Sequence]	609	1.2e-174	89.95 [Alignment]
20:15947188-15947555 [Sequence]	MACROD2, AL079338.1	Reverse	DF0000557.4	108	477	Forward	370 [Sequence]	608	3.6e-174	90.81 [Alignment]
8:139048901-139049249 [Sequence]		Reverse	DF0000557.4	635	985	Forward	351 [Sequence]	607	7.4e-174	93.16 [Alignment]
10:125940618-125940981 [Sequence]	FANK1	Reverse	DF0000557.4	100	461	Forward	365 [Sequence]	599	1.5e-171	92.05 [Alignment]
X:154608963-154609310 [Sequence]		Reverse	DF0000557.4	106	455	Forward	350 [Sequence]	596	8.7e-171	92.86 [Alignment]
5:95811624-95811999 [Sequence]	RHOBTB3, GLRX	Forward	DF0000557.4	625	1002	Forward	378 [Sequence]	596	1.2e-170	88.10 [Alignment]
3:195728320-195728687 [Sequence]	MUC20-OT1, MUC20	Reverse	DF0000557.4	413	782	Forward	370 [Sequence]	591	2.6e-169	89.46 [Alignment]
14:105273604-105273953 [Sequence]	BRF1	Forward	DF0000557.4	128	478	Forward	351 [Sequence]	588	2.8e-168	91.74 [Alignment]
5:57547044-57547408 [Sequence]		Forward	DF0000557.4	378	744	Forward	367 [Sequence]	588	3e-168	89.37 [Alignment]
3:183520368-183520727 [Sequence]	KLHL6	Reverse	DF0000557.4	625	985	Forward	361 [Sequence]	586	1.6e-167	89.75 [Alignment]
3:45757376-45757724 [Sequence]	SLC6A20	Reverse	DF0000557.4	1	352	Forward	353 [Sequence]	584	4.9e-167	90.93 [Alignment]
6:132720815-132721139 [Sequence]		Reverse	DF0000557.4	667	991	Forward	325 [Sequence]	581	5.3e-166	93.54 [Alignment]
1:227606679-227607021 [Sequence]	ZNF678	Reverse	DF0000557.4	1	347	Forward	348 [Sequence]	574	6.7e-164	91.67 [Alignment]
20:36967927-36968282 [Sequence]		Forward	DF0000557.4	96	450	Forward	358 [Sequence]	573	1e-163	91.34 [Alignment]
3:118539850-118540211 [Sequence]	AC068633.1	Reverse	DF0000557.4	639	1002	Forward	364 [Sequence]	573	1.2e-163	88.46 [Alignment]
20:56212039-56212376 [Sequence]		Reverse	DF0000557.4	407	745	Forward	339 [Sequence]	571	3.9e-163	91.74 [Alignment]
9:136796533-136796880 [Sequence]	AL355987.3, CCDC183	Forward	DF0000557.4	1	353	Forward	354 [Sequence]	570	5.5e-163	90.40 [Alignment]
2:218311900-218312230 [Sequence]	PNKD	Reverse	DF0000557.4	1	327	Forward	331 [Sequence]	570	7.9e-163	92.75 [Alignment]
5:154636478-154636823 [Sequence]		Reverse	DF0000557.4	131	477	Forward	347 [Sequence]	564	4.1e-161	89.91 [Alignment]
9:90166243-90166589 [Sequence]		Forward	DF0000557.4	1	352	Forward	353 [Sequence]	563	1.3e-160	91.22 [Alignment]
22:15250938-15251286 [Sequence]		Forward	DF0000557.4	654	1002	Forward	349 [Sequence]	562	2.3e-160	88.54 [Alignment]
7:38231369-38231716 [Sequence]		Reverse	DF0000557.4	125	474	Forward	350 [Sequence]	559	1.5e-159	89.43 [Alignment]
1:109766616-109766935 [Sequence]	GSTM5, AL158847.1	Forward	DF0000557.4	1	320	Forward	321 [Sequence]	558	4.4e-159	94.39 [Alignment]
16:29740864-29741225 [Sequence]		Forward	DF0000557.4	637	1002	Forward	366 [Sequence]	556	1.7e-158	86.89 [Alignment]
13:98764753-98765094 [Sequence]		Forward	DF0000557.4	403	745	Forward	343 [Sequence]	550	8.6e-157	89.21 [Alignment]
8:145028081-145028420 [Sequence]		Reverse	DF0000557.4	405	745	Forward	341 [Sequence]	549	1.2e-156	88.86 [Alignment]
10:125940099-125940426 [Sequence]	FANK1	Reverse	DF0000557.4	656	984	Forward	332 [Sequence]	548	2.5e-156	91.87 [Alignment]
6:26641492-26641835 [Sequence]	ZNF322	Forward	DF0000557.4	1	347	Forward	349 [Sequence]	546	1.3e-155	89.97 [Alignment]
5:80111853-80112162 [Sequence]	SERINC5	Forward	DF0000557.4	141	450	Forward	311 [Sequence]	545	2.3e-155	94.21 [Alignment]
14:24024556-24024881 [Sequence]	DHRS4-AS1, AL136419.1, AL136419.3	Reverse	DF0000557.4	408	734	Forward	327 [Sequence]	538	3.9e-153	89.91 [Alignment]
1:238762891-238763201 [Sequence]		Reverse	DF0000557.4	89	398	Forward	312 [Sequence]	536	1.8e-152	93.59 [Alignment]
1:225966260-225966600 [Sequence]		Forward	DF0000557.4	403	744	Forward	342 [Sequence]	534	6e-152	87.43 [Alignment]
6:25749165-25749478 [Sequence]		Reverse	DF0000557.4	1	318	Forward	318 [Sequence]	531	5.9e-151	92.77 [Alignment]
11:62215952-62216276 [Sequence]	AP003306.1	Forward	DF0000557.4	5	334	Forward	330 [Sequence]	530	1.1e-150	90.61 [Alignment]
10:101033790-101034121 [Sequence]	SFXN3	Reverse	DF0000557.4	413	745	Forward	333 [Sequence]	523	1.2e-148	87.69 [Alignment]
5:157034662-157034985 [Sequence]	HAVCR1	Reverse	DF0000557.4	4	328	Forward	326 [Sequence]	519	2.2e-147	90.80 [Alignment]
19:53364339-53364653 [Sequence]		Forward	DF0000557.4	545	862	Forward	318 [Sequence]	518	4.9e-147	90.25 [Alignment]
13:114182199-114182505 [Sequence]	CFAP97D2, AL160396.1	Reverse	DF0000557.4	405	712	Forward	308 [Sequence]	517	5.5e-147	91.56 [Alignment]
9:136789374-136789684 [Sequence]		Reverse	DF0000557.4	97	406	Forward	312 [Sequence]	515	3e-146	91.67 [Alignment]
20:56212383-56212683 [Sequence]		Reverse	DF0000557.4	100	399	Forward	302 [Sequence]	507	8.3e-144	93.38 [Alignment]
2:37750690-37750970 [Sequence]		Forward	DF0000557.4	100	380	Forward	281 [Sequence]	506	1e-143	94.31 [Alignment]
4:9130517-9130847 [Sequence]	AC108519.1, ENPP7P10	Forward	DF0000557.4	146	477	Forward	332 [Sequence]	506	1.8e-143	87.05 [Alignment]
11:18900751-18901061 [Sequence]		Forward	DF0000557.4	674	985	Forward	312 [Sequence]	504	6.8e-143	89.74 [Alignment]
10:79744690-79744988 [Sequence]	NUTM2B-AS1	Forward	DF0000557.4	100	397	Forward	301 [Sequence]	501	5.3e-142	93.36 [Alignment]
X:18979999-18980282 [Sequence]	PHKA2	Forward	DF0000557.4	121	403	Forward	284 [Sequence]	499	1.5e-141	94.37 [Alignment]
6:160083436-160083739 [Sequence]	IGF2R	Reverse	DF0000557.4	173	477	Forward	305 [Sequence]	499	2.3e-141	90.16 [Alignment]
12:8220375-8220682 [Sequence]	AC092111.1	Forward	DF0000557.4	169	477	Forward	309 [Sequence]	498	3.3e-141	89.64 [Alignment]
20:34425538-34425858 [Sequence]	ITCH	Forward	DF0000557.4	545	866	Forward	323 [Sequence]	497	8.4e-141	88.24 [Alignment]
19:52847153-52847444 [Sequence]	ZNF28, ZNF468	Forward	DF0000557.4	104	395	Forward	294 [Sequence]	491	3.4e-139	93.54 [Alignment]
X:48555649-48555948 [Sequence]	TBC1D25	Reverse	DF0000557.4	577	877	Forward	301 [Sequence]	489	2.5e-138	89.04 [Alignment]
11:56618919-56619212 [Sequence]		Reverse	DF0000557.4	105	400	Forward	296 [Sequence]	484	4.6e-137	91.22 [Alignment]
19:18403179-18403463 [Sequence]		Forward	DF0000557.4	717	1002	Forward	286 [Sequence]	483	8.5e-137	91.26 [Alignment]
X:48556225-48556520 [Sequence]	TBC1D25	Reverse	DF0000557.4	1	295	Forward	299 [Sequence]	483	1.6e-136	91.30 [Alignment]
16:35204673-35204968 [Sequence]		Forward	DF0000557.4	97	395	Forward	301 [Sequence]	482	1.8e-136	90.70 [Alignment]
5:115346574-115346853 [Sequence]		Forward	DF0000557.4	1	280	Forward	280 [Sequence]	482	2.6e-136	92.14 [Alignment]
6:27596721-27597022 [Sequence]		Reverse	DF0000557.4	701	1002	Forward	302 [Sequence]	480	1.1e-135	87.75 [Alignment]
22:23538446-23538729 [Sequence]	PCAT14	Forward	DF0000557.4	717	1002	Forward	286 [Sequence]	475	3.9e-134	90.56 [Alignment]
15:79935895-79936177 [Sequence]		Reverse	DF0000557.4	66	347	Forward	283 [Sequence]	474	6.3e-134	91.17 [Alignment]
19:35129930-35130213 [Sequence]	LGI4	Forward	DF0000557.4	583	866	Forward	284 [Sequence]	467	8.2e-132	89.79 [Alignment]
19:57829531-57829819 [Sequence]	AC010522.1, ZNF587B	Forward	DF0000557.4	578	866	Forward	289 [Sequence]	464	8.6e-131	88.24 [Alignment]
9:137116605-137116878 [Sequence]		Forward	DF0000557.4	354	628	Forward	276 [Sequence]	461	4.4e-130	92.75 [Alignment]
1:9002536-9002808 [Sequence]		Forward	DF0000557.4	728	1002	Forward	275 [Sequence]	460	1.1e-129	90.91 [Alignment]
11:202280-202574 [Sequence]	BET1L	Forward	DF0000557.4	578	867	Forward	297 [Sequence]	454	7.2e-128	86.20 [Alignment]
7:79750840-79751107 [Sequence]		Reverse	DF0000557.4	718	985	Forward	268 [Sequence]	453	1.4e-127	90.67 [Alignment]
16:35628905-35629203 [Sequence]		Forward	DF0000557.4	97	395	Forward	300 [Sequence]	453	1.6e-127	87.00 [Alignment]
4:134046636-134046898 [Sequence]	AC015631.1	Reverse	DF0000557.4	89	352	Forward	265 [Sequence]	452	2.3e-127	94.34 [Alignment]
19:46768462-46768726 [Sequence]	FKRP	Forward	DF0000557.4	88	352	Forward	266 [Sequence]	449	1.5e-126	93.23 [Alignment]
16:35629383-35629671 [Sequence]		Forward	DF0000557.4	578	866	Forward	289 [Sequence]	445	3.4e-125	86.85 [Alignment]
8:139050223-139050476 [Sequence]		Forward	DF0000557.4	100	352	Forward	254 [Sequence]	445	3.8e-125	93.70 [Alignment]
12:8220684-8220949 [Sequence]	AC092111.1	Forward	DF0000557.4	480	745	Forward	266 [Sequence]	443	1.2e-124	89.85 [Alignment]
7:79751468-79751721 [Sequence]		Reverse	DF0000557.4	100	353	Forward	254 [Sequence]	442	2.8e-124	93.31 [Alignment]
1:5574200-5574457 [Sequence]	AL365255.1	Reverse	DF0000557.4	144	401	Forward	258 [Sequence]	438	4.7e-123	91.09 [Alignment]
4:121396676-121396951 [Sequence]		Forward	DF0000557.4	121	397	Forward	277 [Sequence]	437	6e-123	89.17 [Alignment]
7:73750341-73750600 [Sequence]		Reverse	DF0000557.4	89	347	Forward	261 [Sequence]	437	8.1e-123	93.10 [Alignment]
5:76944959-76945220 [Sequence]		Forward	DF0000557.4	1	264	Forward	264 [Sequence]	437	1.1e-122	92.05 [Alignment]
4:121397057-121397326 [Sequence]		Forward	DF0000557.4	506	775	Forward	270 [Sequence]	436	1.5e-122	88.15 [Alignment]
2:132175618-132175871 [Sequence]	ANKRD30BL	Reverse	DF0000557.4	146	399	Forward	254 [Sequence]	436	1.7e-122	92.13 [Alignment]
4:164975529-164975786 [Sequence]	TRIM61	Forward	DF0000557.4	144	401	Forward	258 [Sequence]	436	1.8e-122	91.09 [Alignment]
1:225965991-225966253 [Sequence]		Forward	DF0000557.4	133	395	Forward	263 [Sequence]	436	2.2e-122	89.73 [Alignment]
16:35205150-35205420 [Sequence]		Forward	DF0000557.4	577	847	Forward	271 [Sequence]	435	4.1e-122	88.19 [Alignment]
1:151873077-151873330 [Sequence]	THEM4	Forward	DF0000557.4	578	833	Forward	256 [Sequence]	435	4.6e-122	91.80 [Alignment]
13:98764484-98764748 [Sequence]		Forward	DF0000557.4	133	397	Forward	265 [Sequence]	434	5.1e-122	89.81 [Alignment]
3:183520792-183521063 [Sequence]	KLHL6	Reverse	DF0000557.4	286	549	Forward	273 [Sequence]	433	1.4e-121	91.58 [Alignment]
3:98316771-98317018 [Sequence]	AC117473.1	Reverse	DF0000557.4	100	348	Forward	249 [Sequence]	431	4.7e-121	92.77 [Alignment]
5:154636211-154636473 [Sequence]		Reverse	DF0000557.4	483	745	Forward	263 [Sequence]	431	4.9e-121	88.97 [Alignment]
16:1931001-1931262 [Sequence]		Forward	DF0000557.4	144	405	Forward	262 [Sequence]	431	6.3e-121	89.69 [Alignment]
19:41036642-41036900 [Sequence]		Reverse	DF0000557.4	144	402	Forward	259 [Sequence]	429	2e-120	89.58 [Alignment]
4:49029189-49029426 [Sequence]	CWH43	Forward	DF0000557.4	89	327	Forward	239 [Sequence]	427	7.3e-120	94.98 [Alignment]
1:166610674-166610923 [Sequence]	FMO9P	Reverse	DF0000557.4	100	351	Forward	252 [Sequence]	426	1.9e-119	93.25 [Alignment]
9:136788941-136789224 [Sequence]		Reverse	DF0000557.4	558	852	Forward	296 [Sequence]	425	3.8e-119	86.82 [Alignment]
5:149942505-149942764 [Sequence]	PDE6A	Reverse	DF0000557.4	714	973	Forward	260 [Sequence]	424	6.5e-119	89.23 [Alignment]
11:60759210-60759458 [Sequence]	MS4A15	Forward	DF0000557.4	104	352	Forward	250 [Sequence]	422	2.1e-118	92.80 [Alignment]
9:32950435-32950684 [Sequence]	APTX	Forward	DF0000557.4	104	353	Forward	251 [Sequence]	422	2.8e-118	92.83 [Alignment]
11:3545858-3546121 [Sequence]	AC127526.2	Forward	DF0000557.4	480	743	Forward	264 [Sequence]	421	4e-118	88.26 [Alignment]
3:110367150-110367376 [Sequence]		Forward	DF0000557.4	100	326	Forward	227 [Sequence]	421	7.6e-118	96.04 [Alignment]
8:145028419-145028691 [Sequence]		Reverse	DF0000557.4	133	405	Forward	273 [Sequence]	420	1.3e-117	86.08 [Alignment]
6:52948292-52948565 [Sequence]	GSTA9P	Reverse	DF0000557.4	133	406	Forward	274 [Sequence]	419	2.9e-117	86.13 [Alignment]
1:166610211-166610454 [Sequence]	FMO9P	Reverse	DF0000557.4	578	821	Forward	244 [Sequence]	418	4.6e-117	91.39 [Alignment]
4:107729410-107729651 [Sequence]		Reverse	DF0000557.4	52	294	Forward	243 [Sequence]	418	5.9e-117	93.00 [Alignment]
4:127439729-127439982 [Sequence]	AC093772.1	Reverse	DF0000557.4	491	744	Forward	254 [Sequence]	417	7.7e-117	89.37 [Alignment]
10:80806388-80806651 [Sequence]		Forward	DF0000557.4	480	745	Forward	266 [Sequence]	417	9.3e-117	87.59 [Alignment]
6:160083169-160083434 [Sequence]	IGF2R	Reverse	DF0000557.4	480	745	Forward	266 [Sequence]	416	2.1e-116	86.47 [Alignment]
7:38231101-38231364 [Sequence]		Reverse	DF0000557.4	480	745	Forward	266 [Sequence]	414	5.1e-116	87.22 [Alignment]
20:56211798-56212035 [Sequence]		Reverse	DF0000557.4	748	985	Forward	238 [Sequence]	414	6.3e-116	92.86 [Alignment]
1:225227240-225227495 [Sequence]	DNAH14	Reverse	DF0000557.4	97	352	Forward	257 [Sequence]	414	6.7e-116	90.66 [Alignment]
6:42903303-42903531 [Sequence]		Reverse	DF0000557.4	100	328	Forward	229 [Sequence]	414	6.7e-116	94.32 [Alignment]
4:127440017-127440268 [Sequence]	AC093772.1	Reverse	DF0000557.4	203	455	Forward	253 [Sequence]	413	1.8e-115	90.51 [Alignment]
6:52748878-52749143 [Sequence]		Reverse	DF0000557.4	133	398	Forward	266 [Sequence]	412	3.8e-115	86.84 [Alignment]
21:32996397-32996614 [Sequence]	AP000282.1	Forward	DF0000557.4	110	327	Forward	218 [Sequence]	410	1.2e-114	96.79 [Alignment]
18:63852430-63852658 [Sequence]		Forward	DF0000557.4	100	328	Forward	229 [Sequence]	408	5.2e-114	93.89 [Alignment]
19:41036304-41036565 [Sequence]		Reverse	DF0000557.4	483	744	Forward	262 [Sequence]	406	1.8e-113	86.26 [Alignment]
4:164975862-164976126 [Sequence]	TRIM61	Forward	DF0000557.4	480	744	Forward	265 [Sequence]	404	7.4e-113	86.04 [Alignment]
3:195728743-195728992 [Sequence]	MUC20-OT1, MUC20	Reverse	DF0000557.4	105	355	Forward	251 [Sequence]	404	9.4e-113	89.64 [Alignment]
6:52947956-52948220 [Sequence]	GSTA9P	Reverse	DF0000557.4	480	744	Forward	265 [Sequence]	400	1.6e-111	84.91 [Alignment]
5:154635953-154636207 [Sequence]		Reverse	DF0000557.4	748	1002	Forward	255 [Sequence]	398	6.5e-111	86.27 [Alignment]
8:253528-253767 [Sequence]	ZNF596	Forward	DF0000557.4	748	987	Forward	240 [Sequence]	397	9.8e-111	89.17 [Alignment]
19:57823721-57823973 [Sequence]	AC010522.1, ZNF587B	Forward	DF0000557.4	97	352	Forward	257 [Sequence]	396	2.5e-110	89.49 [Alignment]
11:3545525-3545777 [Sequence]	AC127526.2	Forward	DF0000557.4	144	397	Forward	254 [Sequence]	394	8.5e-110	88.19 [Alignment]
5:151426300-151426562 [Sequence]	AC034205.2	Reverse	DF0000557.4	583	855	Forward	273 [Sequence]	388	5.3e-108	83.88 [Alignment]
19:20961723-20961952 [Sequence]	KRT18P40	Forward	DF0000557.4	168	395	Forward	230 [Sequence]	385	4.5e-107	92.17 [Alignment]
13:114182511-114182740 [Sequence]	CFAP97D2, AL160396.1	Reverse	DF0000557.4	169	398	Forward	230 [Sequence]	384	9.4e-107	90.43 [Alignment]
14:24024321-24024555 [Sequence]	DHRS4-AS1, AL136419.1, AL136419.3	Reverse	DF0000557.4	738	978	Forward	241 [Sequence]	380	1.3e-105	87.14 [Alignment]
1:227606256-227606484 [Sequence]	ZNF678	Reverse	DF0000557.4	545	774	Forward	230 [Sequence]	378	5.9e-105	89.57 [Alignment]
8:145021843-145022092 [Sequence]		Reverse	DF0000557.4	152	401	Forward	250 [Sequence]	376	2e-104	85.20 [Alignment]
3:45756959-45757178 [Sequence]	SLC6A20	Reverse	DF0000557.4	545	765	Forward	221 [Sequence]	373	1.7e-103	90.95 [Alignment]
6:52748536-52748769 [Sequence]		Reverse	DF0000557.4	510	745	Forward	236 [Sequence]	371	7.5e-103	88.14 [Alignment]
15:79935475-79935695 [Sequence]		Reverse	DF0000557.4	545	766	Forward	222 [Sequence]	370	1.2e-102	90.09 [Alignment]
19:53468563-53468781 [Sequence]	AC022137.3, ZNF813	Reverse	DF0000557.4	545	765	Forward	221 [Sequence]	368	4.4e-102	91.86 [Alignment]
1:160947136-160947351 [Sequence]	AL354714.1, ITLN2	Reverse	DF0000557.4	545	761	Forward	217 [Sequence]	368	4.5e-102	91.71 [Alignment]
5:115347121-115347338 [Sequence]		Forward	DF0000557.4	545	765	Forward	221 [Sequence]	365	4.9e-101	90.95 [Alignment]
1:109767157-109767372 [Sequence]	GSTM5, AL158847.1	Forward	DF0000557.4	547	764	Forward	218 [Sequence]	364	8.5e-101	91.74 [Alignment]
19:46769158-46769359 [Sequence]	FKRP	Forward	DF0000557.4	790	991	Forward	202 [Sequence]	363	1.4e-100	93.56 [Alignment]
9:137117011-137117229 [Sequence]		Forward	DF0000557.4	781	1002	Forward	222 [Sequence]	362	2.9e-100	90.99 [Alignment]
1:225226735-225226976 [Sequence]	DNAH14	Reverse	DF0000557.4	625	866	Forward	242 [Sequence]	361	5.8e-100	85.12 [Alignment]
15:79935255-79935458 [Sequence]		Reverse	DF0000557.4	790	993	Forward	204 [Sequence]	361	8.5e-100	93.14 [Alignment]
3:183521080-183521298 [Sequence]	KLHL6	Reverse	DF0000557.4	52	271	Forward	220 [Sequence]	359	2.2e-99	90.45 [Alignment]
14:95729326-95729532 [Sequence]	AL139020.1	Reverse	DF0000557.4	578	786	Forward	209 [Sequence]	359	3.1e-99	92.34 [Alignment]
16:66956026-66956234 [Sequence]	AC009084.1	Reverse	DF0000557.4	144	352	Forward	209 [Sequence]	358	3.7e-99	91.39 [Alignment]
18:63852903-63853126 [Sequence]		Forward	DF0000557.4	570	793	Forward	224 [Sequence]	358	4.8e-99	86.61 [Alignment]
4:2022132-2022342 [Sequence]	NELFA	Forward	DF0000557.4	790	1002	Forward	213 [Sequence]	358	4.9e-99	91.55 [Alignment]
19:40822965-40823185 [Sequence]	AC008537.1, CYP2F2P	Forward	DF0000557.4	354	575	Forward	222 [Sequence]	358	5.4e-99	89.19 [Alignment]
7:79751110-79751313 [Sequence]		Reverse	DF0000557.4	508	711	Forward	204 [Sequence]	358	7e-99	92.16 [Alignment]
19:40922208-40922414 [Sequence]		Reverse	DF0000557.4	790	996	Forward	207 [Sequence]	357	8.5e-99	91.30 [Alignment]
19:20962340-20962547 [Sequence]	KRT18P40	Forward	DF0000557.4	793	1002	Forward	210 [Sequence]	355	4.2e-98	90.95 [Alignment]
1:160946904-160947114 [Sequence]	AL354714.1, ITLN2	Reverse	DF0000557.4	790	1002	Forward	213 [Sequence]	355	5.1e-98	90.61 [Alignment]
19:56686241-56686458 [Sequence]	ZIM2-AS1, AC006115.2	Reverse	DF0000557.4	545	765	Forward	221 [Sequence]	354	6.3e-98	90.05 [Alignment]
4:2021897-2022114 [Sequence]	NELFA	Forward	DF0000557.4	545	765	Forward	221 [Sequence]	354	1.1e-97	89.59 [Alignment]
X:149626526-149626727 [Sequence]	TMEM185A	Reverse	DF0000557.4	790	993	Forward	204 [Sequence]	350	1.7e-96	92.16 [Alignment]
19:46768922-46769136 [Sequence]	FKRP	Forward	DF0000557.4	545	761	Forward	217 [Sequence]	349	2.9e-96	90.32 [Alignment]
5:57546811-57547022 [Sequence]		Forward	DF0000557.4	144	355	Forward	212 [Sequence]	345	3.5e-95	89.15 [Alignment]
13:114181911-114182106 [Sequence]	CFAP97D2, AL160396.1	Reverse	DF0000557.4	807	1002	Forward	196 [Sequence]	345	5.1e-95	93.37 [Alignment]
15:97629102-97629297 [Sequence]	LINC00923	Reverse	DF0000557.4	807	1002	Forward	196 [Sequence]	344	6e-95	93.37 [Alignment]
11:62216278-62216507 [Sequence]	AP003306.1	Forward	DF0000557.4	337	574	Forward	238 [Sequence]	340	9.6e-94	86.97 [Alignment]
6:26641843-26642038 [Sequence]	ZNF322	Forward	DF0000557.4	354	549	Forward	197 [Sequence]	339	3.3e-93	94.42 [Alignment]
6:26642069-26642287 [Sequence]	ZNF322	Forward	DF0000557.4	583	809	Forward	227 [Sequence]	336	2.7e-92	85.02 [Alignment]
19:56686022-56686212 [Sequence]	ZIM2-AS1, AC006115.2	Reverse	DF0000557.4	801	993	Forward	193 [Sequence]	335	4.8e-92	92.75 [Alignment]
10:101033533-101033728 [Sequence]	SFXN3	Reverse	DF0000557.4	807	1002	Forward	196 [Sequence]	335	5.2e-92	91.84 [Alignment]
19:35129353-35129567 [Sequence]	LGI4	Forward	DF0000557.4	1	215	Forward	216 [Sequence]	335	5.3e-92	88.89 [Alignment]
16:1931663-1931857 [Sequence]		Forward	DF0000557.4	808	1002	Forward	195 [Sequence]	334	7.2e-92	92.31 [Alignment]
6:160082911-160083106 [Sequence]	IGF2R	Reverse	DF0000557.4	807	1002	Forward	196 [Sequence]	331	5.1e-91	90.82 [Alignment]
4:164976189-164976382 [Sequence]	TRIM61	Forward	DF0000557.4	807	1002	Forward	196 [Sequence]	331	5.5e-91	92.35 [Alignment]
10:97700653-97700846 [Sequence]		Forward	DF0000557.4	809	1002	Forward	194 [Sequence]	331	6.9e-91	91.75 [Alignment]
9:136797071-136797288 [Sequence]	AL355987.3, CCDC183	Forward	DF0000557.4	545	765	Forward	221 [Sequence]	331	7.2e-91	86.88 [Alignment]
3:195728099-195728294 [Sequence]	MUC20-OT1, MUC20	Reverse	DF0000557.4	807	1002	Forward	196 [Sequence]	330	1.9e-90	90.82 [Alignment]
12:49116478-49116673 [Sequence]		Forward	DF0000557.4	807	1002	Forward	196 [Sequence]	329	1.9e-90	90.82 [Alignment]
16:35154261-35154456 [Sequence]	AC023824.6	Forward	DF0000557.4	807	1002	Forward	196 [Sequence]	329	2.1e-90	90.82 [Alignment]
19:53468342-53468526 [Sequence]	AC022137.3, ZNF813	Reverse	DF0000557.4	809	993	Forward	185 [Sequence]	329	3.3e-90	93.51 [Alignment]
4:107728938-107729130 [Sequence]		Reverse	DF0000557.4	577	769	Forward	193 [Sequence]	329	3.4e-90	90.67 [Alignment]
9:126717343-126717527 [Sequence]		Forward	DF0000557.4	818	1002	Forward	185 [Sequence]	327	9.2e-90	94.05 [Alignment]
16:1931264-1931472 [Sequence]		Forward	DF0000557.4	408	617	Forward	210 [Sequence]	327	1.2e-89	87.62 [Alignment]
15:90346561-90346756 [Sequence]		Reverse	DF0000557.4	807	1002	Forward	196 [Sequence]	327	1.3e-89	90.31 [Alignment]
8:145021244-145021439 [Sequence]		Reverse	DF0000557.4	807	1002	Forward	196 [Sequence]	325	4.1e-89	90.31 [Alignment]
11:23092503-23092687 [Sequence]		Reverse	DF0000557.4	818	1002	Forward	185 [Sequence]	325	4.6e-89	92.97 [Alignment]
1:150710029-150710213 [Sequence]	HORMAD1	Forward	DF0000557.4	818	1002	Forward	185 [Sequence]	324	1.2e-88	92.97 [Alignment]
7:105149481-105149665 [Sequence]	SRPK2	Forward	DF0000557.4	818	1002	Forward	185 [Sequence]	324	1.2e-88	92.97 [Alignment]
2:218311466-218311648 [Sequence]	PNKD	Reverse	DF0000557.4	583	765	Forward	183 [Sequence]	322	3.6e-88	92.35 [Alignment]
10:95197194-95197378 [Sequence]	ACSM6	Reverse	DF0000557.4	818	1002	Forward	185 [Sequence]	322	4.3e-88	92.97 [Alignment]
13:98765167-98765351 [Sequence]		Forward	DF0000557.4	818	1002	Forward	185 [Sequence]	321	6.6e-88	92.43 [Alignment]
1:9002181-9002365 [Sequence]		Forward	DF0000557.4	361	545	Forward	186 [Sequence]	321	7.8e-88	94.62 [Alignment]
9:32951125-32951317 [Sequence]	APTX	Forward	DF0000557.4	809	1002	Forward	196 [Sequence]	321	7.8e-88	92.86 [Alignment]
8:145027824-145028019 [Sequence]		Reverse	DF0000557.4	807	1002	Forward	196 [Sequence]	319	2.2e-87	89.29 [Alignment]
9:138133596-138133801 [Sequence]		Forward	DF0000557.4	658	866	Forward	209 [Sequence]	319	2.8e-87	87.56 [Alignment]
19:52847631-52847813 [Sequence]	ZNF28, ZNF468	Forward	DF0000557.4	583	765	Forward	183 [Sequence]	318	5e-87	92.35 [Alignment]
6:52748279-52748474 [Sequence]		Reverse	DF0000557.4	807	1002	Forward	196 [Sequence]	318	7.3e-87	89.29 [Alignment]
6:52947698-52947882 [Sequence]	GSTA9P	Reverse	DF0000557.4	818	1002	Forward	185 [Sequence]	317	1.2e-86	92.43 [Alignment]
19:20962127-20962319 [Sequence]	KRT18P40	Forward	DF0000557.4	573	765	Forward	193 [Sequence]	317	1.3e-86	88.08 [Alignment]
12:107997036-107997220 [Sequence]		Reverse	DF0000557.4	818	1002	Forward	185 [Sequence]	317	1.6e-86	91.89 [Alignment]
12:42388529-42388711 [Sequence]	PPHLN1	Forward	DF0000557.4	820	1002	Forward	183 [Sequence]	316	1.8e-86	92.90 [Alignment]
11:3546193-3546375 [Sequence]	AC127526.2	Forward	DF0000557.4	818	1002	Forward	185 [Sequence]	315	3.8e-86	92.97 [Alignment]
7:38230844-38231039 [Sequence]		Reverse	DF0000557.4	807	1002	Forward	196 [Sequence]	315	4.2e-86	88.27 [Alignment]
1:53168237-53168421 [Sequence]		Reverse	DF0000557.4	818	1002	Forward	185 [Sequence]	315	5.1e-86	91.89 [Alignment]
8:139049288-139049477 [Sequence]		Reverse	DF0000557.4	407	597	Forward	191 [Sequence]	313	1.6e-85	90.58 [Alignment]
2:109636838-109637023 [Sequence]		Reverse	DF0000557.4	818	1002	Forward	186 [Sequence]	313	1.7e-85	92.47 [Alignment]
X:149626745-149626930 [Sequence]	TMEM185A	Reverse	DF0000557.4	578	765	Forward	188 [Sequence]	312	4.2e-85	90.43 [Alignment]
10:80806042-80806228 [Sequence]		Forward	DF0000557.4	133	319	Forward	187 [Sequence]	311	8.4e-85	89.84 [Alignment]
20:36968485-36968673 [Sequence]		Forward	DF0000557.4	678	866	Forward	189 [Sequence]	310	1.4e-84	88.89 [Alignment]
12:56822940-56823120 [Sequence]	AC121758.2	Forward	DF0000557.4	807	987	Forward	181 [Sequence]	310	1.7e-84	92.82 [Alignment]
19:19962384-19962582 [Sequence]	ZNF93	Forward	DF0000557.4	807	1002	Forward	201 [Sequence]	310	1.7e-84	90.55 [Alignment]
6:52884069-52884247 [Sequence]		Forward	DF0000557.4	807	985	Forward	179 [Sequence]	309	2.1e-84	92.74 [Alignment]
4:165073706-165073892 [Sequence]	TMEM192	Forward	DF0000557.4	577	765	Forward	189 [Sequence]	308	4.2e-84	89.42 [Alignment]
X:91171111-91171296 [Sequence]		Forward	DF0000557.4	818	1002	Forward	186 [Sequence]	308	7.1e-84	91.40 [Alignment]
1:225966665-225966843 [Sequence]		Forward	DF0000557.4	809	987	Forward	179 [Sequence]	307	8.7e-84	92.74 [Alignment]
6:141096209-141096397 [Sequence]		Reverse	DF0000557.4	811	1002	Forward	192 [Sequence]	307	1.3e-83	89.58 [Alignment]
15:44229429-44229613 [Sequence]		Forward	DF0000557.4	818	1002	Forward	185 [Sequence]	305	4.4e-83	90.27 [Alignment]
13:42711619-42711803 [Sequence]		Forward	DF0000557.4	818	1002	Forward	185 [Sequence]	305	5.2e-83	90.27 [Alignment]
4:242027-242201 [Sequence]	ZNF876P	Forward	DF0000557.4	828	1002	Forward	175 [Sequence]	303	1.4e-82	92.00 [Alignment]
5:115448485-115448662 [Sequence]		Forward	DF0000557.4	100	278	Forward	179 [Sequence]	302	3.8e-82	92.18 [Alignment]
14:20241565-20241740 [Sequence]	OR11H4	Reverse	DF0000557.4	818	993	Forward	176 [Sequence]	300	1.1e-81	92.05 [Alignment]
1:13352827-13353009 [Sequence]		Forward	DF0000557.4	100	282	Forward	183 [Sequence]	300	2e-81	89.07 [Alignment]
19:46768730-46768909 [Sequence]	FKRP	Forward	DF0000557.4	354	533	Forward	181 [Sequence]	299	2.8e-81	91.71 [Alignment]
19:57557281-57557464 [Sequence]	ZNF549, ZNF550	Forward	DF0000557.4	575	766	Forward	192 [Sequence]	298	4.3e-81	87.50 [Alignment]
10:6164485-6164681 [Sequence]	PFKFB3	Reverse	DF0000557.4	790	1002	Forward	213 [Sequence]	298	4.5e-81	85.45 [Alignment]
9:32950906-32951086 [Sequence]	APTX	Forward	DF0000557.4	578	758	Forward	181 [Sequence]	298	5.2e-81	90.06 [Alignment]
3:45757192-45757372 [Sequence]	SLC6A20	Reverse	DF0000557.4	354	534	Forward	182 [Sequence]	298	6e-81	91.76 [Alignment]
2:218311250-218311428 [Sequence]	PNKD	Reverse	DF0000557.4	821	1002	Forward	182 [Sequence]	297	1e-80	91.21 [Alignment]
19:40822721-40822887 [Sequence]	AC008537.1, CYP2F2P	Forward	DF0000557.4	100	268	Forward	169 [Sequence]	296	2.3e-80	94.67 [Alignment]
KI270442.1:239955-240135 [Sequence]		Reverse	DF0000557.4	807	987	Forward	181 [Sequence]	293	2e-79	90.06 [Alignment]
19:40922435-40922615 [Sequence]		Reverse	DF0000557.4	582	762	Forward	181 [Sequence]	291	7.6e-79	87.85 [Alignment]
4:127439477-127439666 [Sequence]	AC093772.1	Reverse	DF0000557.4	807	1002	Forward	196 [Sequence]	289	3e-78	85.20 [Alignment]
19:57823978-57824162 [Sequence]	AC010522.1, ZNF587B	Forward	DF0000557.4	354	537	Forward	186 [Sequence]	289	3.1e-78	89.78 [Alignment]
19:19962171-19962356 [Sequence]	ZNF93	Forward	DF0000557.4	583	776	Forward	194 [Sequence]	287	1.6e-77	85.57 [Alignment]
14:94626965-94627143 [Sequence]		Forward	DF0000557.4	818	1002	Forward	186 [Sequence]	283	1.8e-76	87.63 [Alignment]
4:134046413-134046584 [Sequence]	AC015631.1	Reverse	DF0000557.4	403	573	Forward	172 [Sequence]	280	1.6e-75	91.28 [Alignment]
19:20961559-20961713 [Sequence]	KRT18P40	Forward	DF0000557.4	1	155	Forward	155 [Sequence]	277	1.6e-74	94.84 [Alignment]
10:125940428-125940586 [Sequence]	FANK1	Reverse	DF0000557.4	493	652	Forward	160 [Sequence]	276	2e-74	93.12 [Alignment]
10:6164699-6164865 [Sequence]	PFKFB3	Reverse	DF0000557.4	599	765	Forward	167 [Sequence]	275	4e-74	88.62 [Alignment]
9:137116441-137116603 [Sequence]		Forward	DF0000557.4	191	353	Forward	164 [Sequence]	274	1.1e-73	92.68 [Alignment]
1:9002006-9002174 [Sequence]		Forward	DF0000557.4	188	355	Forward	169 [Sequence]	274	1.2e-73	89.94 [Alignment]
16:66627729-66627895 [Sequence]	CMTM4	Reverse	DF0000557.4	835	1002	Forward	168 [Sequence]	271	5.7e-73	90.48 [Alignment]
22:21093740-21093905 [Sequence]		Forward	DF0000557.4	408	575	Forward	168 [Sequence]	271	1e-72	89.88 [Alignment]
1:219618595-219618754 [Sequence]		Reverse	DF0000557.4	825	984	Forward	160 [Sequence]	270	1.3e-72	91.25 [Alignment]
4:104171812-104171979 [Sequence]		Forward	DF0000557.4	818	987	Forward	170 [Sequence]	267	1.7e-71	90.00 [Alignment]
10:101034229-101034388 [Sequence]	SFXN3	Reverse	DF0000557.4	144	303	Forward	160 [Sequence]	262	3.2e-70	89.38 [Alignment]
3:45756791-45756941 [Sequence]	SLC6A20	Reverse	DF0000557.4	790	942	Forward	153 [Sequence]	260	1.4e-69	92.16 [Alignment]
1:151873346-151873495 [Sequence]	THEM4	Forward	DF0000557.4	851	1002	Forward	152 [Sequence]	257	1.2e-68	92.11 [Alignment]
1:225227041-225227188 [Sequence]	DNAH14	Reverse	DF0000557.4	403	549	Forward	148 [Sequence]	255	4.2e-68	93.24 [Alignment]
15:44229199-44229355 [Sequence]		Forward	DF0000557.4	588	744	Forward	157 [Sequence]	255	4.3e-68	89.17 [Alignment]
5:115347425-115347566 [Sequence]		Forward	DF0000557.4	859	1002	Forward	144 [Sequence]	255	5.4e-68	94.44 [Alignment]
20:23829322-23829464 [Sequence]		Reverse	DF0000557.4	860	1002	Forward	143 [Sequence]	253	1.5e-67	93.71 [Alignment]
10:80806760-80806901 [Sequence]		Forward	DF0000557.4	851	992	Forward	142 [Sequence]	252	3.8e-67	94.37 [Alignment]
19:35129755-35129902 [Sequence]	LGI4	Forward	DF0000557.4	403	549	Forward	148 [Sequence]	252	3.9e-67	93.24 [Alignment]
18:63852744-63852894 [Sequence]		Forward	DF0000557.4	413	563	Forward	151 [Sequence]	251	8e-67	89.40 [Alignment]
12:75444970-75445112 [Sequence]		Forward	DF0000557.4	145	287	Forward	143 [Sequence]	250	1.3e-66	93.01 [Alignment]
10:80806231-80806386 [Sequence]		Forward	DF0000557.4	321	477	Forward	157 [Sequence]	250	1.3e-66	90.45 [Alignment]
19:48934546-48934699 [Sequence]	DHDH	Forward	DF0000557.4	579	732	Forward	154 [Sequence]	249	2.8e-66	88.31 [Alignment]
5:57547522-57547664 [Sequence]		Forward	DF0000557.4	860	1002	Forward	143 [Sequence]	248	5.6e-66	92.31 [Alignment]
8:253370-253526 [Sequence]	ZNF596	Forward	DF0000557.4	588	745	Forward	158 [Sequence]	248	6e-66	88.61 [Alignment]
1:59914532-59914684 [Sequence]	CYP2J2	Forward	DF0000557.4	162	315	Forward	154 [Sequence]	247	1.2e-65	89.61 [Alignment]
14:45394154-45394310 [Sequence]		Forward	DF0000557.4	578	734	Forward	157 [Sequence]	247	1.4e-65	86.62 [Alignment]
14:105676064-105676203 [Sequence]		Forward	DF0000557.4	860	1002	Forward	143 [Sequence]	246	3e-65	93.01 [Alignment]
1:173474831-173474975 [Sequence]	PRDX6-AS1	Forward	DF0000557.4	405	549	Forward	146 [Sequence]	242	4.1e-64	93.84 [Alignment]
19:41036093-41036230 [Sequence]		Reverse	DF0000557.4	818	955	Forward	138 [Sequence]	241	8.5e-64	93.48 [Alignment]
2:37751407-37751539 [Sequence]		Forward	DF0000557.4	828	960	Forward	133 [Sequence]	240	1.8e-63	94.74 [Alignment]
5:157034442-157034581 [Sequence]	HAVCR1	Reverse	DF0000557.4	408	549	Forward	143 [Sequence]	239	3.1e-63	93.71 [Alignment]
11:60759737-60759872 [Sequence]	MS4A15	Forward	DF0000557.4	636	771	Forward	136 [Sequence]	239	3.3e-63	92.65 [Alignment]
9:90167129-90167262 [Sequence]		Forward	DF0000557.4	859	993	Forward	135 [Sequence]	237	1e-62	94.07 [Alignment]
4:121397412-121397538 [Sequence]		Forward	DF0000557.4	860	986	Forward	127 [Sequence]	233	2.8e-61	96.06 [Alignment]
4:165073531-165073662 [Sequence]	TMEM192	Forward	DF0000557.4	403	533	Forward	132 [Sequence]	230	2.1e-60	93.94 [Alignment]
19:57557115-57557253 [Sequence]	ZNF549, ZNF550	Forward	DF0000557.4	407	544	Forward	139 [Sequence]	229	3.2e-60	92.09 [Alignment]
9:90166785-90166924 [Sequence]		Forward	DF0000557.4	545	685	Forward	141 [Sequence]	228	7.9e-60	88.65 [Alignment]
14:45394312-45394450 [Sequence]		Forward	DF0000557.4	738	877	Forward	140 [Sequence]	226	2.9e-59	89.29 [Alignment]
9:136789231-136789360 [Sequence]		Reverse	DF0000557.4	421	549	Forward	130 [Sequence]	224	1.1e-58	93.85 [Alignment]
15:79935708-79935837 [Sequence]		Reverse	DF0000557.4	405	533	Forward	130 [Sequence]	222	4.2e-58	93.08 [Alignment]
16:35629210-35629347 [Sequence]		Forward	DF0000557.4	403	539	Forward	138 [Sequence]	222	6.3e-58	89.86 [Alignment]
4:9131236-9131367 [Sequence]	AC108519.1, ENPP7P10	Forward	DF0000557.4	871	1002	Forward	132 [Sequence]	221	6.4e-58	90.15 [Alignment]
1:166606012-166606133 [Sequence]	FMO9P	Reverse	DF0000557.4	227	348	Forward	122 [Sequence]	221	9.6e-58	95.08 [Alignment]
10:29427617-29427740 [Sequence]	SVIL-AS1	Forward	DF0000557.4	879	1002	Forward	124 [Sequence]	220	1.4e-57	93.55 [Alignment]
17:6646777-6646908 [Sequence]	MED31	Forward	DF0000557.4	403	533	Forward	132 [Sequence]	220	1.8e-57	91.67 [Alignment]
1:160947364-160947495 [Sequence]	AL354714.1, ITLN2	Reverse	DF0000557.4	403	533	Forward	132 [Sequence]	220	2.1e-57	91.67 [Alignment]
12:8221076-8221207 [Sequence]	AC092111.1	Forward	DF0000557.4	871	1002	Forward	132 [Sequence]	220	2.1e-57	90.15 [Alignment]
4:107729168-107729299 [Sequence]		Reverse	DF0000557.4	402	533	Forward	132 [Sequence]	219	2.6e-57	88.64 [Alignment]
20:34425865-34425992 [Sequence]	ITCH	Forward	DF0000557.4	874	1002	Forward	130 [Sequence]	217	1.4e-56	93.85 [Alignment]
19:53468794-53468925 [Sequence]	AC022137.3, ZNF813	Reverse	DF0000557.4	403	533	Forward	132 [Sequence]	216	3e-56	91.67 [Alignment]
X:149626975-149627107 [Sequence]	TMEM185A	Reverse	DF0000557.4	402	533	Forward	133 [Sequence]	216	3.1e-56	90.98 [Alignment]
X:48555986-48556117 [Sequence]	TBC1D25	Reverse	DF0000557.4	403	533	Forward	132 [Sequence]	215	4.5e-56	90.91 [Alignment]
5:115346980-115347108 [Sequence]		Forward	DF0000557.4	406	533	Forward	129 [Sequence]	215	5.4e-56	91.47 [Alignment]
4:2021753-2021880 [Sequence]	NELFA	Forward	DF0000557.4	403	529	Forward	128 [Sequence]	214	1.3e-55	92.19 [Alignment]
9:136796930-136797058 [Sequence]	AL355987.3, CCDC183	Forward	DF0000557.4	403	533	Forward	132 [Sequence]	212	4.5e-55	91.67 [Alignment]
16:35205455-35205582 [Sequence]		Forward	DF0000557.4	874	1002	Forward	130 [Sequence]	212	4.9e-55	92.31 [Alignment]
19:53364201-53364332 [Sequence]		Forward	DF0000557.4	403	533	Forward	132 [Sequence]	211	6.5e-55	88.64 [Alignment]
16:66956270-66956403 [Sequence]	AC009084.1	Reverse	DF0000557.4	1	136	Forward	136 [Sequence]	211	1.1e-54	90.44 [Alignment]
2:152769939-152770072 [Sequence]		Reverse	DF0000557.4	1	136	Forward	136 [Sequence]	211	1.2e-54	90.44 [Alignment]
4:165074004-165074112 [Sequence]	TMEM192	Forward	DF0000557.4	882	990	Forward	109 [Sequence]	209	3.4e-54	98.17 [Alignment]
19:44639911-44640041 [Sequence]	AC243964.3	Forward	DF0000557.4	871	1002	Forward	133 [Sequence]	209	3.5e-54	90.98 [Alignment]
1:9001874-9002000 [Sequence]		Forward	DF0000557.4	54	181	Forward	128 [Sequence]	208	8.7e-54	91.41 [Alignment]
1:109767023-109767148 [Sequence]	GSTM5, AL158847.1	Forward	DF0000557.4	407	533	Forward	128 [Sequence]	208	8.8e-54	92.19 [Alignment]
19:56686471-56686602 [Sequence]	ZIM2-AS1, AC006115.2	Reverse	DF0000557.4	403	533	Forward	132 [Sequence]	207	1.2e-53	90.15 [Alignment]
X:48555523-48555645 [Sequence]	TBC1D25	Reverse	DF0000557.4	879	1002	Forward	125 [Sequence]	207	1.3e-53	93.60 [Alignment]
4:30232947-30233079 [Sequence]		Reverse	DF0000557.4	807	940	Forward	134 [Sequence]	207	1.5e-53	88.81 [Alignment]
9:32950730-32950861 [Sequence]	APTX	Forward	DF0000557.4	403	533	Forward	132 [Sequence]	207	1.8e-53	89.39 [Alignment]
19:35129572-35129699 [Sequence]	LGI4	Forward	DF0000557.4	221	347	Forward	129 [Sequence]	206	2.8e-53	93.02 [Alignment]
20:36968677-36968808 [Sequence]		Forward	DF0000557.4	871	1002	Forward	134 [Sequence]	205	6.4e-53	91.04 [Alignment]
9:77303440-77303554 [Sequence]	VPS13A	Reverse	DF0000557.4	871	985	Forward	115 [Sequence]	203	1.8e-52	93.91 [Alignment]
1:225226603-225226731 [Sequence]	DNAH14	Reverse	DF0000557.4	871	1002	Forward	133 [Sequence]	203	2.3e-52	90.98 [Alignment]
19:57829355-57829486 [Sequence]	AC010522.1, ZNF587B	Forward	DF0000557.4	403	533	Forward	132 [Sequence]	202	3.6e-52	88.64 [Alignment]
5:178056888-178057015 [Sequence]	FAM153CP	Reverse	DF0000557.4	1	129	Forward	129 [Sequence]	202	5.7e-52	89.92 [Alignment]
1:109767500-109767614 [Sequence]	GSTM5, AL158847.1	Forward	DF0000557.4	882	1002	Forward	121 [Sequence]	202	6.5e-52	93.39 [Alignment]
11:4461340-4461472 [Sequence]	OR52K3P	Reverse	DF0000557.4	5	139	Forward	135 [Sequence]	201	9.1e-52	89.63 [Alignment]
1:9002403-9002534 [Sequence]		Forward	DF0000557.4	586	725	Forward	140 [Sequence]	200	2.2e-51	84.29 [Alignment]
19:35130217-35130338 [Sequence]	LGI4	Forward	DF0000557.4	871	991	Forward	122 [Sequence]	199	4e-51	91.80 [Alignment]
19:52847460-52847581 [Sequence]	ZNF28, ZNF468	Forward	DF0000557.4	413	533	Forward	122 [Sequence]	198	6.4e-51	90.16 [Alignment]
2:132175908-132176042 [Sequence]	ANKRD30BL	Reverse	DF0000557.4	1	137	Forward	138 [Sequence]	198	6.9e-51	90.58 [Alignment]
3:183511806-183511919 [Sequence]	KLHL6	Reverse	DF0000557.4	13	127	Forward	115 [Sequence]	198	8.3e-51	94.78 [Alignment]
1:219619445-219619569 [Sequence]		Reverse	DF0000557.4	1	129	Forward	129 [Sequence]	198	8.7e-51	90.70 [Alignment]
9:137116880-137117002 [Sequence]		Forward	DF0000557.4	632	756	Forward	125 [Sequence]	197	1.3e-50	89.60 [Alignment]
16:35204986-35205106 [Sequence]		Forward	DF0000557.4	414	533	Forward	121 [Sequence]	194	8.7e-50	90.08 [Alignment]
16:1931492-1931600 [Sequence]		Forward	DF0000557.4	637	745	Forward	109 [Sequence]	194	1e-49	94.50 [Alignment]
1:59939038-59939165 [Sequence]		Reverse	DF0000557.4	1	129	Forward	130 [Sequence]	193	2.5e-49	90.77 [Alignment]
4:107728699-107728817 [Sequence]		Reverse	DF0000557.4	883	1002	Forward	121 [Sequence]	193	2.5e-49	92.56 [Alignment]
2:218311698-218311816 [Sequence]	PNKD	Reverse	DF0000557.4	413	533	Forward	122 [Sequence]	193	2.5e-49	90.98 [Alignment]
2:142695315-142695421 [Sequence]		Reverse	DF0000557.4	678	784	Forward	107 [Sequence]	192	6.4e-49	94.39 [Alignment]
6:75704967-75705091 [Sequence]	SENP6	Reverse	DF0000557.4	5	139	Forward	135 [Sequence]	191	8.3e-49	87.41 [Alignment]
12:75444840-75444955 [Sequence]		Forward	DF0000557.4	13	129	Forward	117 [Sequence]	190	2e-48	92.31 [Alignment]
19:57829837-57829955 [Sequence]	AC010522.1, ZNF587B	Forward	DF0000557.4	883	1002	Forward	121 [Sequence]	189	2.8e-48	90.91 [Alignment]
1:13114259-13114368 [Sequence]		Forward	DF0000557.4	869	978	Forward	110 [Sequence]	186	3.8e-47	92.73 [Alignment]
11:202587-202688 [Sequence]	BET1L	Forward	DF0000557.4	879	984	Forward	106 [Sequence]	185	4.7e-47	95.28 [Alignment]
19:52847927-52848035 [Sequence]	ZNF28, ZNF468	Forward	DF0000557.4	885	992	Forward	109 [Sequence]	184	1.2e-46	93.58 [Alignment]
9:136788798-136788923 [Sequence]		Reverse	DF0000557.4	871	1002	Forward	134 [Sequence]	184	1.3e-46	87.31 [Alignment]
11:65024399-65024520 [Sequence]	ARL2-SNX15	Reverse	DF0000557.4	13	136	Forward	124 [Sequence]	183	2.4e-46	88.71 [Alignment]
5:115449261-115449373 [Sequence]		Forward	DF0000557.4	882	1002	Forward	121 [Sequence]	181	8.3e-46	87.60 [Alignment]
4:9130849-9130969 [Sequence]	AC108519.1, ENPP7P10	Forward	DF0000557.4	480	601	Forward	122 [Sequence]	181	8.8e-46	86.89 [Alignment]
4:166093081-166093180 [Sequence]	TLL1	Reverse	DF0000557.4	885	984	Forward	100 [Sequence]	181	1.3e-45	95.00 [Alignment]
20:34425420-34425531 [Sequence]	ITCH	Forward	DF0000557.4	423	533	Forward	112 [Sequence]	180	1.7e-45	91.07 [Alignment]
2:142695613-142695731 [Sequence]		Reverse	DF0000557.4	354	466	Forward	120 [Sequence]	180	2.1e-45	88.33 [Alignment]
19:53364678-53364790 [Sequence]		Forward	DF0000557.4	888	1001	Forward	115 [Sequence]	179	3.1e-45	90.43 [Alignment]
2:142695098-142695209 [Sequence]		Reverse	DF0000557.4	890	993	Forward	112 [Sequence]	179	3.3e-45	89.29 [Alignment]
1:166610524-166610623 [Sequence]	FMO9P	Reverse	DF0000557.4	403	502	Forward	100 [Sequence]	179	3.7e-45	93.00 [Alignment]
1:166605863-166605962 [Sequence]	FMO9P	Reverse	DF0000557.4	403	502	Forward	100 [Sequence]	179	3.7e-45	93.00 [Alignment]
17:6647030-6647136 [Sequence]	MED31	Forward	DF0000557.4	657	765	Forward	109 [Sequence]	179	3.8e-45	91.74 [Alignment]
9:40782135-40782236 [Sequence]	AL353626.1	Reverse	DF0000557.4	254	355	Forward	102 [Sequence]	175	6.3e-44	92.16 [Alignment]
19:48934375-48934481 [Sequence]	DHDH	Forward	DF0000557.4	408	514	Forward	108 [Sequence]	175	8.6e-44	93.52 [Alignment]
16:35204578-35204671 [Sequence]		Forward	DF0000557.4	1	94	Forward	94 [Sequence]	174	1.1e-43	96.81 [Alignment]
3:98316559-98316680 [Sequence]	AC117473.1	Reverse	DF0000557.4	454	575	Forward	122 [Sequence]	173	2.4e-43	83.61 [Alignment]
9:32950334-32950427 [Sequence]	APTX	Forward	DF0000557.4	2	95	Forward	94 [Sequence]	172	3.6e-43	96.81 [Alignment]
9:64902930-64903031 [Sequence]		Reverse	DF0000557.4	254	355	Forward	102 [Sequence]	172	4.1e-43	91.18 [Alignment]
18:63853223-63853315 [Sequence]		Forward	DF0000557.4	891	983	Forward	93 [Sequence]	172	6.3e-43	96.77 [Alignment]
11:60759990-60760094 [Sequence]	MS4A15	Forward	DF0000557.4	879	988	Forward	111 [Sequence]	171	7.7e-43	90.09 [Alignment]
11:60759108-60759202 [Sequence]	MS4A15	Forward	DF0000557.4	1	95	Forward	95 [Sequence]	170	1.6e-42	95.79 [Alignment]
1:5574513-5574610 [Sequence]	AL365255.1	Reverse	DF0000557.4	1	98	Forward	98 [Sequence]	168	5.9e-42	92.86 [Alignment]
7:79751320-79751413 [Sequence]		Reverse	DF0000557.4	408	501	Forward	94 [Sequence]	167	1.7e-41	93.62 [Alignment]
3:27531245-27531341 [Sequence]		Forward	DF0000557.4	1	97	Forward	97 [Sequence]	167	1.9e-41	92.78 [Alignment]
4:166093989-166094086 [Sequence]	TLL1	Reverse	DF0000557.4	1	98	Forward	98 [Sequence]	166	3.8e-41	91.84 [Alignment]
5:115448387-115448483 [Sequence]		Forward	DF0000557.4	1	97	Forward	97 [Sequence]	165	7e-41	92.78 [Alignment]
8:139050479-139050572 [Sequence]		Forward	DF0000557.4	354	448	Forward	95 [Sequence]	164	1.2e-40	93.68 [Alignment]
12:42331008-42331094 [Sequence]	PPHLN1	Reverse	DF0000557.4	1	87	Forward	87 [Sequence]	164	1.3e-40	97.70 [Alignment]
2:131721200-131721298 [Sequence]	C2orf27A	Forward	DF0000557.4	1	99	Forward	99 [Sequence]	164	1.5e-40	90.91 [Alignment]
6:52748776-52748871 [Sequence]		Reverse	DF0000557.4	406	502	Forward	97 [Sequence]	161	1.1e-39	92.78 [Alignment]
1:99794472-99794555 [Sequence]		Reverse	DF0000557.4	1	84	Forward	84 [Sequence]	160	2.2e-39	98.81 [Alignment]
16:35628809-35628903 [Sequence]		Forward	DF0000557.4	1	94	Forward	95 [Sequence]	158	5.9e-39	93.68 [Alignment]
19:57823625-57823719 [Sequence]	AC010522.1, ZNF587B	Forward	DF0000557.4	1	94	Forward	95 [Sequence]	158	5.9e-39	93.68 [Alignment]
8:139050125-139050208 [Sequence]		Forward	DF0000557.4	1	84	Forward	84 [Sequence]	158	8.2e-39	98.81 [Alignment]
6:27597596-27597693 [Sequence]		Reverse	DF0000557.4	13	111	Forward	99 [Sequence]	156	2.9e-38	91.92 [Alignment]
20:56212698-56212781 [Sequence]		Reverse	DF0000557.4	1	84	Forward	84 [Sequence]	156	4.5e-38	97.62 [Alignment]
1:109767385-109767480 [Sequence]	GSTM5, AL158847.1	Forward	DF0000557.4	768	863	Forward	96 [Sequence]	155	5.3e-38	87.50 [Alignment]
1:234012722-234012811 [Sequence]	SLC35F3	Reverse	DF0000557.4	9	98	Forward	90 [Sequence]	155	5.4e-38	93.33 [Alignment]
4:49029102-49029184 [Sequence]	CWH43	Forward	DF0000557.4	1	83	Forward	83 [Sequence]	155	5.8e-38	97.59 [Alignment]
7:79751736-79751819 [Sequence]		Reverse	DF0000557.4	1	84	Forward	84 [Sequence]	155	9e-38	96.43 [Alignment]
19:40822624-40822706 [Sequence]	AC008537.1, CYP2F2P	Forward	DF0000557.4	1	83	Forward	83 [Sequence]	154	1.7e-37	97.59 [Alignment]
1:238763206-238763288 [Sequence]		Reverse	DF0000557.4	1	83	Forward	83 [Sequence]	153	1.9e-37	97.59 [Alignment]
3:98317033-98317116 [Sequence]	AC117473.1	Reverse	DF0000557.4	1	84	Forward	84 [Sequence]	153	3.4e-37	96.43 [Alignment]
X:18979890-18979974 [Sequence]	PHKA2	Forward	DF0000557.4	1	84	Forward	85 [Sequence]	151	9.8e-37	97.65 [Alignment]
4:134046903-134046985 [Sequence]	AC015631.1	Reverse	DF0000557.4	1	83	Forward	83 [Sequence]	151	1.1e-36	96.39 [Alignment]
20:15947578-15947661 [Sequence]	MACROD2, AL079338.1	Reverse	DF0000557.4	1	84	Forward	84 [Sequence]	151	1.3e-36	95.24 [Alignment]
X:154608817-154608917 [Sequence]		Reverse	DF0000557.4	497	601	Forward	105 [Sequence]	151	1.3e-36	84.76 [Alignment]
14:105675200-105675283 [Sequence]		Forward	DF0000557.4	1	84	Forward	84 [Sequence]	150	1.9e-36	95.24 [Alignment]
16:66628639-66628732 [Sequence]	CMTM4	Reverse	DF0000557.4	4	98	Forward	95 [Sequence]	150	2e-36	91.58 [Alignment]
9:40782404-40782495 [Sequence]	AL353626.1	Reverse	DF0000557.4	7	98	Forward	92 [Sequence]	150	2.4e-36	90.22 [Alignment]
9:64903199-64903290 [Sequence]		Reverse	DF0000557.4	7	98	Forward	92 [Sequence]	150	2.4e-36	90.22 [Alignment]
19:44639820-44639907 [Sequence]	AC243964.3	Forward	DF0000557.4	779	866	Forward	88 [Sequence]	150	2.8e-36	89.77 [Alignment]
22:23537740-23537830 [Sequence]	PCAT14	Forward	DF0000557.4	1	94	Forward	94 [Sequence]	150	2.8e-36	91.49 [Alignment]
6:132721693-132721774 [Sequence]		Reverse	DF0000557.4	1	82	Forward	82 [Sequence]	149	4.4e-36	96.34 [Alignment]
2:142695422-142695507 [Sequence]		Reverse	DF0000557.4	577	662	Forward	86 [Sequence]	148	6.2e-36	90.70 [Alignment]
19:52847055-52847145 [Sequence]	ZNF28, ZNF468	Forward	DF0000557.4	1	95	Forward	95 [Sequence]	148	7.3e-36	89.47 [Alignment]
1:13206976-13207055 [Sequence]		Forward	DF0000557.4	5	84	Forward	80 [Sequence]	148	9.1e-36	97.50 [Alignment]
1:13021905-13021984 [Sequence]		Reverse	DF0000557.4	5	84	Forward	80 [Sequence]	148	9.1e-36	97.50 [Alignment]
2:37750596-37750675 [Sequence]		Forward	DF0000557.4	5	84	Forward	80 [Sequence]	147	1.2e-35	97.50 [Alignment]
9:136789686-136789776 [Sequence]		Reverse	DF0000557.4	1	94	Forward	95 [Sequence]	147	1.4e-35	91.58 [Alignment]
1:227606156-227606246 [Sequence]	ZNF678	Reverse	DF0000557.4	775	865	Forward	91 [Sequence]	146	2.6e-35	87.91 [Alignment]
1:13352741-13352819 [Sequence]		Forward	DF0000557.4	6	84	Forward	79 [Sequence]	146	3.8e-35	97.47 [Alignment]
4:121396956-121397050 [Sequence]		Forward	DF0000557.4	403	498	Forward	96 [Sequence]	146	4.7e-35	88.54 [Alignment]
10:87266813-87266895 [Sequence]	NUTM2A-AS1	Forward	DF0000557.4	1	84	Forward	84 [Sequence]	145	7.4e-35	96.43 [Alignment]
10:87471081-87471163 [Sequence]		Reverse	DF0000557.4	1	84	Forward	84 [Sequence]	145	7.4e-35	96.43 [Alignment]
X:55836125-55836208 [Sequence]		Reverse	DF0000557.4	1	84	Forward	84 [Sequence]	144	1.1e-34	94.05 [Alignment]
19:46768372-46768456 [Sequence]	FKRP	Forward	DF0000557.4	1	83	Forward	85 [Sequence]	144	1.5e-34	95.29 [Alignment]
21:32996300-32996380 [Sequence]	AP000282.1	Forward	DF0000557.4	1	81	Forward	81 [Sequence]	144	1.8e-34	93.83 [Alignment]
6:42903546-42903629 [Sequence]		Reverse	DF0000557.4	1	84	Forward	84 [Sequence]	143	2e-34	92.86 [Alignment]
3:110367053-110367135 [Sequence]		Forward	DF0000557.4	1	83	Forward	83 [Sequence]	142	4.1e-34	93.98 [Alignment]
4:241201-241277 [Sequence]	ZNF876P	Forward	DF0000557.4	5	81	Forward	77 [Sequence]	142	7.5e-34	97.40 [Alignment]
2:20501270-20501351 [Sequence]	AC012065.1	Reverse	DF0000557.4	820	901	Forward	82 [Sequence]	141	1.1e-33	92.68 [Alignment]
1:227606063-227606137 [Sequence]	ZNF678	Reverse	DF0000557.4	883	957	Forward	75 [Sequence]	140	2.7e-33	97.33 [Alignment]
10:79744593-79744675 [Sequence]	NUTM2B-AS1	Forward	DF0000557.4	1	84	Forward	84 [Sequence]	140	2.7e-33	94.05 [Alignment]
4:104170967-104171042 [Sequence]		Forward	DF0000557.4	1	76	Forward	76 [Sequence]	139	3.6e-33	96.05 [Alignment]
6:52749230-52749305 [Sequence]		Reverse	DF0000557.4	1	76	Forward	76 [Sequence]	139	3.6e-33	96.05 [Alignment]
1:59914353-59914428 [Sequence]	CYP2J2	Forward	DF0000557.4	9	84	Forward	76 [Sequence]	139	4.1e-33	96.05 [Alignment]
19:41036998-41037073 [Sequence]		Reverse	DF0000557.4	1	76	Forward	76 [Sequence]	139	4.1e-33	96.05 [Alignment]
17:6646921-6647003 [Sequence]	MED31	Forward	DF0000557.4	545	628	Forward	84 [Sequence]	139	4.2e-33	91.67 [Alignment]
14:105273468-105273548 [Sequence]	BRF1	Forward	DF0000557.4	1	81	Forward	81 [Sequence]	139	4.5e-33	91.36 [Alignment]
11:60759882-60759968 [Sequence]	MS4A15	Forward	DF0000557.4	772	858	Forward	87 [Sequence]	139	4.5e-33	87.36 [Alignment]
1:166610938-166611021 [Sequence]	FMO9P	Reverse	DF0000557.4	1	84	Forward	84 [Sequence]	139	4.8e-33	91.67 [Alignment]
18:63852661-63852738 [Sequence]		Forward	DF0000557.4	330	406	Forward	78 [Sequence]	138	7.4e-33	96.15 [Alignment]
6:141097161-141097236 [Sequence]		Reverse	DF0000557.4	1	76	Forward	76 [Sequence]	137	2e-32	94.74 [Alignment]
9:77304377-77304452 [Sequence]	VPS13A	Reverse	DF0000557.4	1	76	Forward	76 [Sequence]	137	2e-32	94.74 [Alignment]
13:42710788-42710863 [Sequence]		Forward	DF0000557.4	1	76	Forward	76 [Sequence]	137	2e-32	94.74 [Alignment]
8:145022184-145022259 [Sequence]		Reverse	DF0000557.4	1	76	Forward	76 [Sequence]	137	2e-32	94.74 [Alignment]
16:35153437-35153512 [Sequence]	AC023824.6	Forward	DF0000557.4	1	76	Forward	76 [Sequence]	137	2.3e-32	94.74 [Alignment]
1:53169174-53169249 [Sequence]		Reverse	DF0000557.4	1	76	Forward	76 [Sequence]	137	2.3e-32	94.74 [Alignment]
10:101034485-101034560 [Sequence]	SFXN3	Reverse	DF0000557.4	1	76	Forward	76 [Sequence]	137	2.3e-32	94.74 [Alignment]
9:90166926-90167003 [Sequence]		Forward	DF0000557.4	688	765	Forward	78 [Sequence]	136	2.6e-32	92.31 [Alignment]
7:73750605-73750681 [Sequence]		Reverse	DF0000557.4	5	83	Forward	79 [Sequence]	135	5.4e-32	96.20 [Alignment]
9:90166642-90166726 [Sequence]		Forward	DF0000557.4	403	486	Forward	85 [Sequence]	135	5.4e-32	90.59 [Alignment]
10:95198148-95198222 [Sequence]	ACSM6	Reverse	DF0000557.4	1	75	Forward	75 [Sequence]	135	7.4e-32	94.67 [Alignment]
5:57546637-57546712 [Sequence]		Forward	DF0000557.4	1	76	Forward	76 [Sequence]	135	7.5e-32	94.74 [Alignment]
4:127440402-127440477 [Sequence]	AC093772.1	Reverse	DF0000557.4	1	76	Forward	76 [Sequence]	135	7.5e-32	94.74 [Alignment]
16:35629675-35629750 [Sequence]		Forward	DF0000557.4	871	946	Forward	76 [Sequence]	135	7.8e-32	94.74 [Alignment]
X:91170266-91170341 [Sequence]		Forward	DF0000557.4	1	76	Forward	76 [Sequence]	135	8.8e-32	94.74 [Alignment]
1:166606135-166606214 [Sequence]	FMO9P	Reverse	DF0000557.4	144	224	Forward	81 [Sequence]	134	1.2e-31	93.83 [Alignment]
4:107728835-107728928 [Sequence]		Reverse	DF0000557.4	770	866	Forward	97 [Sequence]	134	1.3e-31	82.47 [Alignment]
6:52883253-52883324 [Sequence]		Forward	DF0000557.4	5	76	Forward	72 [Sequence]	134	1.3e-31	97.22 [Alignment]
6:52948638-52948713 [Sequence]	GSTA9P	Reverse	DF0000557.4	1	76	Forward	76 [Sequence]	134	1.3e-31	93.42 [Alignment]
9:136797306-136797392 [Sequence]	AL355987.3, CCDC183	Forward	DF0000557.4	790	877	Forward	88 [Sequence]	134	1.4e-31	87.50 [Alignment]
2:20502123-20502198 [Sequence]		Reverse	DF0000557.4	1	76	Forward	76 [Sequence]	134	1.5e-31	93.42 [Alignment]
14:45394458-45394527 [Sequence]		Forward	DF0000557.4	883	952	Forward	70 [Sequence]	134	1.6e-31	98.57 [Alignment]
16:1930829-1930901 [Sequence]		Forward	DF0000557.4	1	73	Forward	73 [Sequence]	133	2e-31	95.89 [Alignment]
2:109637776-109637851 [Sequence]		Reverse	DF0000557.4	1	76	Forward	76 [Sequence]	133	3.3e-31	94.74 [Alignment]
6:160083866-160083941 [Sequence]	IGF2R	Reverse	DF0000557.4	1	76	Forward	76 [Sequence]	132	6.5e-31	92.11 [Alignment]
5:37671903-37671973 [Sequence]	WDR70	Forward	DF0000557.4	12	82	Forward	71 [Sequence]	132	6.8e-31	97.18 [Alignment]
7:38231782-38231857 [Sequence]		Reverse	DF0000557.4	1	76	Forward	76 [Sequence]	132	7.4e-31	92.11 [Alignment]
2:88867415-88867484 [Sequence]		Reverse	DF0000557.4	13	82	Forward	70 [Sequence]	131	1.4e-30	98.57 [Alignment]
20:23830262-23830332 [Sequence]		Reverse	DF0000557.4	5	75	Forward	71 [Sequence]	130	1.7e-30	97.18 [Alignment]
11:3545352-3545427 [Sequence]	AC127526.2	Forward	DF0000557.4	1	76	Forward	76 [Sequence]	130	2.4e-30	92.11 [Alignment]
4:30233839-30233909 [Sequence]		Reverse	DF0000557.4	5	75	Forward	71 [Sequence]	130	2.6e-30	95.77 [Alignment]
6:42894587-42894658 [Sequence]	AL035587.3	Reverse	DF0000557.4	13	84	Forward	72 [Sequence]	130	2.7e-30	95.83 [Alignment]
1:59914692-59914768 [Sequence]	CYP2J2	Forward	DF0000557.4	324	400	Forward	77 [Sequence]	129	3.4e-30	90.91 [Alignment]
X:154609331-154609405 [Sequence]		Reverse	DF0000557.4	11	84	Forward	75 [Sequence]	129	3.8e-30	96.00 [Alignment]
13:114182867-114182938 [Sequence]	CFAP97D2, AL160396.1	Reverse	DF0000557.4	1	72	Forward	72 [Sequence]	129	4.1e-30	94.44 [Alignment]
18:63852348-63852415 [Sequence]		Forward	DF0000557.4	17	84	Forward	68 [Sequence]	129	4.5e-30	98.53 [Alignment]
11:56619232-56619303 [Sequence]		Reverse	DF0000557.4	13	84	Forward	72 [Sequence]	129	5.3e-30	94.44 [Alignment]
4:164975788-164975860 [Sequence]	TRIM61	Forward	DF0000557.4	405	477	Forward	73 [Sequence]	128	6.5e-30	93.15 [Alignment]
16:66627902-66627980 [Sequence]	CMTM4	Reverse	DF0000557.4	748	826	Forward	79 [Sequence]	128	1.1e-29	87.34 [Alignment]
2:1561179-1561252 [Sequence]	AC105450.1, AC141930.1	Reverse	DF0000557.4	12	84	Forward	74 [Sequence]	127	1.4e-29	95.95 [Alignment]
21:32996617-32996691 [Sequence]	AP000282.1	Forward	DF0000557.4	329	402	Forward	75 [Sequence]	127	1.6e-29	94.67 [Alignment]
5:154636902-154636977 [Sequence]		Reverse	DF0000557.4	1	76	Forward	76 [Sequence]	127	1.8e-29	90.79 [Alignment]
12:56822115-56822183 [Sequence]		Forward	DF0000557.4	8	76	Forward	69 [Sequence]	125	5.8e-29	95.65 [Alignment]
15:97630056-97630137 [Sequence]	LINC00923	Reverse	DF0000557.4	1	76	Forward	82 [Sequence]	125	7.7e-29	87.80 [Alignment]
14:95730022-95730093 [Sequence]	AL139020.1	Reverse	DF0000557.4	13	84	Forward	72 [Sequence]	125	8.4e-29	94.44 [Alignment]
10:125940996-125941067 [Sequence]	FANK1	Reverse	DF0000557.4	13	84	Forward	72 [Sequence]	125	8.7e-29	94.44 [Alignment]
11:3545782-3545856 [Sequence]	AC127526.2	Forward	DF0000557.4	403	477	Forward	75 [Sequence]	124	1.1e-28	90.67 [Alignment]
8:139051041-139051123 [Sequence]		Forward	DF0000557.4	918	1002	Forward	85 [Sequence]	124	1.7e-28	87.06 [Alignment]
5:157034589-157034659 [Sequence]	HAVCR1	Reverse	DF0000557.4	330	399	Forward	71 [Sequence]	124	1.9e-28	95.77 [Alignment]
12:8220179-8220252 [Sequence]	AC092111.1	Forward	DF0000557.4	1	76	Forward	76 [Sequence]	124	1.9e-28	92.11 [Alignment]
10:6164929-6165004 [Sequence]	PFKFB3	Reverse	DF0000557.4	459	533	Forward	76 [Sequence]	123	2e-28	92.11 [Alignment]
20:36968391-36968470 [Sequence]		Forward	DF0000557.4	560	648	Forward	89 [Sequence]	123	2.3e-28	84.27 [Alignment]
1:225965843-225965918 [Sequence]		Forward	DF0000557.4	1	76	Forward	77 [Sequence]	122	4.7e-28	94.81 [Alignment]
15:44228595-44228670 [Sequence]		Forward	DF0000557.4	1	76	Forward	77 [Sequence]	122	4.7e-28	94.81 [Alignment]
20:29759899-29759968 [Sequence]		Reverse	DF0000557.4	7	76	Forward	70 [Sequence]	122	5.1e-28	92.86 [Alignment]
4:9130345-9130418 [Sequence]	AC108519.1, ENPP7P10	Forward	DF0000557.4	1	76	Forward	76 [Sequence]	121	1.1e-27	90.79 [Alignment]
6:52948221-52948290 [Sequence]	GSTA9P	Reverse	DF0000557.4	409	478	Forward	70 [Sequence]	121	1.3e-27	92.86 [Alignment]
22:15250313-15250397 [Sequence]		Forward	DF0000557.4	51	137	Forward	87 [Sequence]	119	4.7e-27	87.36 [Alignment]
1:109766945-109767016 [Sequence]	GSTM5, AL158847.1	Forward	DF0000557.4	329	399	Forward	72 [Sequence]	119	5.3e-27	93.06 [Alignment]
1:150709198-150709261 [Sequence]	HORMAD1	Forward	DF0000557.4	13	76	Forward	64 [Sequence]	118	6.6e-27	96.88 [Alignment]
8:145028764-145028827 [Sequence]		Reverse	DF0000557.4	13	76	Forward	64 [Sequence]	118	6.6e-27	96.88 [Alignment]
1:151872517-151872584 [Sequence]	THEM4	Forward	DF0000557.4	13	81	Forward	69 [Sequence]	117	1.5e-26	95.65 [Alignment]
4:165073910-165073995 [Sequence]	TMEM192	Forward	DF0000557.4	790	875	Forward	87 [Sequence]	116	2.7e-26	85.06 [Alignment]
14:20242507-20242570 [Sequence]	OR11H4	Reverse	DF0000557.4	13	76	Forward	64 [Sequence]	116	3.7e-26	95.31 [Alignment]
15:90347515-90347578 [Sequence]		Reverse	DF0000557.4	13	76	Forward	64 [Sequence]	116	4.3e-26	95.31 [Alignment]
19:40822889-40822957 [Sequence]	AC008537.1, CYP2F2P	Forward	DF0000557.4	280	347	Forward	69 [Sequence]	115	7e-26	92.75 [Alignment]
10:29426715-29426786 [Sequence]	SVIL-AS1	Forward	DF0000557.4	4	76	Forward	73 [Sequence]	114	1.5e-25	91.78 [Alignment]
4:162418486-162418557 [Sequence]		Forward	DF0000557.4	13	84	Forward	72 [Sequence]	113	2.1e-25	88.89 [Alignment]
19:44639668-44639737 [Sequence]	AC243964.3	Forward	DF0000557.4	625	694	Forward	70 [Sequence]	113	2.2e-25	90.00 [Alignment]
11:60759515-60759573 [Sequence]	MS4A15	Forward	DF0000557.4	408	466	Forward	59 [Sequence]	113	2.4e-25	98.31 [Alignment]
12:107997990-107998053 [Sequence]		Reverse	DF0000557.4	13	76	Forward	64 [Sequence]	113	2.7e-25	93.75 [Alignment]
13:98764338-98764411 [Sequence]		Forward	DF0000557.4	1	76	Forward	76 [Sequence]	112	5.3e-25	88.16 [Alignment]
7:105148648-105148711 [Sequence]	SRPK2	Forward	DF0000557.4	13	76	Forward	64 [Sequence]	112	7.8e-25	93.75 [Alignment]
10:97699828-97699891 [Sequence]		Forward	DF0000557.4	13	76	Forward	64 [Sequence]	111	1.5e-24	92.19 [Alignment]
20:36967849-36967915 [Sequence]		Forward	DF0000557.4	18	83	Forward	67 [Sequence]	109	4.1e-24	94.03 [Alignment]
9:126716519-126716586 [Sequence]		Forward	DF0000557.4	8	75	Forward	69 [Sequence]	109	4.3e-24	95.65 [Alignment]
8:252774-252838 [Sequence]	ZNF596	Forward	DF0000557.4	1	65	Forward	65 [Sequence]	109	5.3e-24	92.31 [Alignment]
17:6647173-6647240 [Sequence]	MED31	Forward	DF0000557.4	809	877	Forward	69 [Sequence]	109	6.2e-24	89.86 [Alignment]
7:73750269-73750333 [Sequence]		Reverse	DF0000557.4	354	419	Forward	66 [Sequence]	108	7.1e-24	92.42 [Alignment]
1:62171896-62171959 [Sequence]	PATJ	Reverse	DF0000557.4	13	76	Forward	64 [Sequence]	108	7.6e-24	92.19 [Alignment]
1:227606564-227606620 [Sequence]	ZNF678	Reverse	DF0000557.4	405	461	Forward	57 [Sequence]	107	1.8e-23	96.49 [Alignment]
4:121396554-121396628 [Sequence]		Forward	DF0000557.4	1	76	Forward	77 [Sequence]	107	1.8e-23	92.21 [Alignment]
19:41036577-41036640 [Sequence]		Reverse	DF0000557.4	405	470	Forward	66 [Sequence]	107	1.8e-23	92.42 [Alignment]
10:80805889-80805955 [Sequence]		Forward	DF0000557.4	12	76	Forward	67 [Sequence]	106	4e-23	91.04 [Alignment]
20:36968324-36968382 [Sequence]		Forward	DF0000557.4	491	549	Forward	59 [Sequence]	105	5.6e-23	93.22 [Alignment]
3:195729022-195729091 [Sequence]	MUC20-OT1, MUC20	Reverse	DF0000557.4	5	76	Forward	72 [Sequence]	105	8.2e-23	87.50 [Alignment]
11:60759679-60759735 [Sequence]	MS4A15	Forward	DF0000557.4	577	633	Forward	57 [Sequence]	104	1.1e-22	94.74 [Alignment]
11:60759578-60759641 [Sequence]	MS4A15	Forward	DF0000557.4	470	533	Forward	64 [Sequence]	104	1.7e-22	89.06 [Alignment]
17:6647244-6647301 [Sequence]	MED31	Forward	DF0000557.4	879	942	Forward	64 [Sequence]	101	9.7e-22	90.62 [Alignment]
4:164975374-164975445 [Sequence]	TRIM61	Forward	DF0000557.4	5	76	Forward	74 [Sequence]	101	1.1e-21	86.49 [Alignment]
4:9130977-9131034 [Sequence]	AC108519.1, ENPP7P10	Forward	DF0000557.4	610	667	Forward	58 [Sequence]	101	1.3e-21	93.10 [Alignment]
5:151426601-151426672 [Sequence]	AC034205.2	Reverse	DF0000557.4	467	541	Forward	77 [Sequence]	101	1.5e-21	84.42 [Alignment]
2:218311830-218311897 [Sequence]	PNKD	Reverse	DF0000557.4	329	395	Forward	69 [Sequence]	99	4.5e-21	89.86 [Alignment]
15:79936184-79936240 [Sequence]		Reverse	DF0000557.4	2	58	Forward	57 [Sequence]	99	5.1e-21	94.74 [Alignment]
4:127440269-127440329 [Sequence]	AC093772.1	Reverse	DF0000557.4	133	193	Forward	61 [Sequence]	98	9.8e-21	88.52 [Alignment]
6:26642347-26642400 [Sequence]	ZNF322	Forward	DF0000557.4	871	924	Forward	54 [Sequence]	97	2.3e-20	94.44 [Alignment]
5:115347356-115347423 [Sequence]		Forward	DF0000557.4	790	851	Forward	68 [Sequence]	97	2.4e-20	85.29 [Alignment]
3:118540791-118540839 [Sequence]	AC068633.1	Reverse	DF0000557.4	1	49	Forward	49 [Sequence]	95	8e-20	100.00 [Alignment]
1:225227542-225227591 [Sequence]	DNAH14	Reverse	DF0000557.4	1	50	Forward	50 [Sequence]	94	1.2e-19	98.00 [Alignment]
4:107729654-107729703 [Sequence]		Reverse	DF0000557.4	1	50	Forward	50 [Sequence]	94	1.4e-19	98.00 [Alignment]
5:149943416-149943464 [Sequence]	PDE6A	Reverse	DF0000557.4	1	49	Forward	49 [Sequence]	92	4.5e-19	97.96 [Alignment]
5:151427092-151427141 [Sequence]	AC034205.2	Reverse	DF0000557.4	1	50	Forward	50 [Sequence]	92	4.6e-19	98.00 [Alignment]
6:26642291-26642343 [Sequence]	ZNF322	Forward	DF0000557.4	814	866	Forward	53 [Sequence]	92	7.1e-19	92.45 [Alignment]
14:94626150-94626209 [Sequence]		Forward	DF0000557.4	17	76	Forward	61 [Sequence]	91	1.1e-18	93.44 [Alignment]
5:80111748-80111798 [Sequence]	SERINC5	Forward	DF0000557.4	34	84	Forward	51 [Sequence]	90	3e-18	96.08 [Alignment]
5:115346931-115346978 [Sequence]		Forward	DF0000557.4	356	403	Forward	48 [Sequence]	90	3.4e-18	95.83 [Alignment]
2:142695233-142695280 [Sequence]		Reverse	DF0000557.4	819	866	Forward	48 [Sequence]	87	2.5e-17	93.75 [Alignment]
2:142695553-142695608 [Sequence]		Reverse	DF0000557.4	470	525	Forward	56 [Sequence]	87	2.5e-17	87.50 [Alignment]
1:225227193-225227236 [Sequence]	DNAH14	Reverse	DF0000557.4	354	397	Forward	44 [Sequence]	84	1.8e-16	97.73 [Alignment]
17:6647313-6647360 [Sequence]	MED31	Forward	DF0000557.4	953	1002	Forward	50 [Sequence]	84	1.8e-16	94.00 [Alignment]
1:166610625-166610670 [Sequence]	FMO9P	Reverse	DF0000557.4	354	399	Forward	46 [Sequence]	84	2.1e-16	95.65 [Alignment]
10:87267761-87267810 [Sequence]	NUTM2A-AS1	Forward	DF0000557.4	951	1002	Forward	52 [Sequence]	83	2.9e-16	92.31 [Alignment]
10:87470166-87470215 [Sequence]		Reverse	DF0000557.4	951	1002	Forward	52 [Sequence]	83	2.9e-16	92.31 [Alignment]
1:9001820-9001868 [Sequence]		Forward	DF0000557.4	1	49	Forward	49 [Sequence]	83	3e-16	91.84 [Alignment]
10:6164867-6164916 [Sequence]	PFKFB3	Reverse	DF0000557.4	545	595	Forward	51 [Sequence]	83	3.1e-16	94.12 [Alignment]
9:138133523-138133571 [Sequence]		Forward	DF0000557.4	577	626	Forward	50 [Sequence]	83	3.7e-16	94.00 [Alignment]
1:227606629-227606670 [Sequence]	ZNF678	Reverse	DF0000557.4	354	395	Forward	42 [Sequence]	83	4.1e-16	100.00 [Alignment]
19:44639753-44639806 [Sequence]	AC243964.3	Forward	DF0000557.4	710	765	Forward	56 [Sequence]	82	4.9e-16	89.29 [Alignment]
9:137116370-137116416 [Sequence]		Forward	DF0000557.4	120	166	Forward	47 [Sequence]	82	4.9e-16	93.62 [Alignment]
19:57557511-57557556 [Sequence]	ZNF549, ZNF550	Forward	DF0000557.4	812	857	Forward	46 [Sequence]	82	7.1e-16	93.48 [Alignment]
4:9131061-9131111 [Sequence]	AC108519.1, ENPP7P10	Forward	DF0000557.4	695	745	Forward	51 [Sequence]	82	8e-16	90.20 [Alignment]
9:40782238-40782285 [Sequence]	AL353626.1	Reverse	DF0000557.4	203	250	Forward	48 [Sequence]	82	8.1e-16	91.67 [Alignment]
5:149942830-149942883 [Sequence]	PDE6A	Reverse	DF0000557.4	583	644	Forward	62 [Sequence]	81	1.5e-15	79.03 [Alignment]
10:79745541-79745590 [Sequence]	NUTM2B-AS1	Forward	DF0000557.4	951	1002	Forward	52 [Sequence]	80	1.9e-15	90.38 [Alignment]
9:138133825-138133874 [Sequence]		Forward	DF0000557.4	900	948	Forward	50 [Sequence]	80	1.9e-15	94.00 [Alignment]
19:35129707-35129748 [Sequence]	LGI4	Forward	DF0000557.4	354	395	Forward	42 [Sequence]	80	2.6e-15	97.62 [Alignment]
5:57547475-57547520 [Sequence]		Forward	DF0000557.4	807	852	Forward	46 [Sequence]	80	3.4e-15	93.48 [Alignment]
12:49115641-49115693 [Sequence]		Forward	DF0000557.4	1	54	Forward	54 [Sequence]	79	4.5e-15	88.89 [Alignment]
X:18980284-18980328 [Sequence]	PHKA2	Forward	DF0000557.4	406	450	Forward	45 [Sequence]	78	8.7e-15	91.11 [Alignment]
11:18900117-18900161 [Sequence]		Forward	DF0000557.4	1	49	Forward	49 [Sequence]	77	2.6e-14	91.84 [Alignment]
X:48556123-48556164 [Sequence]	TBC1D25	Reverse	DF0000557.4	354	395	Forward	42 [Sequence]	76	5.5e-14	95.24 [Alignment]
10:101034127-101034170 [Sequence]	SFXN3	Reverse	DF0000557.4	363	406	Forward	44 [Sequence]	75	6.7e-14	90.91 [Alignment]
19:52847842-52847888 [Sequence]	ZNF28, ZNF468	Forward	DF0000557.4	801	846	Forward	47 [Sequence]	75	1.1e-13	93.62 [Alignment]
19:56686608-56686649 [Sequence]	ZIM2-AS1, AC006115.2	Reverse	DF0000557.4	354	395	Forward	42 [Sequence]	75	1.1e-13	92.86 [Alignment]
15:79935846-79935887 [Sequence]		Reverse	DF0000557.4	354	395	Forward	42 [Sequence]	75	1.1e-13	92.86 [Alignment]
1:166610456-166610497 [Sequence]	FMO9P	Reverse	DF0000557.4	530	571	Forward	42 [Sequence]	74	1.5e-13	92.86 [Alignment]
9:136796882-136796920 [Sequence]	AL355987.3, CCDC183	Forward	DF0000557.4	354	392	Forward	39 [Sequence]	74	1.7e-13	97.44 [Alignment]
6:52884008-52884052 [Sequence]		Forward	DF0000557.4	748	792	Forward	45 [Sequence]	73	3.6e-13	86.67 [Alignment]
10:29427485-29427529 [Sequence]	SVIL-AS1	Forward	DF0000557.4	748	792	Forward	45 [Sequence]	73	3.6e-13	86.67 [Alignment]
19:41036045-41036084 [Sequence]		Reverse	DF0000557.4	963	1002	Forward	40 [Sequence]	73	4.1e-13	92.50 [Alignment]
5:149943370-149943411 [Sequence]	PDE6A	Reverse	DF0000557.4	53	94	Forward	42 [Sequence]	72	8.2e-13	92.86 [Alignment]
19:20961959-20962003 [Sequence]	KRT18P40	Forward	DF0000557.4	403	450	Forward	48 [Sequence]	71	9.2e-13	87.50 [Alignment]
19:20962045-20962087 [Sequence]	KRT18P40	Forward	DF0000557.4	491	533	Forward	43 [Sequence]	71	9.6e-13	88.37 [Alignment]
11:60759462-60759503 [Sequence]	MS4A15	Forward	DF0000557.4	354	395	Forward	42 [Sequence]	71	1e-12	92.86 [Alignment]
4:107729309-107729344 [Sequence]		Reverse	DF0000557.4	358	393	Forward	36 [Sequence]	71	1.4e-12	100.00 [Alignment]
16:29740818-29740860 [Sequence]		Forward	DF0000557.4	583	626	Forward	44 [Sequence]	71	1.6e-12	93.18 [Alignment]
9:136797400-136797435 [Sequence]	AL355987.3, CCDC183	Forward	DF0000557.4	883	918	Forward	36 [Sequence]	70	1.8e-12	100.00 [Alignment]
5:149942774-149942816 [Sequence]	PDE6A	Reverse	DF0000557.4	658	700	Forward	43 [Sequence]	70	2e-12	90.70 [Alignment]
9:90166731-90166772 [Sequence]		Forward	DF0000557.4	492	533	Forward	42 [Sequence]	70	2.4e-12	90.48 [Alignment]
3:118540222-118540259 [Sequence]	AC068633.1	Reverse	DF0000557.4	583	620	Forward	38 [Sequence]	70	2.6e-12	94.74 [Alignment]
3:98316726-98316765 [Sequence]	AC117473.1	Reverse	DF0000557.4	360	399	Forward	40 [Sequence]	70	2.8e-12	95.00 [Alignment]
5:150991028-150991063 [Sequence]		Reverse	DF0000557.4	413	448	Forward	36 [Sequence]	68	9.1e-12	97.22 [Alignment]
4:134046597-134046632 [Sequence]	AC015631.1	Reverse	DF0000557.4	354	389	Forward	36 [Sequence]	68	9.1e-12	97.22 [Alignment]
16:35629758-35629805 [Sequence]		Forward	DF0000557.4	953	1002	Forward	50 [Sequence]	68	9.3e-12	86.00 [Alignment]
3:195728693-195728736 [Sequence]	MUC20-OT1, MUC20	Reverse	DF0000557.4	363	406	Forward	44 [Sequence]	68	1e-11	86.36 [Alignment]
10:29427545-29427590 [Sequence]	SVIL-AS1	Forward	DF0000557.4	807	858	Forward	52 [Sequence]	68	1.1e-11	82.69 [Alignment]
9:90166594-90166633 [Sequence]		Forward	DF0000557.4	354	393	Forward	40 [Sequence]	68	1.1e-11	90.00 [Alignment]
KI270442.1:240928-240963 [Sequence]		Reverse	DF0000557.4	7	42	Forward	36 [Sequence]	67	2.2e-11	97.22 [Alignment]
2:37751544-37751580 [Sequence]		Forward	DF0000557.4	966	1002	Forward	37 [Sequence]	67	2.3e-11	91.89 [Alignment]
7:79751421-79751460 [Sequence]		Reverse	DF0000557.4	360	399	Forward	40 [Sequence]	67	2.7e-11	90.00 [Alignment]
1:225227497-225227534 [Sequence]	DNAH14	Reverse	DF0000557.4	57	94	Forward	38 [Sequence]	66	5.1e-11	92.11 [Alignment]
4:121397359-121397404 [Sequence]		Forward	DF0000557.4	807	858	Forward	52 [Sequence]	65	6.4e-11	80.77 [Alignment]
19:57824206-57824242 [Sequence]	AC010522.1, ZNF587B	Forward	DF0000557.4	584	620	Forward	37 [Sequence]	64	2e-10	91.89 [Alignment]
9:77303573-77303618 [Sequence]	VPS13A	Reverse	DF0000557.4	807	858	Forward	52 [Sequence]	63	2.7e-10	80.77 [Alignment]
4:30232912-30232946 [Sequence]		Reverse	DF0000557.4	959	993	Forward	35 [Sequence]	63	3e-10	94.29 [Alignment]
1:227606016-227606054 [Sequence]	ZNF678	Reverse	DF0000557.4	962	1002	Forward	41 [Sequence]	62	8.1e-10	90.24 [Alignment]
9:40782286-40782317 [Sequence]	AL353626.1	Reverse	DF0000557.4	162	193	Forward	32 [Sequence]	60	2.2e-09	96.88 [Alignment]
9:64903081-64903112 [Sequence]		Reverse	DF0000557.4	162	193	Forward	32 [Sequence]	60	2.2e-09	96.88 [Alignment]
9:90167080-90167113 [Sequence]		Forward	DF0000557.4	801	834	Forward	34 [Sequence]	60	2.8e-09	94.12 [Alignment]
20:23829539-23829575 [Sequence]		Reverse	DF0000557.4	748	784	Forward	37 [Sequence]	60	2.9e-09	86.49 [Alignment]
4:9131173-9131210 [Sequence]	AC108519.1, ENPP7P10	Forward	DF0000557.4	807	844	Forward	38 [Sequence]	59	4.1e-09	89.47 [Alignment]
1:225966603-225966637 [Sequence]		Forward	DF0000557.4	748	782	Forward	35 [Sequence]	58	8.8e-09	88.57 [Alignment]
6:52748500-52748534 [Sequence]		Reverse	DF0000557.4	748	782	Forward	35 [Sequence]	58	8.8e-09	88.57 [Alignment]
12:56822880-56822914 [Sequence]		Forward	DF0000557.4	748	782	Forward	35 [Sequence]	58	8.8e-09	88.57 [Alignment]
10:80806653-80806687 [Sequence]		Forward	DF0000557.4	748	782	Forward	35 [Sequence]	58	8.8e-09	88.57 [Alignment]
10:97700591-97700625 [Sequence]		Forward	DF0000557.4	748	782	Forward	35 [Sequence]	58	8.8e-09	88.57 [Alignment]
9:126717272-126717306 [Sequence]		Forward	DF0000557.4	748	782	Forward	35 [Sequence]	58	8.8e-09	88.57 [Alignment]
15:90346782-90346816 [Sequence]		Reverse	DF0000557.4	748	782	Forward	35 [Sequence]	58	8.8e-09	88.57 [Alignment]
15:97629323-97629357 [Sequence]	LINC00923	Reverse	DF0000557.4	748	782	Forward	35 [Sequence]	58	8.8e-09	88.57 [Alignment]
13:98765096-98765130 [Sequence]		Forward	DF0000557.4	748	782	Forward	35 [Sequence]	58	8.8e-09	88.57 [Alignment]
13:114182132-114182166 [Sequence]	CFAP97D2, AL160396.1	Reverse	DF0000557.4	748	782	Forward	35 [Sequence]	58	8.8e-09	88.57 [Alignment]
8:145028045-145028079 [Sequence]		Reverse	DF0000557.4	748	782	Forward	35 [Sequence]	58	8.8e-09	88.57 [Alignment]
5:80111813-80111842 [Sequence]	SERINC5	Forward	DF0000557.4	100	129	Forward	30 [Sequence]	58	1e-08	100.00 [Alignment]
4:30233105-30233139 [Sequence]		Reverse	DF0000557.4	748	782	Forward	35 [Sequence]	58	1e-08	88.57 [Alignment]
9:32950688-32950723 [Sequence]	APTX	Forward	DF0000557.4	355	395	Forward	41 [Sequence]	57	2.3e-08	85.37 [Alignment]
14:45394536-45394566 [Sequence]		Forward	DF0000557.4	960	990	Forward	31 [Sequence]	57	2.4e-08	93.55 [Alignment]
10:80806713-80806750 [Sequence]		Forward	DF0000557.4	807	844	Forward	38 [Sequence]	56	3.5e-08	86.84 [Alignment]
9:32950874-32950904 [Sequence]	APTX	Forward	DF0000557.4	545	575	Forward	31 [Sequence]	56	3.8e-08	93.55 [Alignment]
X:149626932-149626962 [Sequence]	TMEM185A	Reverse	DF0000557.4	545	575	Forward	31 [Sequence]	56	3.8e-08	93.55 [Alignment]
5:57547415-57547449 [Sequence]		Forward	DF0000557.4	748	782	Forward	35 [Sequence]	56	5.7e-08	85.71 [Alignment]
6:141096430-141096464 [Sequence]		Reverse	DF0000557.4	748	782	Forward	35 [Sequence]	56	5.7e-08	85.71 [Alignment]
4:165073675-165073703 [Sequence]	TMEM192	Forward	DF0000557.4	545	573	Forward	29 [Sequence]	54	1.6e-07	96.55 [Alignment]
3:183520732-183520761 [Sequence]	KLHL6	Reverse	DF0000557.4	583	612	Forward	30 [Sequence]	54	1.6e-07	93.33 [Alignment]
X:48555951-48555979 [Sequence]	TBC1D25	Reverse	DF0000557.4	545	573	Forward	29 [Sequence]	54	1.6e-07	96.55 [Alignment]
5:80112188-80112216 [Sequence]	SERINC5	Forward	DF0000557.4	512	540	Forward	29 [Sequence]	54	1.7e-07	96.55 [Alignment]
14:45394122-45394152 [Sequence]		Forward	DF0000557.4	545	575	Forward	31 [Sequence]	53	2.4e-07	90.32 [Alignment]
2:218311655-218311685 [Sequence]	PNKD	Reverse	DF0000557.4	545	575	Forward	31 [Sequence]	53	2.4e-07	90.32 [Alignment]
3:118540756-118540785 [Sequence]	AC068633.1	Reverse	DF0000557.4	54	83	Forward	30 [Sequence]	53	2.5e-07	96.67 [Alignment]
1:59914443-59914472 [Sequence]	CYP2J2	Forward	DF0000557.4	100	129	Forward	30 [Sequence]	53	3.8e-07	93.33 [Alignment]
5:80112232-80112261 [Sequence]	SERINC5	Forward	DF0000557.4	583	612	Forward	30 [Sequence]	52	5.1e-07	93.33 [Alignment]
7:38231065-38231096 [Sequence]		Reverse	DF0000557.4	751	782	Forward	32 [Sequence]	52	5.5e-07	87.50 [Alignment]
12:49116421-49116452 [Sequence]		Forward	DF0000557.4	751	782	Forward	32 [Sequence]	52	5.5e-07	87.50 [Alignment]
11:60759649-60759676 [Sequence]	MS4A15	Forward	DF0000557.4	546	573	Forward	28 [Sequence]	52	6.5e-07	96.43 [Alignment]
1:227606491-227606520 [Sequence]	ZNF678	Reverse	DF0000557.4	504	533	Forward	30 [Sequence]	52	8.7e-07	93.33 [Alignment]
19:48934513-48934543 [Sequence]	DHDH	Forward	DF0000557.4	545	575	Forward	31 [Sequence]	52	9.3e-07	90.32 [Alignment]
16:35205119-35205147 [Sequence]		Forward	DF0000557.4	545	573	Forward	29 [Sequence]	51	1e-06	93.10 [Alignment]
4:107729133-107729161 [Sequence]		Reverse	DF0000557.4	545	573	Forward	29 [Sequence]	51	1e-06	93.10 [Alignment]
11:202249-202278 [Sequence]	BET1L	Forward	DF0000557.4	546	575	Forward	30 [Sequence]	51	1e-06	90.00 [Alignment]
5:95811590-95811616 [Sequence]	RHOBTB3, GLRX	Forward	DF0000557.4	583	609	Forward	27 [Sequence]	51	1.2e-06	96.30 [Alignment]
3:183521307-183521344 [Sequence]	KLHL6	Reverse	DF0000557.4	4	44	Forward	41 [Sequence]	51	1.2e-06	90.24 [Alignment]
8:139049253-139049279 [Sequence]		Reverse	DF0000557.4	607	633	Forward	27 [Sequence]	50	2.9e-06	96.30 [Alignment]
6:160083133-160083164 [Sequence]	IGF2R	Reverse	DF0000557.4	751	782	Forward	32 [Sequence]	50	3.1e-06	84.38 [Alignment]
10:101034177-101034206 [Sequence]	SFXN3	Reverse	DF0000557.4	326	355	Forward	30 [Sequence]	49	4.3e-06	90.00 [Alignment]
6:26642464-26642488 [Sequence]	ZNF322	Forward	DF0000557.4	963	987	Forward	25 [Sequence]	49	4.6e-06	100.00 [Alignment]
9:40782365-40782396 [Sequence]	AL353626.1	Reverse	DF0000557.4	105	137	Forward	33 [Sequence]	49	5.7e-06	93.94 [Alignment]
9:64903160-64903191 [Sequence]		Reverse	DF0000557.4	105	137	Forward	33 [Sequence]	49	5.7e-06	93.94 [Alignment]
1:5574479-5574509 [Sequence]	AL365255.1	Reverse	DF0000557.4	105	136	Forward	32 [Sequence]	49	6.4e-06	93.75 [Alignment]
1:234012688-234012718 [Sequence]	SLC35F3	Reverse	DF0000557.4	105	136	Forward	32 [Sequence]	49	6.4e-06	93.75 [Alignment]
4:166093955-166093985 [Sequence]	TLL1	Reverse	DF0000557.4	105	136	Forward	32 [Sequence]	49	6.4e-06	93.75 [Alignment]
2:131721301-131721331 [Sequence]	C2orf27A	Forward	DF0000557.4	105	136	Forward	32 [Sequence]	49	6.4e-06	93.75 [Alignment]
3:27531348-27531372 [Sequence]		Forward	DF0000557.4	105	129	Forward	25 [Sequence]	48	9.9e-06	100.00 [Alignment]
12:8220956-8220987 [Sequence]	AC092111.1	Forward	DF0000557.4	751	782	Forward	32 [Sequence]	48	1e-05	84.38 [Alignment]
11:18900702-18900728 [Sequence]		Forward	DF0000557.4	594	620	Forward	27 [Sequence]	48	1.1e-05	92.59 [Alignment]
18:63853151-63853180 [Sequence]		Forward	DF0000557.4	818	847	Forward	30 [Sequence]	47	1.6e-05	86.67 [Alignment]
14:94626894-94626921 [Sequence]		Forward	DF0000557.4	748	775	Forward	28 [Sequence]	47	1.9e-05	89.29 [Alignment]
1:150709958-150709985 [Sequence]	HORMAD1	Forward	DF0000557.4	748	775	Forward	28 [Sequence]	47	1.9e-05	89.29 [Alignment]
7:105149410-105149437 [Sequence]	SRPK2	Forward	DF0000557.4	748	775	Forward	28 [Sequence]	47	1.9e-05	89.29 [Alignment]
6:52947926-52947953 [Sequence]	GSTA9P	Reverse	DF0000557.4	748	775	Forward	28 [Sequence]	47	1.9e-05	89.29 [Alignment]
2:20501397-20501424 [Sequence]		Reverse	DF0000557.4	748	775	Forward	28 [Sequence]	47	1.9e-05	89.29 [Alignment]
11:23092731-23092758 [Sequence]		Reverse	DF0000557.4	748	775	Forward	28 [Sequence]	47	1.9e-05	89.29 [Alignment]
12:107997264-107997291 [Sequence]		Reverse	DF0000557.4	748	775	Forward	28 [Sequence]	47	1.9e-05	89.29 [Alignment]
19:41036274-41036301 [Sequence]		Reverse	DF0000557.4	748	775	Forward	28 [Sequence]	47	1.9e-05	89.29 [Alignment]
10:95197422-95197449 [Sequence]	ACSM6	Reverse	DF0000557.4	748	775	Forward	28 [Sequence]	47	1.9e-05	89.29 [Alignment]
15:44229358-44229385 [Sequence]		Forward	DF0000557.4	748	775	Forward	28 [Sequence]	47	1.9e-05	89.29 [Alignment]
X:91171040-91171067 [Sequence]		Forward	DF0000557.4	748	775	Forward	28 [Sequence]	47	1.9e-05	89.29 [Alignment]
13:42711548-42711575 [Sequence]		Forward	DF0000557.4	748	775	Forward	28 [Sequence]	47	1.9e-05	89.29 [Alignment]
19:57829499-57829527 [Sequence]	AC010522.1, ZNF587B	Forward	DF0000557.4	545	573	Forward	29 [Sequence]	47	2.5e-05	89.66 [Alignment]
11:3545459-3545489 [Sequence]	AC127526.2	Forward	DF0000557.4	105	136	Forward	32 [Sequence]	46	3.6e-05	90.62 [Alignment]
20:23829479-23829504 [Sequence]		Reverse	DF0000557.4	818	843	Forward	26 [Sequence]	46	5e-05	96.15 [Alignment]
16:66628611-66628635 [Sequence]	CMTM4	Reverse	DF0000557.4	105	129	Forward	25 [Sequence]	45	6.3e-05	96.00 [Alignment]
9:77303651-77303678 [Sequence]	VPS13A	Reverse	DF0000557.4	748	775	Forward	28 [Sequence]	45	0.00011	85.71 [Alignment]
1:53168465-53168492 [Sequence]		Reverse	DF0000557.4	748	775	Forward	28 [Sequence]	44	0.00013	85.71 [Alignment]
2:142695510-142695533 [Sequence]		Reverse	DF0000557.4	550	573	Forward	24 [Sequence]	44	0.00013	95.83 [Alignment]
6:26642418-26642445 [Sequence]	ZNF322	Forward	DF0000557.4	932	958	Forward	28 [Sequence]	44	0.00018	96.43 [Alignment]
19:57824323-57824348 [Sequence]	AC010522.1, ZNF587B	Forward	DF0000557.4	730	755	Forward	26 [Sequence]	44	0.00019	92.31 [Alignment]
14:20241787-20241811 [Sequence]	OR11H4	Reverse	DF0000557.4	748	772	Forward	25 [Sequence]	41	0.0012	88.00 [Alignment]
4:127439702-127439726 [Sequence]	AC093772.1	Reverse	DF0000557.4	748	772	Forward	25 [Sequence]	41	0.0012	88.00 [Alignment]
9:64903033-64903053 [Sequence]		Reverse	DF0000557.4	230	250	Forward	21 [Sequence]	41	0.0015	100.00 [Alignment]
9:137116332-137116354 [Sequence]		Forward	DF0000557.4	168	190	Forward	23 [Sequence]	40	0.0028	95.65 [Alignment]
5:80112163-80112182 [Sequence]	SERINC5	Forward	DF0000557.4	478	497	Forward	20 [Sequence]	39	0.0043	100.00 [Alignment]
1:225226987-225227007 [Sequence]	DNAH14	Reverse	DF0000557.4	586	606	Forward	21 [Sequence]	39	0.0052	95.24 [Alignment]
9:138133805-138133823 [Sequence]		Forward	DF0000557.4	871	889	Forward	19 [Sequence]	38	0.011	100.00 [Alignment]
12:49115699-49115719 [Sequence]		Forward	DF0000557.4	56	76	Forward	21 [Sequence]	38	0.013	95.24 [Alignment]
12:8221033-8221057 [Sequence]	AC092111.1	Forward	DF0000557.4	828	858	Forward	31 [Sequence]	38	0.013	80.65 [Alignment]
5:115346903-115346921 [Sequence]		Forward	DF0000557.4	329	347	Forward	19 [Sequence]	37	0.02	100.00 [Alignment]
4:107729356-107729374 [Sequence]		Reverse	DF0000557.4	329	347	Forward	19 [Sequence]	37	0.02	100.00 [Alignment]
15:97629991-97630016 [Sequence]	LINC00923	Reverse	DF0000557.4	113	139	Forward	27 [Sequence]	37	0.03	88.89 [Alignment]
1:166605967-166605986 [Sequence]	FMO9P	Reverse	DF0000557.4	378	397	Forward	20 [Sequence]	35	0.09	95.00 [Alignment]

## Sheet: LTR5Hs
Information on the identified LTR5Hs elements of HML-2 in the human genome hg38
Genomic Location	Overlapping Gene(s)	Orientation	Query name	Query start	Query end	Query ori	Length	Score	E-val	%ID
9:134092436-134093404 [Sequence]		Reverse	DF0000558.4	1	968	Forward	969 [Sequence]	1855	0	98.86 [Alignment]
9:31632879-31633846 [Sequence]		Reverse	DF0000558.4	1	968	Forward	968 [Sequence]	1838	0	98.04 [Alignment]
9:17445361-17446328 [Sequence]	CNTLN	Forward	DF0000558.4	1	968	Forward	968 [Sequence]	1822	0	97.73 [Alignment]
9:121429106-121430073 [Sequence]	AL359644.1	Forward	DF0000558.4	1	968	Forward	968 [Sequence]	1814	0	97.31 [Alignment]
9:69763137-69764104 [Sequence]		Reverse	DF0000558.4	1	968	Forward	968 [Sequence]	1813	0	97.42 [Alignment]
9:73087207-73088174 [Sequence]		Reverse	DF0000558.4	2	968	Forward	968 [Sequence]	1799	0	97.31 [Alignment]
9:108594729-108595572 [Sequence]		Forward	DF0000558.4	125	968	Forward	844 [Sequence]	1595	0	97.75 [Alignment]
9:131356835-131357676 [Sequence]	PLPP7	Forward	DF0000558.4	125	968	Forward	844 [Sequence]	1589	0	97.75 [Alignment]
9:133957896-133958741 [Sequence]	VAV2	Forward	DF0000558.4	125	968	Forward	846 [Sequence]	1584	0	97.99 [Alignment]
12:29932054-29933021 [Sequence]		Reverse	DF0000558.4	1	968	Forward	968 [Sequence]	1851	0	98.55 [Alignment]
12:58327459-58328426 [Sequence]		Reverse	DF0000558.4	1	968	Forward	968 [Sequence]	1842	0	98.35 [Alignment]
12:58335948-58336915 [Sequence]		Reverse	DF0000558.4	1	968	Forward	968 [Sequence]	1832	0	97.93 [Alignment]
12:51454287-51455254 [Sequence]	SLC4A8	Reverse	DF0000558.4	1	968	Forward	968 [Sequence]	1826	0	97.83 [Alignment]
12:32099511-32100478 [Sequence]		Forward	DF0000558.4	1	968	Forward	968 [Sequence]	1818	0	97.52 [Alignment]
12:56400365-56401325 [Sequence]		Reverse	DF0000558.4	1	964	Forward	964 [Sequence]	1814	0	97.93 [Alignment]
12:55333431-55334399 [Sequence]		Forward	DF0000558.4	1	968	Forward	969 [Sequence]	1814	0	97.63 [Alignment]
12:93074403-93075369 [Sequence]	AC138123.1	Forward	DF0000558.4	1	968	Forward	968 [Sequence]	1811	0	97.73 [Alignment]
12:110570038-110571005 [Sequence]	PPTC7	Forward	DF0000558.4	1	968	Forward	968 [Sequence]	1809	0	97.21 [Alignment]
12:105478559-105479527 [Sequence]		Reverse	DF0000558.4	1	968	Forward	970 [Sequence]	1801	0	97.53 [Alignment]
12:8461932-8462899 [Sequence]	CLEC6A	Forward	DF0000558.4	1	968	Forward	969 [Sequence]	1760	0	96.18 [Alignment]
12:118106100-118106943 [Sequence]	VSIG10	Forward	DF0000558.4	125	968	Forward	845 [Sequence]	1587	0	98.22 [Alignment]
12:9600645-9601432 [Sequence]	AC092821.3, KLRB1	Forward	DF0000558.4	180	968	Forward	789 [Sequence]	1480	0	97.85 [Alignment]
6:134659110-134660077 [Sequence]	AL078590.2	Reverse	DF0000558.4	1	968	Forward	968 [Sequence]	1851	0	98.55 [Alignment]
6:88381588-88382555 [Sequence]	AL139042.1, AL139090.1	Forward	DF0000558.4	1	968	Forward	968 [Sequence]	1828	0	97.93 [Alignment]
6:78858788-78859755 [Sequence]		Forward	DF0000558.4	1	968	Forward	968 [Sequence]	1825	0	97.73 [Alignment]
6:93173366-93174330 [Sequence]		Forward	DF0000558.4	2	968	Forward	967 [Sequence]	1813	0	97.72 [Alignment]
6:34719460-34720428 [Sequence]		Reverse	DF0000558.4	1	968	Forward	969 [Sequence]	1811	0	97.52 [Alignment]
6:27774460-27775428 [Sequence]		Reverse	DF0000558.4	1	968	Forward	969 [Sequence]	1810	0	97.73 [Alignment]
6:99429371-99430242 [Sequence]	AL513550.1	Forward	DF0000558.4	1	872	Forward	872 [Sequence]	1640	0	97.71 [Alignment]
6:52922796-52923640 [Sequence]		Forward	DF0000558.4	125	968	Forward	845 [Sequence]	1600	0	98.11 [Alignment]
6:33809960-33810803 [Sequence]		Reverse	DF0000558.4	125	968	Forward	844 [Sequence]	1587	0	97.63 [Alignment]
7:23039856-23040823 [Sequence]		Forward	DF0000558.4	1	968	Forward	968 [Sequence]	1840	0	98.24 [Alignment]
7:125221170-125222137 [Sequence]	POT1-AS1	Reverse	DF0000558.4	1	968	Forward	968 [Sequence]	1833	0	98.14 [Alignment]
7:126168160-126169127 [Sequence]		Forward	DF0000558.4	1	968	Forward	968 [Sequence]	1829	0	98.04 [Alignment]
7:104747922-104748888 [Sequence]	LHFPL3, LHFPL3-AS1	Forward	DF0000558.4	1	968	Forward	968 [Sequence]	1825	0	97.93 [Alignment]
7:123780637-123781604 [Sequence]		Forward	DF0000558.4	1	968	Forward	968 [Sequence]	1825	0	97.73 [Alignment]
7:158236791-158237758 [Sequence]	PTPRN2	Forward	DF0000558.4	1	968	Forward	968 [Sequence]	1825	0	97.73 [Alignment]
7:16197722-16198689 [Sequence]	CRPPA	Forward	DF0000558.4	1	968	Forward	968 [Sequence]	1823	0	97.62 [Alignment]
7:4599433-4600400 [Sequence]		Reverse	DF0000558.4	1	968	Forward	968 [Sequence]	1822	0	97.73 [Alignment]
7:4582426-4583393 [Sequence]		Reverse	DF0000558.4	1	968	Forward	968 [Sequence]	1815	0	97.52 [Alignment]
7:4590930-4591897 [Sequence]		Reverse	DF0000558.4	1	968	Forward	968 [Sequence]	1815	0	97.52 [Alignment]
7:101149854-101150821 [Sequence]		Reverse	DF0000558.4	1	968	Forward	969 [Sequence]	1795	0	97.32 [Alignment]
7:139467405-139468373 [Sequence]	KLRG2	Forward	DF0000558.4	1	968	Forward	971 [Sequence]	1697	0	94.95 [Alignment]
7:113341518-113342361 [Sequence]		Reverse	DF0000558.4	125	968	Forward	845 [Sequence]	1589	0	97.99 [Alignment]
7:65243034-65243877 [Sequence]		Reverse	DF0000558.4	125	968	Forward	845 [Sequence]	1576	0	97.63 [Alignment]
17:30700041-30701008 [Sequence]		Reverse	DF0000558.4	1	968	Forward	968 [Sequence]	1840	0	98.24 [Alignment]
17:54201574-54202541 [Sequence]	AC034268.2	Forward	DF0000558.4	1	968	Forward	968 [Sequence]	1827	0	97.73 [Alignment]
17:5074680-5075646 [Sequence]		Reverse	DF0000558.4	1	968	Forward	968 [Sequence]	1825	0	97.93 [Alignment]
17:36140053-36141024 [Sequence]	AC243829.2	Forward	DF0000558.4	1	968	Forward	972 [Sequence]	1824	0	97.84 [Alignment]
17:80551208-80552176 [Sequence]	RPTOR	Reverse	DF0000558.4	1	968	Forward	969 [Sequence]	1816	0	97.63 [Alignment]
17:82744532-82745497 [Sequence]	FN3K, AC024361.1	Reverse	DF0000558.4	1	968	Forward	969 [Sequence]	1772	0	96.70 [Alignment]
15:65226542-65227509 [Sequence]	AC068213.1	Reverse	DF0000558.4	1	968	Forward	968 [Sequence]	1839	0	98.35 [Alignment]
15:101859977-101860944 [Sequence]		Reverse	DF0000558.4	1	968	Forward	968 [Sequence]	1828	0	97.83 [Alignment]
15:88540552-88541519 [Sequence]	AC013489.1, DET1	Forward	DF0000558.4	1	968	Forward	968 [Sequence]	1815	0	97.42 [Alignment]
15:65733653-65734621 [Sequence]	DENND4A, RAB11A	Forward	DF0000558.4	1	968	Forward	969 [Sequence]	1805	0	97.42 [Alignment]
15:75870854-75871822 [Sequence]	UBE2Q2	Reverse	DF0000558.4	1	968	Forward	969 [Sequence]	1792	0	96.90 [Alignment]
13:19600218-19601185 [Sequence]		Forward	DF0000558.4	1	968	Forward	968 [Sequence]	1837	0	98.14 [Alignment]
13:49599022-49599990 [Sequence]		Forward	DF0000558.4	1	968	Forward	969 [Sequence]	1817	0	97.73 [Alignment]
19:44594096-44595063 [Sequence]	CEACAM22P	Forward	DF0000558.4	1	968	Forward	968 [Sequence]	1837	0	98.14 [Alignment]
19:37866177-37867144 [Sequence]		Forward	DF0000558.4	1	968	Forward	968 [Sequence]	1825	0	97.73 [Alignment]
19:52043132-52044100 [Sequence]	ZNF432	Forward	DF0000558.4	1	968	Forward	969 [Sequence]	1823	0	97.94 [Alignment]
19:37629951-37630912 [Sequence]	ZFP30	Reverse	DF0000558.4	1	968	Forward	968 [Sequence]	1814	0	97.62 [Alignment]
19:48889636-48890598 [Sequence]	TULP2	Forward	DF0000558.4	1	968	Forward	968 [Sequence]	1803	0	97.42 [Alignment]
19:28689312-28690280 [Sequence]	AC005394.2, AC005524.1	Reverse	DF0000558.4	1	968	Forward	969 [Sequence]	1800	0	97.21 [Alignment]
19:27637590-27638478 [Sequence]		Reverse	DF0000558.4	80	968	Forward	889 [Sequence]	1677	0	97.86 [Alignment]
19:37006454-37007120 [Sequence]		Forward	DF0000558.4	296	968	Forward	673 [Sequence]	1232	0	96.14 [Alignment]
5:44730487-44731454 [Sequence]		Reverse	DF0000558.4	1	968	Forward	968 [Sequence]	1836	0	98.04 [Alignment]
5:35176385-35177353 [Sequence]	PRLR	Forward	DF0000558.4	1	968	Forward	969 [Sequence]	1823	0	97.94 [Alignment]
5:156665918-156666885 [Sequence]	SGCD	Reverse	DF0000558.4	1	968	Forward	968 [Sequence]	1818	0	97.42 [Alignment]
5:156657706-156658673 [Sequence]	SGCD	Reverse	DF0000558.4	1	968	Forward	968 [Sequence]	1816	0	97.42 [Alignment]
5:1595977-1596935 [Sequence]	AC026412.3	Reverse	DF0000558.4	10	968	Forward	959 [Sequence]	1810	0	98.02 [Alignment]
5:8937742-8938708 [Sequence]		Forward	DF0000558.4	1	968	Forward	968 [Sequence]	1809	0	97.52 [Alignment]
5:179513963-179514930 [Sequence]	AC136628.4	Reverse	DF0000558.4	1	968	Forward	968 [Sequence]	1806	0	97.31 [Alignment]
5:59463786-59464754 [Sequence]	PDE4D	Forward	DF0000558.4	1	968	Forward	969 [Sequence]	1806	0	97.21 [Alignment]
5:4924928-4925896 [Sequence]		Forward	DF0000558.4	1	968	Forward	969 [Sequence]	1805	0	97.32 [Alignment]
5:18578454-18579422 [Sequence]		Forward	DF0000558.4	1	968	Forward	969 [Sequence]	1804	0	97.42 [Alignment]
5:116821255-116822098 [Sequence]	AC010267.1	Forward	DF0000558.4	125	968	Forward	844 [Sequence]	1598	0	97.99 [Alignment]
5:55571196-55572039 [Sequence]		Forward	DF0000558.4	125	968	Forward	844 [Sequence]	1596	0	97.75 [Alignment]
5:75605833-75606676 [Sequence]		Reverse	DF0000558.4	125	968	Forward	844 [Sequence]	1591	0	97.63 [Alignment]
5:120194887-120195651 [Sequence]		Reverse	DF0000558.4	1	765	Forward	765 [Sequence]	1467	0	98.95 [Alignment]
20:41970896-41971863 [Sequence]		Forward	DF0000558.4	1	968	Forward	968 [Sequence]	1835	0	98.14 [Alignment]
20:35262124-35263091 [Sequence]	MMP24OS, MMP24, AL121753.2	Reverse	DF0000558.4	1	968	Forward	968 [Sequence]	1816	0	97.52 [Alignment]
8:54031681-54032648 [Sequence]		Reverse	DF0000558.4	1	968	Forward	968 [Sequence]	1835	0	98.04 [Alignment]
8:37193368-37194335 [Sequence]		Reverse	DF0000558.4	1	968	Forward	968 [Sequence]	1826	0	97.73 [Alignment]
8:90684032-90684999 [Sequence]	LINC00534, TMEM64	Forward	DF0000558.4	1	968	Forward	968 [Sequence]	1825	0	97.83 [Alignment]
8:144795894-144796861 [Sequence]		Forward	DF0000558.4	1	968	Forward	968 [Sequence]	1822	0	97.83 [Alignment]
8:18793949-18794916 [Sequence]	PSD3	Forward	DF0000558.4	1	968	Forward	968 [Sequence]	1819	0	97.52 [Alignment]
8:139459906-139460873 [Sequence]	AC087354.1	Reverse	DF0000558.4	1	968	Forward	968 [Sequence]	1818	0	97.62 [Alignment]
8:7497875-7498842 [Sequence]	DEFB107B	Reverse	DF0000558.4	1	968	Forward	968 [Sequence]	1815	0	97.31 [Alignment]
8:43739539-43740506 [Sequence]		Reverse	DF0000558.4	1	968	Forward	968 [Sequence]	1812	0	97.31 [Alignment]
8:143831989-143832957 [Sequence]	AC234917.3	Forward	DF0000558.4	1	968	Forward	969 [Sequence]	1809	0	97.42 [Alignment]
8:143287290-143288251 [Sequence]		Reverse	DF0000558.4	1	968	Forward	968 [Sequence]	1798	0	97.11 [Alignment]
8:42795694-42796663 [Sequence]	CHRNA6	Reverse	DF0000558.4	1	968	Forward	970 [Sequence]	1787	0	96.91 [Alignment]
8:90685003-90685846 [Sequence]	LINC00534, TMEM64	Forward	DF0000558.4	125	968	Forward	844 [Sequence]	1590	0	97.63 [Alignment]
4:62940878-62941845 [Sequence]		Forward	DF0000558.4	1	968	Forward	968 [Sequence]	1834	0	98.04 [Alignment]
4:151742-152709 [Sequence]	ZNF718	Reverse	DF0000558.4	1	968	Forward	968 [Sequence]	1833	0	98.04 [Alignment]
4:160658786-160659753 [Sequence]		Forward	DF0000558.4	1	968	Forward	968 [Sequence]	1827	0	97.73 [Alignment]
4:72129224-72130191 [Sequence]	NPFFR2	Reverse	DF0000558.4	1	968	Forward	968 [Sequence]	1821	0	97.62 [Alignment]
4:119342534-119343499 [Sequence]	KLHL2P1	Reverse	DF0000558.4	1	968	Forward	968 [Sequence]	1819	0	97.83 [Alignment]
4:119396366-119397332 [Sequence]		Forward	DF0000558.4	1	968	Forward	969 [Sequence]	1802	0	97.63 [Alignment]
4:164905514-164906483 [Sequence]		Reverse	DF0000558.4	1	968	Forward	971 [Sequence]	1797	0	97.53 [Alignment]
4:156304762-156305605 [Sequence]		Reverse	DF0000558.4	125	968	Forward	844 [Sequence]	1609	0	98.22 [Alignment]
4:117183236-117184080 [Sequence]		Forward	DF0000558.4	125	968	Forward	845 [Sequence]	1595	0	97.99 [Alignment]
4:165001953-165002676 [Sequence]		Forward	DF0000558.4	1	727	Forward	729 [Sequence]	1304	0	96.16 [Alignment]
11:10391309-10392276 [Sequence]	AMPD3	Reverse	DF0000558.4	1	968	Forward	968 [Sequence]	1834	0	98.24 [Alignment]
11:63527971-63528938 [Sequence]		Reverse	DF0000558.4	1	968	Forward	968 [Sequence]	1830	0	97.93 [Alignment]
11:101703561-101704528 [Sequence]	TRPC6	Forward	DF0000558.4	1	968	Forward	968 [Sequence]	1828	0	97.83 [Alignment]
11:101695063-101696030 [Sequence]	TRPC6	Forward	DF0000558.4	1	968	Forward	968 [Sequence]	1823	0	97.62 [Alignment]
11:72164374-72165341 [Sequence]	AP000812.1	Forward	DF0000558.4	1	968	Forward	968 [Sequence]	1820	0	97.62 [Alignment]
11:62194660-62195628 [Sequence]		Forward	DF0000558.4	1	968	Forward	969 [Sequence]	1817	0	97.73 [Alignment]
11:63530314-63531281 [Sequence]		Reverse	DF0000558.4	1	968	Forward	968 [Sequence]	1815	0	97.42 [Alignment]
11:118729207-118730174 [Sequence]	AP002954.1, AP002954.2	Reverse	DF0000558.4	1	968	Forward	969 [Sequence]	1812	0	97.83 [Alignment]
11:118721015-118721981 [Sequence]	AP002954.1, AP002954.2	Reverse	DF0000558.4	1	968	Forward	969 [Sequence]	1803	0	97.73 [Alignment]
11:67867964-67868807 [Sequence]	ENPP7P7	Reverse	DF0000558.4	125	968	Forward	844 [Sequence]	1604	0	98.22 [Alignment]
11:67603354-67604197 [Sequence]	C11orf72	Reverse	DF0000558.4	125	968	Forward	844 [Sequence]	1600	0	97.99 [Alignment]
11:24446210-24446850 [Sequence]		Forward	DF0000558.4	125	765	Forward	641 [Sequence]	1212	0	97.97 [Alignment]
2:27459979-27460946 [Sequence]	IFT172	Forward	DF0000558.4	1	968	Forward	968 [Sequence]	1834	0	98.14 [Alignment]
2:228363642-228364609 [Sequence]		Reverse	DF0000558.4	1	968	Forward	968 [Sequence]	1830	0	97.93 [Alignment]
2:30613472-30614439 [Sequence]	LCLAT1	Reverse	DF0000558.4	1	968	Forward	968 [Sequence]	1828	0	97.93 [Alignment]
2:37225318-37226285 [Sequence]	CEBPZ	Forward	DF0000558.4	1	968	Forward	968 [Sequence]	1822	0	97.83 [Alignment]
2:86261299-86262267 [Sequence]	REEP1	Forward	DF0000558.4	1	968	Forward	969 [Sequence]	1800	0	97.01 [Alignment]
2:231576900-231577743 [Sequence]		Forward	DF0000558.4	125	968	Forward	844 [Sequence]	1591	0	97.63 [Alignment]
2:230843639-230844480 [Sequence]		Reverse	DF0000558.4	125	968	Forward	844 [Sequence]	1586	0	97.87 [Alignment]
2:112934497-112935221 [Sequence]		Forward	DF0000558.4	243	968	Forward	727 [Sequence]	1277	0	94.50 [Alignment]
X:125779511-125780478 [Sequence]		Forward	DF0000558.4	1	968	Forward	968 [Sequence]	1833	0	98.04 [Alignment]
X:90950615-90951583 [Sequence]		Forward	DF0000558.4	1	968	Forward	969 [Sequence]	1818	0	97.63 [Alignment]
X:17115011-17115977 [Sequence]	REPS2	Reverse	DF0000558.4	1	968	Forward	969 [Sequence]	1751	0	96.08 [Alignment]
16:47864459-47865426 [Sequence]	LINC02133, LINC02192	Forward	DF0000558.4	1	968	Forward	968 [Sequence]	1832	0	97.93 [Alignment]
16:5754392-5755355 [Sequence]	RBFOX1	Reverse	DF0000558.4	1	964	Forward	964 [Sequence]	1830	0	98.13 [Alignment]
16:74799404-74800360 [Sequence]		Reverse	DF0000558.4	1	957	Forward	957 [Sequence]	1818	0	98.22 [Alignment]
16:8178761-8179728 [Sequence]		Reverse	DF0000558.4	1	968	Forward	968 [Sequence]	1807	0	97.21 [Alignment]
16:35955555-35956522 [Sequence]		Reverse	DF0000558.4	1	968	Forward	969 [Sequence]	1783	0	97.01 [Alignment]
16:23599600-23600443 [Sequence]		Forward	DF0000558.4	125	968	Forward	844 [Sequence]	1602	0	97.99 [Alignment]
16:34412057-34412900 [Sequence]		Reverse	DF0000558.4	125	968	Forward	844 [Sequence]	1598	0	97.87 [Alignment]
16:34998930-34999771 [Sequence]		Forward	DF0000558.4	125	968	Forward	844 [Sequence]	1585	0	97.63 [Alignment]
1:75382491-75383458 [Sequence]	SLC44A5	Forward	DF0000558.4	1	968	Forward	968 [Sequence]	1831	0	98.04 [Alignment]
1:75377086-75378053 [Sequence]	SLC44A5	Forward	DF0000558.4	1	968	Forward	968 [Sequence]	1831	0	98.04 [Alignment]
1:224339831-224340798 [Sequence]		Forward	DF0000558.4	1	968	Forward	968 [Sequence]	1826	0	97.83 [Alignment]
1:93276782-93277749 [Sequence]	CCDC18, CCDC18-AS1	Reverse	DF0000558.4	1	968	Forward	968 [Sequence]	1823	0	97.73 [Alignment]
1:52006245-52007211 [Sequence]		Forward	DF0000558.4	1	968	Forward	968 [Sequence]	1823	0	98.14 [Alignment]
1:156179223-156180190 [Sequence]		Forward	DF0000558.4	1	968	Forward	968 [Sequence]	1822	0	97.73 [Alignment]
1:155634878-155635845 [Sequence]	AL353807.3, AL353807.5	Reverse	DF0000558.4	1	968	Forward	968 [Sequence]	1814	0	97.31 [Alignment]
1:155626666-155627633 [Sequence]	AL353807.3, AL353807.5	Reverse	DF0000558.4	1	968	Forward	968 [Sequence]	1814	0	97.31 [Alignment]
1:155599537-155600505 [Sequence]	DAP3P1	Reverse	DF0000558.4	1	968	Forward	969 [Sequence]	1807	0	97.52 [Alignment]
1:159767796-159768763 [Sequence]		Forward	DF0000558.4	1	968	Forward	968 [Sequence]	1805	0	97.11 [Alignment]
1:45528103-45529068 [Sequence]	PRDX1	Forward	DF0000558.4	4	968	Forward	967 [Sequence]	1801	0	97.72 [Alignment]
1:29338082-29339047 [Sequence]	LINC01756	Reverse	DF0000558.4	1	968	Forward	969 [Sequence]	1794	0	97.32 [Alignment]
1:1409807-1410773 [Sequence]	MRPL20-DT	Forward	DF0000558.4	1	968	Forward	968 [Sequence]	1793	0	96.90 [Alignment]
1:160690785-160691753 [Sequence]	AL121985.1, CD48	Forward	DF0000558.4	1	968	Forward	969 [Sequence]	1781	0	96.49 [Alignment]
1:227868340-227869308 [Sequence]		Reverse	DF0000558.4	1	968	Forward	969 [Sequence]	1781	0	96.59 [Alignment]
1:160699048-160700016 [Sequence]	AL121985.1, CD48	Forward	DF0000558.4	1	968	Forward	969 [Sequence]	1780	0	96.59 [Alignment]
1:40572026-40572994 [Sequence]	AL356379.2	Forward	DF0000558.4	1	968	Forward	971 [Sequence]	1716	0	95.26 [Alignment]
1:247015783-247016626 [Sequence]	ZNF670-ZNF695, AL512637.2	Reverse	DF0000558.4	125	968	Forward	844 [Sequence]	1605	0	98.34 [Alignment]
1:1580343-1581198 [Sequence]		Forward	DF0000558.4	1	856	Forward	856 [Sequence]	1594	0	96.96 [Alignment]
1:29359449-29360095 [Sequence]		Forward	DF0000558.4	125	770	Forward	647 [Sequence]	1218	0	97.99 [Alignment]
3:185562548-185563515 [Sequence]		Reverse	DF0000558.4	1	968	Forward	968 [Sequence]	1829	0	98.04 [Alignment]
3:47259534-47260501 [Sequence]	KIF9	Forward	DF0000558.4	1	968	Forward	968 [Sequence]	1828	0	97.93 [Alignment]
3:195927525-195928492 [Sequence]	AC124944.2	Reverse	DF0000558.4	1	968	Forward	968 [Sequence]	1828	0	97.83 [Alignment]
3:185570760-185571727 [Sequence]		Reverse	DF0000558.4	1	968	Forward	968 [Sequence]	1826	0	97.93 [Alignment]
3:186893220-186894186 [Sequence]		Forward	DF0000558.4	1	968	Forward	968 [Sequence]	1821	0	97.83 [Alignment]
3:53977514-53978481 [Sequence]		Reverse	DF0000558.4	1	968	Forward	968 [Sequence]	1818	0	97.52 [Alignment]
3:175905550-175906517 [Sequence]		Reverse	DF0000558.4	1	968	Forward	968 [Sequence]	1817	0	97.62 [Alignment]
3:14091185-14092152 [Sequence]		Reverse	DF0000558.4	1	968	Forward	968 [Sequence]	1815	0	97.52 [Alignment]
3:101703833-101704801 [Sequence]		Reverse	DF0000558.4	1	968	Forward	969 [Sequence]	1811	0	97.42 [Alignment]
3:23544663-23545625 [Sequence]	UBE2E2	Reverse	DF0000558.4	1	968	Forward	969 [Sequence]	1775	0	96.80 [Alignment]
3:101700047-101701015 [Sequence]	AC084198.2	Forward	DF0000558.4	1	968	Forward	972 [Sequence]	1768	0	96.91 [Alignment]
3:189251371-189252338 [Sequence]	TPRG1	Reverse	DF0000558.4	1	968	Forward	970 [Sequence]	1740	0	95.88 [Alignment]
3:113032476-113033319 [Sequence]	AC078785.1	Reverse	DF0000558.4	125	968	Forward	844 [Sequence]	1605	0	98.22 [Alignment]
3:113024277-113025120 [Sequence]	AC078785.1	Reverse	DF0000558.4	125	968	Forward	844 [Sequence]	1605	0	98.22 [Alignment]
3:186886874-186887718 [Sequence]		Reverse	DF0000558.4	125	968	Forward	845 [Sequence]	1595	0	98.22 [Alignment]
3:50520045-50520848 [Sequence]		Forward	DF0000558.4	164	968	Forward	805 [Sequence]	1507	0	97.52 [Alignment]
3:129641300-129642062 [Sequence]		Reverse	DF0000558.4	1	763	Forward	763 [Sequence]	1464	0	98.82 [Alignment]
10:26893470-26894437 [Sequence]		Forward	DF0000558.4	1	968	Forward	968 [Sequence]	1826	0	97.83 [Alignment]
10:43337203-43338170 [Sequence]	AC068707.1	Forward	DF0000558.4	1	968	Forward	969 [Sequence]	1807	0	97.63 [Alignment]
10:41713188-41714153 [Sequence]		Forward	DF0000558.4	1	968	Forward	968 [Sequence]	1790	0	96.90 [Alignment]
10:68525848-68526636 [Sequence]	SLC25A16	Forward	DF0000558.4	180	968	Forward	789 [Sequence]	1482	0	97.59 [Alignment]
Y:22893039-22894006 [Sequence]		Reverse	DF0000558.4	1	968	Forward	968 [Sequence]	1825	0	97.73 [Alignment]
Y:24526788-24527755 [Sequence]		Reverse	DF0000558.4	1	968	Forward	968 [Sequence]	1825	0	97.73 [Alignment]
Y:25142348-25143315 [Sequence]		Forward	DF0000558.4	1	968	Forward	968 [Sequence]	1823	0	97.62 [Alignment]
Y:6748889-6749855 [Sequence]		Forward	DF0000558.4	1	968	Forward	968 [Sequence]	1814	0	97.73 [Alignment]
Y:13103823-13104789 [Sequence]		Reverse	DF0000558.4	1	968	Forward	968 [Sequence]	1795	0	97.21 [Alignment]
22:18938674-18939641 [Sequence]	AC007326.4, AC007326.5	Forward	DF0000558.4	1	968	Forward	968 [Sequence]	1822	0	97.73 [Alignment]
KI270734.1:163973-164940 [Sequence]		Forward	DF0000558.4	1	968	Forward	968 [Sequence]	1817	0	97.62 [Alignment]
14:64978588-64979550 [Sequence]	CHURC1-FNTB	Reverse	DF0000558.4	6	968	Forward	963 [Sequence]	1817	0	97.92 [Alignment]
14:38118099-38119067 [Sequence]	AL392023.2	Forward	DF0000558.4	1	968	Forward	969 [Sequence]	1794	0	97.01 [Alignment]
14:77794674-77795518 [Sequence]		Reverse	DF0000558.4	125	968	Forward	846 [Sequence]	1575	0	97.87 [Alignment]
14:20268923-20269525 [Sequence]	TTC5	Forward	DF0000558.4	1	602	Forward	603 [Sequence]	1091	0	96.52 [Alignment]
18:2000814-2001781 [Sequence]	AP005262.1, AP005230.1	Reverse	DF0000558.4	1	968	Forward	968 [Sequence]	1816	0	97.73 [Alignment]
18:4917279-4918247 [Sequence]	AP005203.1	Reverse	DF0000558.4	1	968	Forward	969 [Sequence]	1813	0	97.52 [Alignment]
18:26201835-26202802 [Sequence]		Reverse	DF0000558.4	1	968	Forward	969 [Sequence]	1800	0	97.32 [Alignment]
18:69042852-69043820 [Sequence]	CCDC102B	Reverse	DF0000558.4	1	968	Forward	969 [Sequence]	1796	0	97.21 [Alignment]
21:18568680-18569644 [Sequence]	MIR548XHG	Reverse	DF0000558.4	1	965	Forward	965 [Sequence]	1808	0	97.41 [Alignment]
21:41420869-41421836 [Sequence]	MX1	Reverse	DF0000558.4	1	968	Forward	968 [Sequence]	1806	0	97.11 [Alignment]
21:6538815-6539658 [Sequence]		Reverse	DF0000558.4	125	968	Forward	844 [Sequence]	1602	0	97.99 [Alignment]
21:43147130-43147973 [Sequence]	AP001631.2	Reverse	DF0000558.4	125	968	Forward	844 [Sequence]	1602	0	97.99 [Alignment]
GL000219.1:175210-176178 [Sequence]		Forward	DF0000558.4	1	968	Forward	969 [Sequence]	1767	0	96.39 [Alignment]
2:207037225-207037793 [Sequence]		Forward	DF0000558.4	400	968	Forward	569 [Sequence]	1066	4.6e-312	97.19 [Alignment]
20:25241246-25241814 [Sequence]	AL121772.1	Forward	DF0000558.4	1	565	Forward	569 [Sequence]	1028	1.3e-300	96.31 [Alignment]
2:39321290-39321830 [Sequence]	MAP4K3	Forward	DF0000558.4	131	670	Forward	541 [Sequence]	996	4.3e-291	96.86 [Alignment]
1:161016835-161017374 [Sequence]	F11R, AL591806.2	Forward	DF0000558.4	1	539	Forward	541 [Sequence]	980	3.4e-286	96.86 [Alignment]
5:180827269-180827805 [Sequence]	HEIH	Forward	DF0000558.4	1	540	Forward	540 [Sequence]	979	6e-286	95.93 [Alignment]
17:19505485-19505922 [Sequence]	SLC47A1	Reverse	DF0000558.4	1	437	Forward	438 [Sequence]	828	1.6e-240	98.40 [Alignment]
5:180827813-180828232 [Sequence]	HEIH	Forward	DF0000558.4	549	968	Forward	420 [Sequence]	797	4.5e-231	97.86 [Alignment]
1:161017380-161017804 [Sequence]	F11R, AL591806.2	Forward	DF0000558.4	542	968	Forward	427 [Sequence]	782	8.7e-227	96.49 [Alignment]
20:25241820-25242215 [Sequence]	AL121772.1	Forward	DF0000558.4	572	968	Forward	398 [Sequence]	682	1.2e-196	93.72 [Alignment]
14:20269527-20269890 [Sequence]	TTC5	Forward	DF0000558.4	605	968	Forward	366 [Sequence]	618	2.7e-177	93.72 [Alignment]
17:19505190-19505483 [Sequence]	SLC47A1	Reverse	DF0000558.4	442	735	Forward	294 [Sequence]	539	1.8e-153	96.60 [Alignment]
2:207036949-207037222 [Sequence]		Forward	DF0000558.4	125	398	Forward	274 [Sequence]	534	5e-152	99.64 [Alignment]
2:39321837-39322127 [Sequence]	MAP4K3	Forward	DF0000558.4	676	968	Forward	294 [Sequence]	513	1.3e-145	95.58 [Alignment]
19:37006159-37006444 [Sequence]		Forward	DF0000558.4	1	287	Forward	288 [Sequence]	512	3e-145	96.18 [Alignment]
2:112934254-112934495 [Sequence]		Forward	DF0000558.4	1	240	Forward	242 [Sequence]	436	1.4e-122	96.69 [Alignment]
17:19504958-19505185 [Sequence]	SLC47A1	Reverse	DF0000558.4	741	968	Forward	229 [Sequence]	401	7.5e-112	95.20 [Alignment]
11:24446856-24447052 [Sequence]		Forward	DF0000558.4	772	968	Forward	197 [Sequence]	367	1.1e-101	96.95 [Alignment]
10:68525672-68525839 [Sequence]	SLC25A16	Forward	DF0000558.4	1	168	Forward	168 [Sequence]	326	2e-89	100.00 [Alignment]
12:9600465-9600637 [Sequence]	AC092821.3, KLRB1	Forward	DF0000558.4	1	173	Forward	173 [Sequence]	323	2.2e-88	98.27 [Alignment]
4:165002771-165002916 [Sequence]		Forward	DF0000558.4	823	968	Forward	147 [Sequence]	240	1.5e-63	92.52 [Alignment]
7:113342363-113342477 [Sequence]		Reverse	DF0000558.4	1	115	Forward	115 [Sequence]	220	1.6e-57	99.13 [Alignment]
9:131356719-131356833 [Sequence]	PLPP7	Forward	DF0000558.4	1	115	Forward	115 [Sequence]	218	5.9e-57	99.13 [Alignment]
6:33810805-33810919 [Sequence]		Reverse	DF0000558.4	1	115	Forward	115 [Sequence]	218	5.9e-57	99.13 [Alignment]
5:116821139-116821253 [Sequence]	AC010267.1	Forward	DF0000558.4	1	115	Forward	115 [Sequence]	218	5.9e-57	99.13 [Alignment]
5:75606678-75606792 [Sequence]		Reverse	DF0000558.4	1	115	Forward	115 [Sequence]	218	5.9e-57	99.13 [Alignment]
11:24446094-24446208 [Sequence]		Forward	DF0000558.4	1	115	Forward	115 [Sequence]	218	5.9e-57	99.13 [Alignment]
11:67604199-67604313 [Sequence]	C11orf72	Reverse	DF0000558.4	1	115	Forward	115 [Sequence]	218	5.9e-57	99.13 [Alignment]
2:231576784-231576898 [Sequence]		Forward	DF0000558.4	1	115	Forward	115 [Sequence]	218	5.9e-57	99.13 [Alignment]
2:230844482-230844596 [Sequence]		Reverse	DF0000558.4	1	115	Forward	115 [Sequence]	218	5.9e-57	99.13 [Alignment]
16:23599484-23599598 [Sequence]		Forward	DF0000558.4	1	115	Forward	115 [Sequence]	218	5.9e-57	99.13 [Alignment]
3:113033321-113033435 [Sequence]	AC078785.1	Reverse	DF0000558.4	1	115	Forward	115 [Sequence]	218	5.9e-57	99.13 [Alignment]
3:113025122-113025236 [Sequence]	AC078785.1	Reverse	DF0000558.4	1	115	Forward	115 [Sequence]	218	5.9e-57	99.13 [Alignment]
5:55571080-55571194 [Sequence]		Forward	DF0000558.4	1	115	Forward	115 [Sequence]	218	9.1e-57	98.26 [Alignment]
4:117183120-117183234 [Sequence]		Forward	DF0000558.4	1	115	Forward	115 [Sequence]	218	9.1e-57	98.26 [Alignment]
12:118105984-118106098 [Sequence]	VSIG10	Forward	DF0000558.4	1	115	Forward	115 [Sequence]	216	3.4e-56	98.26 [Alignment]
11:67868809-67868923 [Sequence]	ENPP7P7	Reverse	DF0000558.4	1	115	Forward	115 [Sequence]	216	3.4e-56	98.26 [Alignment]
16:34998814-34998928 [Sequence]		Forward	DF0000558.4	1	115	Forward	115 [Sequence]	216	3.4e-56	98.26 [Alignment]
16:34412902-34413016 [Sequence]		Reverse	DF0000558.4	1	115	Forward	115 [Sequence]	216	3.4e-56	98.26 [Alignment]
3:50519892-50520006 [Sequence]		Forward	DF0000558.4	1	115	Forward	115 [Sequence]	216	3.4e-56	98.26 [Alignment]
9:108594613-108594727 [Sequence]		Forward	DF0000558.4	1	115	Forward	115 [Sequence]	216	3.8e-56	98.26 [Alignment]
21:6539660-6539774 [Sequence]		Reverse	DF0000558.4	1	115	Forward	115 [Sequence]	216	3.8e-56	98.26 [Alignment]
21:43147975-43148089 [Sequence]	AP001631.2	Reverse	DF0000558.4	1	115	Forward	115 [Sequence]	216	3.8e-56	98.26 [Alignment]
6:52922680-52922794 [Sequence]		Forward	DF0000558.4	1	115	Forward	115 [Sequence]	214	1.5e-55	98.26 [Alignment]
3:186887720-186887834 [Sequence]		Reverse	DF0000558.4	1	115	Forward	115 [Sequence]	213	1.9e-55	97.39 [Alignment]
14:77795520-77795634 [Sequence]		Reverse	DF0000558.4	1	115	Forward	115 [Sequence]	213	2.2e-55	97.39 [Alignment]
2:39321158-39321278 [Sequence]	MAP4K3	Forward	DF0000558.4	1	123	Forward	123 [Sequence]	213	2.8e-55	95.93 [Alignment]
7:65243879-65243993 [Sequence]		Reverse	DF0000558.4	1	115	Forward	115 [Sequence]	211	1.2e-54	96.52 [Alignment]
1:247016628-247016742 [Sequence]	ZNF670-ZNF695, AL512637.2	Reverse	DF0000558.4	1	115	Forward	115 [Sequence]	211	1.2e-54	96.52 [Alignment]
2:207036833-207036947 [Sequence]		Forward	DF0000558.4	1	115	Forward	115 [Sequence]	209	2.6e-54	97.39 [Alignment]
1:29359333-29359447 [Sequence]		Forward	DF0000558.4	1	115	Forward	115 [Sequence]	209	3.5e-54	96.52 [Alignment]
9:133957780-133957894 [Sequence]	VAV2	Forward	DF0000558.4	1	115	Forward	115 [Sequence]	204	1.4e-52	94.78 [Alignment]
4:156305607-156305718 [Sequence]		Reverse	DF0000558.4	1	115	Forward	115 [Sequence]	202	3.4e-52	96.52 [Alignment]
6:99430243-99430327 [Sequence]	AL513550.1	Forward	DF0000558.4	884	968	Forward	85 [Sequence]	157	1.5e-38	95.29 [Alignment]
19:27638507-27638584 [Sequence]	ERVK-28	Reverse	DF0000558.4	1	78	Forward	78 [Sequence]	151	9e-37	100.00 [Alignment]
4:165002694-165002764 [Sequence]		Forward	DF0000558.4	748	818	Forward	71 [Sequence]	126	3.7e-29	95.77 [Alignment]
1:1581199-1581251 [Sequence]		Forward	DF0000558.4	916	968	Forward	53 [Sequence]	103	3.6e-22	98.11 [Alignment]
3:129641252-129641299 [Sequence]		Reverse	DF0000558.4	921	968	Forward	48 [Sequence]	88	7.1e-18	95.83 [Alignment]
5:120194839-120194879 [Sequence]		Reverse	DF0000558.4	928	968	Forward	41 [Sequence]	72	5.1e-13	95.12 [Alignment]
3:50520008-50520043 [Sequence]		Forward	DF0000558.4	125	160	Forward	36 [Sequence]	71	1.4e-12	100.00 [Alignment]
1:29360263-29360290 [Sequence]		Forward	DF0000558.4	941	968	Forward	28 [Sequence]	56	5.7e-08	100.00 [Alignment]
