# Supplementary material for: p53 Binding Sites in Long Terminal Repeat 5Hs (LTR5Hs) of Human Endogenous Retrovirus K Family (HML-2 Subgroup) Play Important Roles in the Regulation of LTR5Hs Transcriptional Activity
Source: Microbiol Spectr. 2022 Jul 18;10(4):e00485-22. doi: 10.1128/spectrum.00485-22 (PMC9430305; doi:10.1128/spectrum.00485-22)
Supplement: Supplemental file 3 — Table S2. Download spectrum.00485-22-s0003.xlsx, XLSX file, 0.05 MB [file spectrum.00485-22-s0003.xlsx]

## Sheet: LTR5A
Identified sequences of LTR5A used for the phylogenetic analyses
chr2 105425026 105426056	tgtagggaaaagaaagagagatcagactgtcactgtgtctatgtagaaagggaagacataagagactccattttgaaaaagacctgtactttaaacaattgctttgctgagatgttgttaatttgtagctttgccccagccactttgcctcagccactttgacccaacttggagctcacaaaaacatgtgttgtataaaatcaaggttttaagggacctagggctgtgcaggacgtgccttgttaacaaaatatttacaagcagtatacttggtaaaggtcattgccattctctagtctcaataaaccaggggcacaatgcactgcagaaagccgcagggaactctgcccttgaaagcagggtattgtccaaggtttctccccatgtgatagtctgaaa…
chr12 8220179 8221207	tgtagggaaaagaaagagagatcagactgtcactgtgtctatgtagaaagggaagacatgagactccattttgaaaaagacctgtactttaaacaattgctttgctgagatgttgttcatttgtagctttgccccagccactttgccccagccgctttgacccaacttggagctcacaaaaacctgtgttgtataaaatcaaggtttaagggatctagggccgtgcaggacgtgccttgttaaccacatgtttacaagcagtatacttggtaaaagacattgccattctctagtctcaataaaccaggggcacaatgcaccgtggaaagccgcagggacctctgcccttgaaagcagggtattgtccaaggtttctccccatgtgatagtctgaaatat…
chr6 160082911 160083941	tgtagggaaaagagagagagatcagactgtcactgtgtctatgcagaaagggaagacataagagactccattttgaaaaagccctgtactttaaacaattgctttgctgagatgttgttaatttgtagctttgccccagccactctgccccagccactttgacccaacttggagctcacaaaaatatgtgttgtataaaattaaggtttaagggatctagggctgtgaaggacgtgccttgttaacaaaatgtttataagcagtatactcggtaaaagtcattgccattctctagtctcaataaaccaggggcacaatgcactgcggaaggccgcagggacctctgccctggaaagctcggtattgtccaaggtttctccccatgtgatagtctgaaat…
chr12 34180273 34181302	tgtagggaaaagaaagagagatcagactgtcactgtgtctatgtagaaagggaagacataagagactccattttgaaaaagacctgtactttaaacaattgctttgctgagatgttgttaatttgtagctttgacccagccactttgccccagccactttgacccaacctggagttcacaaaaacatgtgttgtataaaatcaaggtttaagggatccagggctgtgcaggatgtgccttgttaacaaaatgtttacaagcagtatacttggtaaaagtcattgccattctctagtctcaataaaccaggggcacaatgcactgtggaaagccgcagggacctctgcccttggaagcgggatattgtccaaggtttctccccatatgatagtctgaaat…
chr18 70479125 70480147	tgtagggaaaagaaagatcagactgtcactgtgcctatgtagaaagggaagacataagagacttcattttgaaaaagacctgtactttaaacaattgctttgctgagatgttgttaatatgtagctttgccccaaccactttgccccagccactttgacccaacctggagctcacaaaaacatgtgttctataaaattaaggtttaagggatctagggctgtgcaggacgtgccttggtaacaaaatgtttacaagcagtatacttggtaaaagtcattgccattctctagtctcaataaaccaggggcacaatgcactgtggaaagccacagggacctctgcccttggaagcagggtattgtccaaggtttctccccatgtgatagtctgaaatatgg…
chr4 9130345 9131367	tgtagggaaaagagagagatcagactgtcactgtgtctatgtagaaagggaagacataagagactccactttgaaaaagacctgtactctaacaattgctttgctgagatgttgttcatttgtagctttgccccagccactttgccccagtcactttgacccaacttggagttcacaaaaacatgtgttgtctaaaatcaaggtttaagggatctagggctgtgcaggacgtgccttgttaaccaaatgtttacaagcagtaaagttggtaaaagtcattgccattctctagtcacaataaaccaggggcacaatgcacagtggagagccgcagggagccctgcccttgaaagcagggttttgtccaaggtttctccccatgtgatagtctgaaatatg…
chr12 8264685 8265713	tgtagggaaaagaaagagagatcaaactgtcactgtgtctatgtagaaacggaagacataagagtctccattttgaaaaagacctgtactttaaacaattgctttgcttagatgttgttcatttgtagctttgccccagccactttgccccagccactttgacccaacttggagctcacaaaaacatgtgttgtataaaatcaaggtttaagggatctagggccgtgcaggacgtgccttgtgaacaaaatatttatgagcagtatactcagtaaaagtcattgtcattctctagtctcaataaaccaggggcataatgcaacgtggaaagcagaagggacctctgcccttgaaagcagggtattgtccaaggtttctccccatgtgatagtctgagat…
chr11 3447426 3448436	gagagatcagactgtcactgtgtctatgtagaaagggaagacataagagactccattttgaaaaagacctgtactctaacaattgctttgctgagatgttgttcatttgtagctttgccccagccactttgcctcagtcactttgacccaacttggagttcacaaaaacatgtgttgtataaaatcaaggtttaagggatctagggctgtgcaggacgtgccttgttaaccaaatgtttacaagcagtatacttggtaaaagtcattgccattctctagtcacaataaaccaggggcacaatgcaccgtggaaagccgcagggagccctgcccttgaaagcagtgtattgtccaaggtttctccctatgtgatagtctgaaatatggcctcgtgggatg…
chr4 9657956 9658876	tgtagggaaaagagagatcagactgtcactgtgtctatgtagaaagggaagacataagagactccattttgaaaaggacctgtactttaaataattgctttgcttagatgttgttaatttgttgctttgccccagccactttgccccagctactttgacccaacctggagctcacaaaaacatgtgttgtatgaaatcaaggtttaagggatctaggtctgtgcaggacgtgccttgttaacaaaatgtttacaagcagtatacttggtaaaagtcatcaccattctctagtctcaacaaaccaggggcataatacactgtggaaagccgcagcgacctctgcccttgagagcaaggtattgtccaaggtttctccccatgtgatagtctgaaatatgg…
chr2 95191447 95192369	tgagatgttgttaatttgtagctttgccccagccactttgacccagcaactttgacccaacttggagctcacaaaaacatgtgttgtataaaatcaaggtgtaagggacctagggctgtgcaggacgtgccttgttaacaaaatgtttacaagcagtatacttggtaaaggtcatcgccattctctagtctcaataaaccaggggcacaatgcactgtggaaagccgcagggacctctgcccttgaaagcggggtattgtccaaggtttctccccatgtgatagtctgaaatatggcctcgtgggatgagaaagacctgactgtcccccagcctgacacccgtaaagggtctgtgctgaggtgaattagtaaaagaggaaagcctcttgcaggtgagat…
chr5 196784 197659	ctttgccccagccactttgccccaacctggagctcacaaaaacatgtgttgtatgaaatcaaggtttaagggatctagggctgtgcaggacgtgccttgttaacaaaatgtttacaagcagtatgcttggtaaaagtcatcgctattctctagtctcaataaaccagaggcacaatgcactgcggaaagccgcagggacctctgcccttgaaagccgggtattgtccacggtttctccccatgtgatagtctgaaatatggcctcgtggaatgagaaagacctgaccgtcccccagcccgacacccgtaaagggtctgtgctgacatgggttagtaaaagacgaaagcctcttgcagttgagagagagaagtccactgtctcctgctcgccgctgggaa…
chr3 130123340 130124223	ctttgccccagccactttgacccaacttggagctcacaaaaacatgtgttgtataaaatctaggtttaggggatctagggctgtgcaggatgtgacttgtgaacaaaacgtttacaagcagtatactcggtaaaagtcattgccattctctagtctcaataaaccgagggcacaatgcaccgtggaaagccgaagggacctctgcctttgaaagcagggtattgtccaaggtttctccccatgtgatagtctgaaatatggcctcgtggaatgagaaagacctgactgttccccagcctgacacccgtaaagggtctgtgctgaggtggattagtaaaagaggaaagcctcttgcagttgagatggaggaaggccactgtctcctgcttgcccctggga…
chr10 80806037 80806911	tttgacccaacctggagctcacaaaaacatgtgttgtataaaatcaaggtttaagggatgtagggctgtgcaggacgtgccttgttaacaaaatgtttacaagcagtatacttggtaaaagtcattgccattctctagtctcaataaaccaggggcacaatgcactgtggaaagccgcagggacctctgcccttggaaagcggggtatcgtccaaggtttctccccatgtgatagtctgaaatatggcctcttgggatgagaaagatctgaccgtcccccagccagacacccgtaaagggtctgtgctgaggtggattagtaaaagaggaaagcctcttgcagttgagatggaggaaggccactgtctcctgcttgcccctgggaactgaatgtctcgg…
chr12 8409225 8410094	ccactttgacccaacctgaagctcacaaaagcatgtgttgtatgaaatcaatgttcaagggatctagggctgtgcaggacgtgccttgttaacaagatgtttccaagcagtatacttggtaaaagtcattgccattctctagtctcaataaaccaggggcacgatgcactgtggaaagccgcagggagccctgcccttgaaagcagggtattgtccaaggtttctccccatgtgatagtctgaaaagtgtcctcgtgggatgagaaagacctgaccgtcccccagcccgactcccgtaaagggtctgtgctgaggtggattagtcaaagaggaaagcctcttgcagttgagagagaggaaggccgctgtctcctgcctgcctctgggaactgaatgtct…
chr8 12216610 12217390	attgctttgctgagatgttgttcatttgtagctttgccccagccactttgccccagtcactttgccccaacttggagttcacaaaaacatgtgttgtataaaatcaaggtttgagggatctagggctgtgcaggacgtgccttgttaaccaaatatttacaagcagtatacttggtaaaagtcattgccattctctagtcacaataaaccacgggaacaatgcaccgtggaaagccgcagggagccctgcccttgaaagcagggtattgcccaaggtttctccccatgtgatagtctgaaatatggcctcgtgggatgagaaagacctgactgtcccccagcctgacacccgtaaagggtctgtgctgaggcggattaggaaaagaggaaagcctcttg…
chr8 8010698 8011474	tgtagggaaaagaaagagagatcagactgtcactgtgtctatgtcgaaagggaagacataagagactccattttggaaaagacctgtactttaaacaattgctttgctgagatgttgttcatttgtagctttgccccaggcactttgccccagccgctttgacccaacttggagctcacaaaaacctgtgttgtataaaatcaaggcttaagggatctagggctgtgcaggacgtgccttgttaaccaaatgtttacaagccgtatacttggtaaaagtcgtggccattctctagtctcaataaaccaggggcacaatgcaccgtggaaagctgcagggacgtctgcccttgaaagtagggcattgtccaaggtttctcccgatgcgatactctgaaat…
chr11 67968506 67969277	tgtaggcaaaagaaagagcgatcagactgttactgtgtctatgtagaaaggaaagacataagagactccattttgaaaaaggcctgtactttcaacaatttctttgctgagatgttgttaatctgtagctttgccccagtcactttgaacaaaccattttgacccaacctgaatttcacaaaagcatgtgttgtatgaaatcaaggtttaagggatctagggctgtgcaggacgtgccttgttaacaagatgtttgcaagcagtatacttggtaaaagtcatcgccattctctagtctcaataaaccaggggcacaatacactgtggaaagccacaggtagctctgcccttgaaagcgccgtattgtccaaggtttctccccatgtgatagtctgaaaa…
chr3 75592930 75593700	tgtagggaaaagaaagagagatcagactcttactgtgtctatgtagaaaggaaagacataagagactccattttgaaaaagacctgtactttcaacaattgctttgctgagatgttgttcgtctgtagctttgccccagccactttgaaccaaccactttgacccaacctgaagctcacaaaaacatgtgttgtatgaaatcaatgtttaagggatgtagggctgtgcaggacgtgccttgttaacaaaatgtttacaaggagtatacttggtaaaagtcatcgcccttctctagtctcaataaaccaggggcacgatacactgtggaaagccgcaggaacctctgcccttgaaagcggcgtattgtccaaggtttctccccatgtgatagtctgaaat…
chr7 97941276 97942046	tgtaggcaaaagaaagagcgatcagactcttactgtgtctatgtagaaaggaaagacataagagactccattttgaaaaaggcctgtactttcaacaatttctttgctgagatgttgttaatctgtagctttgccccagtcactttgaacaaaccactttgacccaacctgaagctcacaaaagcatgtgttgtatgaaatcaaggtttaagggatctagggctgtgcaggacgtgccttgttaacaagttgtttccaagcagtatacttggtaaaagtcatcgccattctctattctcaataaaccaggggcacaatacactgtggaaagcctcagggagctctgcccttgaaagcgccgtattgtccaaggtttctccccatgtgatagtctgaaaa…
chr11 119008363 119009131	tgtagggaaaagaaagaaagatcagactgtcactgtgtctatgtaggaaggaaagacataagagactccattttgaaaaagacctgtactttaaacagttgctttgctgagatgttgttgatttgtagctttgtcccagccactttgacccagccactttgacccaacttggagctcacaaaaacatgtgttgtataaaatcaaggtttaagggacctagggctgtgtaggacgtgccttgttaacaaaatacttacaagcagtacatctggtaaaggtcattgccattctctagtctcaataaaccaggggcacaatgcactgtggaaagccgcagggacctctgcccttgaaagcggggtattgtccaaggtttctctccatgtgatagtctgaaat…
chr3 142752305 142753074	tgtagggaaaagaaagagagatcagactgtcactgtgtctatgcagaaaggaaagacgtaagagactccattttgaaaaagacctgtactttaaacaattgctttgctgagatgttgttaatttgtagctttgccccagccactctgacccagccactttgactcaacttggagctcacaaaaacatgtgttgtataaaatcaacgtttaagggacctagggctgtgcagtacgtgccttgttaacaaaatatttacaagcagtgtacttggtaaaggtcattgccattctctagtctcaataaaccaggggcacaatgcactgtggaaagctgcagggacctctgcccttgaaagcagggtattgtccaaggtttctccccatgtgatagtctgaaat…
chr11 3593922 3594685	tgtaggcaaaagaaagagggatcagactcttactgtgtctatgtagaaaggaaagacataagagactccattttgaaaaaggcctgtactttcaacaatttctttgctgagatgttgttaatctgtagctttgcccgtcactttgaacaaaccactttgacccaagctgaagctcacaaaagcttgtgttgtatgaaatcaaggtttaagggatctagggctgtgcaggatgtgccttgttaacaaggtgtttccaagcagtatacttggtaaaagtcatcgccattctctattcttaatcaaccaggggcacaatacactgtggaaagcctcagggagctctgcccttgaaagcgccatattgtccaaggtttctccccatgtgatagtctgaaaagt…
chr11 3456205 3456872	tgagatgttgttcatttgtagctttgccccagccactttgccccaaccactttgacccaacttggagttcacaaaaacatgtgttgtataaaatcaaggtttaagggatctagggccgtacaggacgtgccttgttaaccaaatgtttacaagcagtatacttggtaaaagtcattgccattctctagtcacaataaaccagaggcacaatacactgtggaaagcctcagggacctctgcccttgaaagcagtgtattgtccaaggtttttccccatgtgatagtctgaaatatgacctcgtgggatgagaaagacctgactgtcccccagccagatacccgtaaagggtctgtgctgaggtgaattagtacaagaggaaagtctcttgcagttgagat…
chr19 41544685 41545350	tgagatgttgttaatttgtagctttgccccagccactttgacccagccactttgacccaacttggagctcacaaaaacatgtgttgtatgaaatcaaggtttaagggacctagggctgtgcaggatgtgccttgttaacaaaatatttacaagcagtatacttggtaaaggtcattgccattctctagtctcaataaaccaggggcacaatacactgtggaaagccgcagggacctctgcccttgaaagcggggtattgtccaaggtttctccccatgtgatagtctgaaatatggcctcatgggatgagaaggacctgactgtcccccagcccaacacccataaagggtctgtgctgaggtggattagtaaaagaggaaagcctcttgcagtcgagat…
chr4 4074397 4075061	tgagatgttgttaatctgtagctttgccccagccactttgccccaaccactttgacccaatctggagctcattaaaacatgtgttgtatgaaatcaaggtttaagacatgtagggctgtgcaggacgtgccttgttaaccaaatgtttgcaagcagtatacttggtaaaagtcatcaccattctcttgtctcaataaaccagggacacaatgcactgtggaaagccgcagggacctctgccgttgaaagctgggtgttgttcaaagtttctccccatgtgagagtctgaaatatggcctcgtgggatgagaaagacctgacggtccccaagcccgacacctgtaaaaggtctgtgctgaggtggattagccaaagaagaaagcctcttgcagttgagag…
chr11 3545459 3546121	tgagatgttgttaatctgtagctttgccccagccaccttgccccaaccactttgacccaacctggagctcacaaaaacatgtgtgtatgaaatcaaggtttaagggatgtagggctgtgcaggacgtgccttgttaacaaaatatttgcaagcagtatacttggtaaaagtcatcaccattctctagtctcaataaaccaggggcacaatgcaccgtggaaagccgcagggagccctgcccttgaaagcggcgtattgtccaaggtttctccccatgtgattgtctgaaatatggcctcgtgggatgagaaagacctgatggtcccccagcctgacacccataaacggtctgtgctgaggtggattagtgaaagaggaaagccgcttgcagttgagatg…
chr4 9518964 9519627	tgagatgttgttaatctgtagctttgccccagtcactttgaacaaaccactttgacccaacctgaagctcacaaaagcatgtgttgtatgaaatcaaggtttaagggatctagggctgtgcaggacgtgccttgttaacaagatgtttccaagcagtatacttggtaaaagtcatcgccattctctagtctcaataaaccaggggcacaatacactgtggaaagcctcagggagctctgcccttgaaagctccgtattgtccaaggtttctccccatgtgatagtctgaaaagtggcctcgtgggaggagaaagacctgactgtccccgagcccgacaccagtaaagggtctgtgctgaggtggattagtcaaagaggaaagcctcttgcagttgagag…
chr3 75559076 75559738	tgagatgttgttgatttgtagctttgccccagccactttgacccaggcactttggcccaacttggagctcacaaaaacatgtgttgtataaaatcaaggtttaagggacctagggctgggtaggacgtgccttgttaacaaaatacttacaagcagtatacttggtaaaggtcattgccattctctagtctcaataaaccaggggcacaatgcactgtggaaagctgcagggacctctgcccttgaaagcagtgtattgtctaaagttcctccccatgtgatagtctgaaatatggccttgtgggatgagaaagacctgactgtcccccagcccgacacccgtaaagggtctgtgctgaggtggattagtaaaagaggaaagcctcttgcaggtgagat…
chr11 71626104 71626764	tgagatgttgttaatctgtagctttgccccagtcactttgacccaaccactttgacccaacctgaagctcacaaaggcatgtgttgtatgaaatcaaggtttaagggatctagggctgtgcaggacgtgcctcgttaacaagatgtttccaagcagtatacttggtaaaagtcatcgccattctctagtctcaataaaccaggggcaagatacactgtggaaagtcgcagagaactctgcccttgaaagaggcgtattgtccaaggtttctccccatgtgatagtctgataagtggcctcatgggatgagaaagccctgaccgtcccccagcctgacccccgtaaagggtctgtgctgaggtggattagtcaaagaggaaagcctcttgcagttgagag…
chr11 71673922 71674580	gagatgtttttaatctgtagctttgccccagccacttttccccaaccactttgacccaacctggagctcaaaaaacatgtgttgtatgaaatcaaggtttaagggatgtagggctgtgcaggacgtgccttgttaacaaaaagtttgccagcaatatacttggtaaaagtcatcgccattctctagtctcaataaaccaggggcacaatacactatggaaagctgcagggagccctgcccttgaaagctgagtattgtccaaggtttctccccatgtgatagtctgaaaagtggcctcgtgggatgagaaagacctgacagtcccccagcccgacacccataaagggtctgtgctgaggtggactagtcaaagcggaaagcctcttgcagttgagagag…
chr11 25540843 25541483	ctttgccccagccactttgacccaacctggagctcacaaaaacatgtgttgtataaaatcaaggtttaagggatctagggctgtgcaggacgtgccttgttaacaaaatgtttacaagcagtatacttggtaaaagtcatggccattctctagtctcaataaaccagcggcacgatgcactgtggagagccgcagggacctctgcccttgaaagcggggtattgtccaaggtttctccccatgtgatagtctgaaatatggcctcgtgggatgagaaagacctgactgtcccccagtctgacacccgtaaagggtctgtgctgaggtggattagtaaaagaggaaagcctcttgcagttgagatggaggaaggccattgtctcctgcttgcccctggga…
chr4 3986156 3986788	ctttgccccagccactttgacccaacctggagctcacaaaaacatgtgttgtatgaaatcaaggtttaagggatctagggctgtgcaggacatgccttgttaacaaaatgtttacaagcagtatacttggtaaaagtcatcgccattctctagtctcaacaaaccaggggcacaatacactgtggaaagccgcagcgacctctgcccttgagagcaaggtattgtccaaggtttctccccatgtgatagtctgaaatatggcctcatgggatgagaaagacctgactgtcccccagcccgatacccgtaaagggtctgtgctgaggtggattagtaaaagaggaaagcctcttgcagttgagatggaggaaggccactgtctcctgcttgcccctggga…
chr4 164975498 164976126	ctttgccccagccactttgactcaacctggagctcacaaaaacatgtgttgtataaaatcaaggtttaagggatctagggctgtgcaggacgtgccttgttaacaaaatgtttacaagcagtatgcttggtaaaagtcatcgccattctctagtctcaataaaccaggggcacaatgcactgcggaaagccacagggacctctgcccttgaaagcggggtattgtccaaggtttctccccatgtgatagtctgaaatatggcctcgtgggatgagaaagacctgactgtccccagcctgacacccgtaaagggtctgtgctgaggtgaattagtaaaagaggaaagcctcttgcagttgagatggaggaaggccacggtctgctgcctgcccctgggaa…
chr9 126716640 126717269	ctttgccccagccactttgacccaacctagagctcacagaaacatgtgttgtatgaaatcaaggtttaagggatctagagctgtgcaggatgtgccttgttaacaaaatgtttacaagcagtatacttggtaaaagtcattgccattctctagtctcagtaaaccgggggcacaatgcactgcagaaagccgcagggacctctgcccttgaaagcggggtattgtccaaggtttctccccatgtgatagtctgaaatatggcctcgtgggatgagaaagacctgaccgtcccccagcccgactcccataaagggtctgtgctgaggtggattagtaaatgaggaaagcctcttgcagttgagctagaggaaggccactgtctcctgcctgcccctggga…
chr4 3905580 3906207	ctttgccccagccactttgacccaacctgaagctcacaaaaacatgtgttgtatgaaatcaaggtttaagggatctagggctgtgcaggacgtgccttgttaacaagatgtttccaagcagtatacttggtaaaagtcatcgccattctctagtctcaataacccaggggcacaatacactgtggaaagccacagggagccctgcccttgaaagcagcgtattgtccaaggtttctccccatgtgatagtctgaaatgtggcctcgtgggatgagaaagacctgaccgtccacgagcccgacacccgaaagggtctgtgctgaggtggattagtcaaagaggaaagcctcttgcagttgagagagaagaaggccactgtctcctgcctgaccctgggaa…
chr8 8046025 8046653	ctttgccccagccactttgacccaacctgaagctcacaaaaacatgtgttgtatgaaatcaaggtttaagggatctagggttatgcaggacttgccttgttaacaagatgtttccaagcagtatactttgtaaaagtcatcgccattctctagtatcaataaaccaggggcacaatacactgtggaaagccgcagggagccctgcccttgaaagcagggtattgtccaaggtttctccccatgtgatagtctgaaatatggcctggtgggatgagaaagacctgaccatcccccagcccgccccccgtaaagggtctgtgctgaggtggattagtcaaagaggaaagcctcttgcagttgagagagaggaaggccgctgtttcctgcctgcccctggga…
chr8 7598028 7598656	ctttgccccagccactttgacccaacctgaagctcacaaaaacatgtgttgtatgaaatcaaggtttaagggatctagggttatgcaggacttgccttgttaacaagatgtttccaagcagtatactttgtaaaagtcatcgccattctctagtatcaataaaccaggggcacaatacactgtggaaagccgcagggagccctgcccttgaaagcagggtattgtccaaggtttctccccatgtgatagtctgaaatatggcctggtgggatgagaaagacctgaccatcccccagcccgccccccgtaaagggtctgtgctgaggtggattagtcaaagaggaaagcctcttgcagttgagagagaggaaggccgctgtttcctgcctgcccctggga…
chr8 7240913 7241541	ctttgccccagccactttgccccaacctgaagctcacaaaaacatgtgttgtatgaaatcaaggtttaagggatctagggttatgcaggacgtgccttgttaacaagatgtttccaagcagtatactttgtaaaagtcatcgccattctctagtatcaataaaccaggggcacaatacactgtggaaagccgcagggagacctgcccttgaaagcagggtattgtccaaggtttctccccatgtgatagtctgaaatatggcctcgtgggatgagaaagacctgaccatcccccagcccgccccccgtaaagggtctgtgctgaggtggattactcaaagaggaaagcctcttgcagttgagagagaggaaggccgctgtttcctgcctgcccctggga…
chr4 8955708 8956335	ctttgccccagccactttgacccaacctgaagctcacaaaaacatgtgttgtataaaatcaaggtttaagggatctagtgctgtgcaggacgtgccttgttaacaagatgtttccaagcagtatacttggtaaaagtcatcgccattctctagtctcaataaaccaggggcacaatacactgtggaaagccacagggagccctgcccttgaaagcggagtattgtccaaggtttctccccatgtgatagtctgagaagtggcctcgtgggagaagaaagacctgaccgtccccgagcccgacaccagtaaagggtctggctgagatggattagtcaaagaggaaagcctcttgcagttgagagagaggaaggccactgtctcctgcctgcccatgggaa…
chr4 9489816 9490443	ctttgccccagccactttgacccaacctgaagctcacaaaaacatgagttgtatgaaatcaaggtttaagggatctagggctgtgcaggacgtgccttgttaacaagatgtttccaagcagtatacttggtaaaagtcatcgccattctctagtctcaataaaccaggggcacaatacactgtggaaagccacagggagccctgcccttgaaagcagcgtattgtccagggtttctccccatgtgatagtctgaacagtggcctcgtgggagaagaaagacctgaacgtccccgagcccgacaccagtaaagggtctggctgagatggattagtcaaagaggaaagcctcttgcagttgagagagaggaagtccactgtctcctgcctgcacatgggaa…
chr3 125730581 125731206	ctttgccccagccactttgacccaacctgaagctcacaaaaacatgtgttgtatgaaatcaaggtttaagggatctagggctgtgcaggacgtgccttgttaagaagatgtttccaagcagtagacttgataaaagtcatcgccattctctagtctcaataaaccaggggcacaatacactgtggaaagacgcagggagccctgcccttgaaagcggcatattgtccaaggtttctccccatgtgatagcctgaaaagtggcctcgtgggaggagaaagacctgaccgtccccgagccggacaccagtaaagggtctgtgctgaggtggattagtcaaagaggaaagcctcttgcagttgagacagaggaaggccgctgtctcctgcctccccctggga…
chr4 4150774 4151397	ctttgccccagccactttgacccaacctgaagctcacaaaagcatgtgttgtatgaaatcaaggtttaagggatctagggctgtgcaggacgtgccttgttaacaagatgtttccaagcagtatacttggtaaaagtcatcgccattttctagtctcaataaaccaggggcacaatacactgtggaaagccacagggagccctgcccttgaaagaggggtattgtccaagatttctccccatgtgatagtctgaaaagtggcctcgtgggaggagaaagacctgaccgtccccgagcccgacaccagtaaagggtctgtgctgaggtggattagtcaaagaggaaagcctcttgcagttgagagagagaaaggccactgtctcctgcctgcccctggga…
chr12 8431666 8432286	ccactttgacccaaccttaagctcacaaaagcatgtgttgtatgaaatcaaggtttaagggatctagggctgtgcaggacgtgccttgttaacaagatgtttccaagcagtatacttggtaaaagtcattgccattctctagtctcaataaaccaggggcacaatgcactgtggaaacctgcagggagccctggccttgaaagcagggtattattgtccaaggtttctccccatgtgatagtctgaaaagtggcctcgtgggatgagaaagacctgaccgtcccccagcccgacccccgtaaagggtctgtgctgaggtggattagtcaaagaggaaagcctcttgcagttgagagagaggaaggccgctgtctcctgcctgcccctgggaactgaatg…

## Sheet: LTR5B
Identified sequences of LTR5B used for the phylogenetic analyses
chr5 78909366 78910363	tgtagggaaaagagagagagatcagaccattactgtctctatgtagaaagggaaagacataagaaactccattttgatctgtaccctgaacaattgctttgccctgagatgctgttaatctgtaactttgccccaaccttgagctcacagaaacatgtgttgtatggaatcaaggtttaagggatctagggctgtgtgggatgtgccttgttaacaaaatgtttacaggcagtatgtttggtaaaagtcatcgccattctccattctcgataaaccaggggcacaatgcactgcagaaagccacagggacctctgcccaggaaaactgggtattatccaaggtttctccccatgtgatagtctgaaatatggccttgtgggatgggaaagacctgacca…
chr14 92819980 92820978	tgaaggggtggcctgcccctccacacctgtgggtatatctcatcaggtgggatgagagactgagaaaagaaataagacacagagacaaagtatagagaaagaacagtgggcccaggagaccggcgctcagcatacggaggaccttcaccggcaccggtctctgcgttccctcagtatttattgatcactgttttcattatctcagcaagaggaatgcagtaggagagcagggcgatagtggggagaaggtcagcaagaaaacatgtgagcaaaggaatctgtgtcacaaataagttcaagggaaggtactatgcctggatgtgcacgtaggccagatttatgcttctctccacccaaacatctcagtggagtaaagactaacagagcagcattgctgcc…
chr14 23981494 23982489	tgaagggggccagcccctccacacctgtgggtatttcttgtcaggcaggatgagagactgaggaaagaaataagacacagagacaaagtatagagaaagaaaagtgggcccaggggactggcactcagcatacagaggacccacactggcaccagtctctgagttccctcagcatttattaattactatttttactatctcagcaagaggaatgcagcagaagagcagggtgatagtggggagaaagtcagcaagaaaacatgtggcaaaggaatctgtgtcacaaataagttcaagggaaggtactatgcctggatgtgcatgtaggccagatttatgcttctctccacccaaacatctcagtggagtaaagaataacaaggcagcattgctgcaaac…
chr16 83879186 83880182	tgaagggggccagcccctccacacctgtgggtatttctcgtcgggtgggacgagatactgagaaaagaattaagacacagagacaaagtatagagaaagaacagtgggcccaggggaccggcgctcagcatccggaggacctgcaccgacaccggtctctgagttcccttagcatttactgattactattttcactgtctcagcaaggggaatgcggcaggagaacagggtgatagtggggagaaggtcagcaagaaaacttttgagcaaaggaatctgtgtcacaagtaagtccaagggaaggtactacgcctggatgtgcacgtaggccagatttatgcttctctccagccaaacatctcagtggagtaaagaataacagagtagcattgctgccaa…
chr20 5885013 5885997	aaaagaaagagagatcagacggctgctgtgtctatgtagaaagggaagacataagaaactccattttgacctgtaccctgaacaattgctttgccctgagatgctgttaatctgtaactttgccccaaccttgagctcagagaaacatgtgttatatggaatcaaggtttgagggatctagggctgtacaggatgtgtcttgttaacaaaatgtttacaggcagtatgcttggtaaaagtcatccccattctccagtctcgataagccagaggcacaatgcactgcggaaagccgcagggacctctgccctggaaagccgggtattgtccaaggtttctccccatatgatggtctgaaatatggccttgtgggatgggaaagacctgactgtcccccag…
chr1 198129684 198130671	tgaagggggccagcccctccacacctgtgggtatttctcatcaggcaggacaagagactgagaaaagaaataagacacagagacaaagtatagagaaagaaaagtgggcgcaggggaccggcgctcagcattcggaggacctgcactggcaccagtctctgagttccctcagtatttattaactactattttcactgtctcagcaagaggaatgaggcaggagagcagggtgataatggggaggaggtcaacaagaaaacacatgagcaaaggaatctgtgccacaaataagttcaagggaaggtactatgcctggatgtgcatgtaggccagatttatgcttttttccacccaaacatctcagtggagtaaagagtaacagagcagcattgctgccaa…
chr4 75286596 75287581	tgaaggggtggactgcccctccacacctgtgggtatatgtcatcaggtgggatgagagactaagaaaagaaataagacacagagacaaagtatagagaaacaacagtgggcccaggagaccggaactcagcataccaaggacctgcaccagcactggtctcagagttccctcagtttttattgattactattttcactatctcagcaagaggaatgcggtaggagagcagggtgataataggaagaagatcagcaagaaaacatgtgagcaaaggaatctgtgtcacaaataagttcaaggagaggtattatgcctggatgtgcacgtaggccagatttatgtttctctctgcccaaatatctctgtggagtaaagaataacaaagcagcattgctgcc…
chr7 66004693 66005672	ggcctgcccctccacacctgtgagtatttctcatcaagtgggacaagagactgagaaaagaaataagacacagagacaaagtatagagaaaaaaaagtaggcccaggggactggtgttcagcatatggaggacctacaccagcaccagtctctgagttttcttagtatttattactatttttactattttagtgagaggaatgtggcaggagagcagggtgatagtggagcgaaggtcagcaagaaaatgtgagtaaaggaatctgtgtcacaaataagtttaagggaaggtactatgtctggatgtgtacataggccagatttatgcttttttccactcaaacatctcagtggagtaaagaataacaaagcagcattgctgccaacatgtctcgcctc…
chr6 42893671 42894572	tgaaggggtggcctgcccctccacacctgcgggtatttctcgtcaggtgggacgagggactaaaaaaagaaataagacacagagacaaagtatagagaaagaacactgggcccaggagaccagcgctcagcgtacggaggacctgcactggccccagtctctgagttccctcagcatttactgattattattttcactgtctcagcaaggggaatgcagcaggagaacagggtgatagcggggagaaggtcagcaagaaaacatgtgagcaaaggaatctgtgtcacaaataagttcaagggaaggtactatgcctggatgtgcacataggccagatatatgcttctctccacccaaacatctcagtgtagtaaagaataacacagcagtattgccacc…
chr4 162418579 162419472	agatgctgttaatctgtaactttagcccaaccttgagctcacagaaacatgtgttttatagaatcaaggtttaagggatctagggctgtgcaggacgtgccttgttaacaaaatgtttacaggcagtatgcttggtaaaagtcatcgccattctccattctcgataaaccaggggcacaatgcactgcagaaagccgcagggacctctgccctggaaagccaggtattgtccaaggtttctccccatgtgatagcctgagatatggcctcaggggatgggaaagacctgactgtcccccagcccggcacccgtgaagggtctgtgctgcggaggattagtaaaagaggaaggcctcttgcagttgagataagaggaaggcctctttctcctgcctgacc…
chr2 88866509 88867398	ccagcccctccacacctgtgggtatttctcgtcaggtgggacgagagactgagaaaagaaataagacacagagacaaagtatagagaaggaacagtgggcccaagggaccgtcactcagcatacggaggacccgcgctggcaccggtctctgagttccctcagtatttattgattactattttcactacctcagcaaggggaatgcggcaggagaacagggtgatagtagggagaaggtcagcaagaaaacatgtgagcaaaggaatctgtgtcacaagtaaattcaagggaaggtactatgcctggatgtgcacgtaggccagatttatgcttctctcacccaaacatctcagtgtagtaaagaacaacagagcagcattgccgccagcatatctcgc…
chr1 13207063 13207946	tgccctgagatgctgttaatctgtaactttagccccaactttgagctcacagcagcatgtgttgtatagaatcaaggtttaagggatccagggctgtgcaggatgtgctttgctagcaaaaggtttacaggcagtatgcttgataaaagtcatcaccattctccattctcaagtaaccaggggtgcaatacactgtgaaaaacctcagggacccctgccctggaaagccaggtattgtccaaggtttctccccatgtgatagtctgaaatatgacctcattggatgggaaagacctgaccttccacccagcttgacatccattaagggtctgtgctgaggaggattagtaaaagaggaaggcctcttgcagttgagataagaggaaggcttctgtctcc…
chr1 13021014 13021897	ctccacacctgtgggtatttctcatcaggcaggacaagagactgagaaaagaaataagacacagagacaaagtatagagaaagaaaaatgggcccaggggactgctgctcagcatacggaggacccacaccggcactggtctctgagttccctcagtatttattgattactattttcactaactcagtaagggaaaagtggcaggagagcagggtgatagtggggagaaagtcagcaagaaaacatgtgagcagaggaatctgtgtcacaaataagttcaagggatggtactatgcctggatgtgcacataggccagatttatgcttttctccacccaaacatctcaatggagtaaagagtaacaaagcagcattgctgccaacatgtctcgcctccca…
chr3 183510924 183511794	tgaagggggccagcccctctacacctgtgggtatttctcgtcaggtgggacgagagactgagaaaagaaataagacacagaggcaaagtacagagaaagaacagtgggcccaggggaccagcgctcagcatacggaggaccctcaccggcaccagtctctgagttccctcagtatttattgattactattttcactatctcaataagaggaatgcagtaggagagcagggtgatagtggggagaaggtcagcaagaaaacatgtgagcaaaggaatctgtgtcacaaataagttcaaggggaggtactatgcctggacgtgcacgtaggccagatttttgcttctctccacccaaacatctcagtggaataaagaataataaagcagcattgctgccaa…
chr1 59938159 59939023	tgaagggggccagcccctccacacctgtgggtatttctcatcaggtgggacgagagactgataaaagaaataagacaaagagacaaagtatggagaaagaacagtggccccagggaactggcgctcagcatgcggaggacctgcactggcaccggtctctgagttccctcagtatttaattactattttcagtatctcagcaagagaaatgtggtaggagagcagggtgatagtgaggagaaggtcagcaagaaaacatgtgagcaaaggaatctgtgtcacaaataagttcaagggaaggtactatgcctggatgtgcacgtaggccagatttatgcttctctccacccaaacaactcagtggagtaaagagtaacaaagcagcattgctgccaacat…
chr1 234011810 234012666	tgaaggggtggcctgcccctccacacctgtgggaatatctcatcaggtgggatgagagactgagaaaagaaataagacacagagacaaagtatagagaaagaaaagtgggcccaggggactggcacttagcataccaaggacctgcacgggcaccggtctctgagttccctcagtttttattgattattattttcactatctcagcaagaagaatgcggtaggagagcagggtgataataggaagaaggtcagcaagaaaacatgtgagcaaaagaatctgtgtcataattaagtttaaggggaggcactatgcctggatgtgcacataggccagatttatatttctctctgcccaaacatctcagtggagtaaagaataacaaggcagcattgctgcc…
chr6 75704079 75704934	tgaaggggtggcctgcccttccacacctgtaggtatgtctcgtcaggtgggacgagagactgagaaagaaataagacacagagacaaagtatagagaaagaacagtgggcccaggagaacggcactcagcatatcaaggacctgccccgtcaccggtctttgagttctctctgttttggttgattactattttcactatctcagcaagaggaatgccgtaggagagcaaggtgataatagggagaagatcagcaagaaaacatgtgagcaaaggaatctgtgtcacaattaagttcaagtggaggtactatgcctggatgtgcacgtaggccagatttatgtttctctccacccaaacatctcagtggagtaaagaataacaaaggagcattgctgcca…
chr2 131721367 131722222	gctcacaaaaacatgtgttgtatggaatcaaggtttaagggatctaggactgtgcaggacgtgccttgttaacaaaatgtttacaagcagtatgcttggtaaaagtcatcgccattctcgagtctcgataaaccaggggcacagtgcactgtggaaagccacagggacctctgccctggaaagccgggtattgtccaaggtttctccccatgtgatagtctgaaatatggcctcatgggataagaaagacctgaccatcccccagcctgacacccgtgtagggtctgtgctgaggtggattagtaaaacaggaaagcttcttgcagttgagatagaggaaggccactgtctcctgcctgcccctgggaactgaatgtctcggtataaaacccgattgta…
chr20 29758964 29759815	ccctccacacttgtgggtatctctagtcaggtgggacgagagactgagaaaagaagtaagacacagagacaaagtatagagaaacaacagtaggcccaggtgactggcgctcagcataccaaggacctgcaccggcaccggcctctgagttccctcagtttttattggttattattttcattatttcagcaaaaaggaatgtagtaggagagcaggctgataataaggagaaggtcagcaaaaaacatgtgagcaaaaaaatctatgtcacaattaagttcaagggaaggtactatgagtggacgtgcacgtaagccagatttatgtttctctccacccaaacatctcagtggagtaaagaataacaaagcagcattactgcaaacatgtcttgcctcc…
chr2 152769078 152769924	tgaagggggccagcccctccacacctgtgggtatttcttgtcgggtgggacgagagactgagaaaagaaataagacacagagacaaagtacagagaaagaaaagtgggcccaggggaccagccctcagcatacagaggacctgcaccggcactggtctctgagttaccccagtatttattaattactattttcactatctcagcaagaggaatgcggcaggagagcagggtgatagttggggagaaggtcagcaagaaaacatgtgagcaaaggaatctgtgtcacaaataagttcaaagggaggtagtacgcctcaatgtgcatgtaggccagatttatgtttctctccgcccagacatctcagtggagtaaagaataacaaagcaacattgctgcca…
chr11 4460475 4461321	ggccagcccctccacacctgtgggtatttctcatcaggtgggatgagagactgagaaaagaaataagagacagagctcaagtatagagaaagaacagtgggcccaggggaccagtgctcagcatacggaggacctagaccggcactggtctctgagttccctcagtatttattgattactatttttactatctcagcaagaggaatgtggcaggagagcagggtgatagtggggagaaggtcagcaaggaaacatgtgagcaaaggaatctgtgtcacaaataagttcaagggaaggtactatgcctggatgtgcacgtaggccagatttatgtttctctccacccaaacatctcagtggagtaaagaataataaagcagcattgctgccaacatgtct…
chr11 65023220 65024028	ccctccacacctgtgggtatatctcgtcaggtgggacgagagactgagaaaagaaataggacacaaagtatagagaaagaaaagtgggcccaggggaccggcgctcagcataccaaggacccacactgggaccggtctcttagtttcttcagtttttattgattattactttcactatctcagcaagaagaatgtggtaggagagcagggtgataatagggagaaggtcagcaaaaaaacgtgagcaaaagaatctgtgtcataattaagttcaaggggaggtactatgcctggatgtgcacgtaggccagatttatgtttctctctgcccaaacatctcagtggaataaagaataacaaggcagcattgctgccaacatgtcttgcctcccaccatag…
chr12 42387719 42388527	tgtagggaaaagaaagagagatcagactattactgtgtctttgtagaaagggaagacataagaaactccattttgacctgtaccctgaacaattgctttgccctgagatgctgttgatctgtaactttgccccaaccttgagctcacaaaaacatgtgttgtatggaatcaaggtttaagggatctagggctgtgcaggatgtgccttgttaacaaaatatttacaagcagtatgcgtggtaaaagtcatcgccattctctagtctcgataaaccaggggcacaatgcactgcggaacgccgcagggacctctgccctggaaagccaggtattgtccaaggtttctccccatgtgacagtctgaaatatggccttgtgggatgagaatgacctgaccat…
chr4 241295 242021	tgccttgagatgctgttaatctgtaactttagccccaaccctgtgctcacagaaacatgtgctgtatggaatcaaggtttaagggatctagggctgtgaaggccatgccttgttaacaatatgtttacaggcagtatgcttggtaaaagtcatcaccattctccattctcaattaaccaggggcacaatgcactgcggtaagccgcaaggacatctgcccaagaaagcctgggtattgttcaaggtttcccccaactgagacagcctgagatatggcctcgtgggaagggaaagacctgaccatcccccagcctgacacccataaagggtctgtgctgaggacgattagtaaaagaggaaggcctcttgcagttgagataagaggaaggcctctgtctc…
chr5 76945223 76945950	aaccaggggcacaatgcactgcggaaagctgcagggacctctgccctggaaagccgggtattgtccaaggtttcttcccgtgtgatagcctgagatatggcctcaagggatgggaaagacctgaccgtcccccagcccgacacccatgaagggtctgtgctgaggaggattagcaaaagaggaaggcctcttgcagttgagataagaggaaggtctctgtctcctgcctgcccctgggaatggaatgtctcggtataaaacctgattgtacatttgttctattctgagataggagaaaagccgccctgtggcgggaggcgagacatgttggcagcaatgctgctctgcaactctttactccactgagatgtttgggtggagagaagcataaacctggcc…
chr14 105675352 105676056	gctcacagaaacctgtgctgtatggaatcaaggtttcagggatctagggctgtgcaggacgtgccttgttaacaaagtgttcacaggcagtatgcttggtaaaagtcatcgccattctccagtctcgatgaaccaggggcacaatacactgcggaaagccgcagggacctctgccctggaaagccgggtattgtccacggtttctccccatgtgacagtctgaaatatggcctcgtgggatgagaaagacctaaccgtcccccagcccgacacccgtgaagggtctgtgctgaggtggattggtaaaagaggaaggcctcttgcagttgagatagaggaaggcctctgtctcctgcctgcccctgggaacggaatgtctcggtataaaacccgattgta…
chr19 18402468 18403177	tgtagggaaaagaaaaagcgatcagactgttactgtgtctatgtagaaaaggaagacataaaaaacttcattttgacccataccctgaacaattgctttgccctgagatgctgttaatctgtaactttagccccaacctcgagctcacagaaatatgtgttgtatggaatcaaggtttaagggatctagggctgtgcaggatgtgctttgctaataaaatgtttgcaggcagtgtgcttggtaaaagtcatcgccattctccattctcgagtaaccaggggcacaatgcactgcagaaagccgcagggacctctgctctggaaagtcaggtactgtccaagatttctccccatgggatagtctgaaacatggcctcgtgggatgggaaagatctgatcg…
chr4 166093218 166093919	ggtctctgagttctctcagtttttattgattattattttcactatctcagcaagaggaatgcgctaggagagcagggtgataatagggagaaggtcagcaagaaaacttgtgagcaaaggaatctgtgtcacaattaagttcaaggggaggtactatgcctggatgtgcacataggccagatttatgtttctctccgcccaaacatctcagtggagtaaagaataacaaagcagcattgctgccaacatgtctcgcctcctgccatagggcggtttttctcttatttcagaattgaacaaatgtacaatcgggttttatatcaagacattcagttcccaggggcaggcaggagacagtggctttcctctatctgaactgcaagaggctttcctctttta…
chr12 75445121 75445801	gaaagccgcagggacatctgccctgaaaagccgagtattgtccaaggtttctccctatgtgatagcctgagatatggcctcgtgggatgggaaagacctgaccatcccccagcctgacatccatgaagggtctgtactgaggaagattagtaaaagaggaaggcctcttacagttgaaataagaggaagacctctgtctcctgcctgcccctgggaaaggaatgtctcggtataaaacccgattgtacatttgttctattctgagataggagaaaaaccgccctgtggcgggaggcaagacatgtttgcagcaatgctgctctgttattctttactccactgagatgtttggttggagagaagcataaatctggcctacgtgcacatccaggcatagta…
chr6 25748483 25749163	tgaagggatggcctgcccctccacacctgtgggtatatctcgtcaggtgggacgagagactgagaaaagaaataagacacacagacaaagtatagagaaagaacagtgggctcaggagaccggcgctcagcatacggaggacctgcaccggcaccggtctctgagtttcctcagtatttattgattactgttttcactgtctcagcaagaggaatgtggtaggagagcagggtgatagtggggagaaggtcagcaagaaaacacgtgagcaaaggaatctgtgtcacaaataagttcaagggaaggcactatgcctggatgtgcacgtaagccagatttatgcttctctccacccaaacatctcagtggagtaaagaataacaaagcagcattgctgcc…
chr4 49029429 49030097	gggtattgtccaaggtttccccccactgagactgcctgagatatggcctcatgagaagggaaagacctgactgtcccccagcccggcacccgtaaagggtctgtgctgaggaggattagtaaaagaggaaggcctcttgcagttgagataagaggaaggcctccatctcctgcatgtccctgggaatggaatgtcttggtgtaaaatccaattatacatttgttctattctgagataggagaaaaccgccctgtggctggaggtgagatatgctggcagcaatgctgctcagttactctttgctacactgagatgtttgggtggagagaagcataaatctggcctacttacacatccgggcacagtaacttcccttgaacttatttgtaacacagattc…
chr6 42902633 42903301	tgaaggggtggcctgcccctccacacctgtgggtatctctcgtcaggtgggacgagagactaaaaaaagaaataagacacagagacaaagtatagagaaagaacagtggggcccaggagactggcgctcagcatacagaggacctgcaccggcccccgtctctgagttccctcagtatttactgattattattttcactatctcagcaaggggaatgtggcagaacagggtgatagcggggagaaggttggcaagaaaacatgtgagcaaaggaatctgtgtcacaaataagttcaagggaaggtactatgcctggatgtgcacataggccagactcatgcttctctccacccaaacatctcagtgtagtaaagaataacagagcagtattgccaccag…
chr1 219618762 219619423	attttcactatctcagcaagaggaatgcagtaggagagcagggtgatagtagagagaaagtcagcaagaaaacatgtgagcaaaggaatctgtgtcacaaataagttcaagggaaggtactatgcctggatgtgcacataggccagatttatgcttctgtccacccaaacttctcaggggagtaaagagtaacagagcagcattgctgccaacatgtcttgcctcctgccacagggcggtttttctcctatctcaaaatagaacaaatgtacaatcgggttgtatacggagacattcagttcccaggggcaggcaggagacagaggccttcctcttacctcaactgcaagaggccttcctcttttactaatcctcctcagcacagacccttcacgggtg…
chr1 13353057 13353710	ggtattgtccaaggtttctccccatgtgatagtctgaaatatgacctcattgaatgggaaagacctgaccttccacccagcttgacatccattaagggtctgtgctgaggaggattagtaaaagaggaaggcctcttgcagttgagataagaggaaggcttctgtctcctgcctgcccctgggaactgaatgcctcagtataaaacctgattatacatttgttctattctgagataggagaaaaactgcctgtggtgggaggcgagacatgttggcagcaatgctgctttgttactctttactccactgagatgtttgagtggagaaaagcataaatctggcctatgtgcacatccgggcatagtatcatcccttgaacttatttgtgacacagattcc…
chr3 110367392 110368039	aggtttcctcccactgagacggcctgacatatggcctcatgggaagggaaagacctgaccttcccccagcccgacacgcataaagggtctgtgctgaggaggattagtaaaagaggaaggcctcttgcggttgagataagaggaaggcctccgtctcctgcatgtccctgggaacggaatgtctcggtgtaaaacccgattgtacattcgttctattctgagataggagaaaaccgctctgtggctggaggtgagatatgctggtggcaatgctgctctgttactctttgttacattgagatgtttgggttgagagaagcataaatctggcctacgtgcacatccaggcacagtaccttcccttgaacttatttgtgacacagattcctttggtcacat…
chr16 66955384 66956013	ggcctgcccctccacacctgtgggtatatttcatcaggtgggatgagagactgagaaaagaaataagacacagagacaaagtatagagaaagaaaagtgggcccaggagactggcgctcagcatatggaggacctgcaccggcaccggtctctgagttccctcactttttattgattattattttcaccatctcagcaagaggaatgcggcagaagagcagggtgatagtggggagaaggtcagcaagaaaacatgtgagcaaaagaatctgtgtcataattaagttcgaggggaggtagtatgcctggatgtgcacgtaggccagatttatgtttctctctgcccaaacatctcagtggagtaaaacataacaaagcagcattgctgccaacatgtct…
chr14 94626275 94626891	actttgccccaaccttgagctcacaaaaacatgtgttgtatgaaatcaaggtctaagggatctagggctgtgcaggatgtgtcttgttaacaaaatgtttacaggcagtgtgcttggtaaaagtcatcgccattctctagtctcaataaaccaggggcacaatgcactgcggaaagctgcagggacctctgcccttgaaagcagggtattgtccaaggtttctccccatgtgatagtctgaaatatggcctcatgggatgggaaagacctgaccgtcccccagcccgacacccgtaaagggtctgtgctgaggtggattagtaaaagaggaaggcctcttgcagttgagatagaggaaggccactgtctcctgcctgcccctgggaactgaatgtctcg…
chr2 109637094 109637710	aaacatgtgagcaatagaatctatgtcataattaagttcaagggaaggtactatgactggacgtgcatgtaagccagatttatgtttctctccacccaaacatctcagtggagtaaagaataacaaggcagcatttctgtaaacatgtctcgcctcccaccatagggcggtttttctctcatctcagaattgaacaaatgtacaatcgggttttataccgagacattcagttcccaggggcaggcaggagacagtggccttcctctatctcaactgcaagaggctttcctcttttactaatccacctcagcacagaccctttacgggtgttgggctgggggatggtcaggtctttctcatcccacaaggccatatttcagactatcacatggggagaaa…
chr1 53168495 53169111	aaacacgtgagcaatagaatctatgtcatcattaagttcaagggaaggtactatgattggacgtgcacgtaggccagatttatgtttctctccacccaaacatctcagtggagtaaagaataacaaggcagcattgctgcaaacatgtctcgcctcccaccatagggcggtttttctctcatgtcagaattgaacaaatgtacaatcgggttttataccaagacattcagttcccaggggcaggcaggagacagtggccttcctctatctcaactgcaagaggctttcctcttttattaattcatctcagcacagaccctttacgggtgtcgggctgggggacagtcaggtctttctcatcccatgaggccatatttcagactatcacatggggagaaa…
chr16 66627984 66628596	aaaacatgtgagcaaaggaatctatgtcataattaagttcaaggggaggtactatgtctggatgtgcacgtaggccagatttatgtttctctctgcccaaacatctcagtggagtaaagaataacaaggcaacattgctgccaacatgtctcgcctcccgccatagggcggtttttctcctatctcagaattgaacaaatgtacaatcaggttttataccgagacattccgttcccaggggcaggcaggagacagtggcctttctctatctcaactgcaagaggccttcctcttttactaatcctcctcagcacagaccctttacgggtgtcgggctgggggacggtcaggtctttttcatcccatgaggctgtatttcagactatctcacggggagaa…
chr22 23537835 23538444	tgccttgacctgctgttaacctgtaactgtagccccaaccctgtgctcaaagaaacatgtgctgtatggaatcaaggtttaagggatcaagggctgtacaggatgtgccttgttaacaatgtgtttacaggcagtatgcttggtaaaagtcatcgccattctccattctccattaatcaggggcacgatgcactgcggaaagccacagggacctctgcccgagaaagcctgggtattgtccaaggcttccccccactgagacagcctgagatacggcctcgtgggaagggaaagacctgaccgtcccccagcccgacacccgtaaagggtctgtgctgaggaggattagtaaaaggggaaggcctcttgcagttgagataagaggaaggcctccgtctc…
chr10 97699979 97700589	cccaacctggagctcacaaaaacatgtgttgtatgaaatcaaggtttaagggatctagggctgtgcaggatgtgccttgttaacaaaatgtttatgagcagtatacttggtaaaagtcatcgccattctctagtctcaataaaccaggggcacaatgcacttcggaaagccgcagggacctctgcccttgaaagctgggtattgtccaaggtttctccccatgcaatagtctgaaatatggcctcgtgggatgagaaagacctgaccgtcccccagcctgacacccgtaaagggtctgtgctgaggtggattagtaaaagaggaaagcctcttgcagttgagatagaggaaggccactgtctcctgcctgcccctgggaactaaatgtctcggtataaa…
chr6 52883396 52884006	cccaacctggagctcacaaaaacatgtgttgtatgaaatcaaggtttaagggatccagggctgtgcaggatgtgccttgttaacaaaatgtttacaagcagtatagttggtaaaagtcatcgccattctctagtctcaataaaccagaggcacaatgtactgtggaaagccgcagggacctctgcccttgaaagcggggtattgtccaaggtttctccccacgtgatagtctgaaatatggcctcgtgggatgagaaagacctgaccgtcccccagcccgacacccgtaaagggtctgtgctgaggtggatcagtaaaagaggaaagcctcttgcagttgagatagaggaaggccactgtctcctgcctgcccctgggaactgaatgtctccgtataaa…
chr9 77303680 77304290	aaaacgtgtgagcaaaagaatctatgtcataattaagttcaagggaaggtaccatgagtggacgtgcacgtaagccagatttatgtttctctccacccaaacatctcagtggagtaaagaataacaaagcagcattactgcaaacatgtctcgcctcccaccatagggcggtttttctcctatctcagaattgaacaaatgtacaattgggttttataccgagacattcagttaccaggggcaggcaggagacagtggccttcctctatctcaactgcaagaggctttcctcttttactaatccacctcagcacagaccctttacgagtgtcggactgggggacggtcaggtctttctcatcccacgaggccatatttcagactatcatatggggagaa…
chr10 29426873 29427483	cccaacctggagctcacaaaaacatgtgttgtatgaaatcaaggtttaaggaatctagggctgtacaggacgtgccttgttaacaaaatgtttacaagtagtatacttggtaaaagtcatcgccattctctagtctcaataaaccaggggaacaatgcactgtggaaagccgcagggacctctgcccttgaaagcgggatattgtccaaggtttctccccatgtcatagcctgaaatatgggctcctgggatgagaaagacctgaccgtcccccagcctgacacccttaaagggtctgtgctgaggtggattagtaaaagaggaaagcctcttgcagttgagatagaggaaggccactgtctcctgtctgcccctgggaactgaatgtctcggtataaa…
chr9 126716660 126717269	cccaacctagagctcacagaaacatgtgttgtatgaaatcaaggtttaagggatctagagctgtgcaggatgtgccttgttaacaaaatgtttacaagcagtatacttggtaaaagtcattgccattctctagtctcagtaaaccgggggcacaatgcactgcagaaagccgcagggacctctgcccttgaaagcggggtattgtccaaggtttctccccatgtgatagtctgaaatatggcctcgtgggatgagaaagacctgaccgtcccccagcccgactcccataaagggtctgtgctgaggtggattagtaaatgaggaaagcctcttgcagttgagctagaggaaggccactgtctcctgcctgcccctgggaactgaatgtctcggtataac…
chr10 95197452 95198060	aaacatgtgagcaatagaatctatgtcataattaagtcaagggaaggtactatgcctggatgtgcacataagccagatttatgtttctctccacccaaacatctcagtggagtaaagaataacaaggaagcattgctgcaaacatgtctcacctcccaccatagggcggtttttctctcatctcagaattgaacaaatgtacaatcgggttttataccgagacattcagttcccaggagcaggcaggagacagtggccttcctctatctcaactgcaagaggctttcctcttttactaatccacctcagcacagaccctttacgggtgtcgggctgggggacagtcaggtctttctcatcccacgaggccatatttcagactatcacatggggagaaac…
chr12 107997294 107997903	aaacatgtgagcaatagaatctatgtcataattaagttcaagggaaggtactatgactggacgtgcatgtaagccagatttatgtttctctccacccaaacatctcagtggagtaaagaataacaaggcagcattgctgcaaacatgtctcgcttcccaccatagggtggtttttctctcatctcagaattgaacaaatgtacaattgggttttataccgagacattcagttcccaggggcaggcaggagacagtggccttcctctatctcaactgcaagaggctttcctcttttactaatccacctcagcacagaccctttatgggtgttgggctgggggacagtcaggtctttcttatctcacgacgccatatttcagactatcacatggggagaaa…
chrX 91170428 91171037	cccaacctggagctcacaaaaacatgtgttgtatgaaatcaagatttaagagatctagggctgtgcaggacatgccttgttaacaaaatgtttacaagcagtatacctggtaaaagtcatcgccattctctagtcttaataaaccaggggcacagtgcactgcggaaagccgcagggacctctgcccttgaaagctgggtattgtccaaggtttctccccatgtgatagtctgaaatatggcctcgtgggatgagaaagacctgacagtcccccagcccgacacccgtaaagggtctgtgctgaagtggattagtaaaagaggaaagcctcttgtagttgagatagaggaaagccactgtctcctgcctgaccctgggaactgaatgtctcggtataaa…
chr7 105148798 105149407	cccaacctggagctcacaaaaacatgtgttatatgaaatcaaggtttaagggatccagggctctgcaggacatgccttgttaacaaaatgtttacaagcagtatacttggtaaaagtcatcgccattctctagtctcaataaaccaggggcacaatgcactgtggaaagctgcagggacctctgcccttgaaagctgggtattgtccaaggtttctccccatgtgatagtctgaaatatggcctcgtgggatgagaaagacctgaccgtcccccagcccaacacccataaagggtctgtgctgagatggattagtaaaagaggaaagcctcttgcagttgagatagaggaaggccactgtctcctgcctgcccctgggaactgaatgtctcggtataaa…
chr20 23829578 23830187	aaacatgtgagcaatagaatctacgtcataattaagttcaagggaaggtactatgactggacatgcacgtaagccagatttatgtttctctccacccaaacatctcagtggagtaaagaattacaaggcagtattgctgcaaacatgtctcgcctcccaccatagggcagtttttctctcatctcagaattgaacaaatgtacaatcgggtttcatactgagacatacagttcccaggggcaggcaggagatagtggccttcctctatctcaactgcaagaggctttcctcttttactaatccacctcagcacagaccctttacaggtgtcgggctgggggacagtcaggtctttctcatcccaccaggccatatttcagactatcacatggggagaaa…
chr13 42710936 42711541	cccaacctggagctcacaaaaacatgtgttgtatgaaatcaaggtttaagggatctagggctgtgcaggatatgccttgttaacaaaatgtttacaagcagtatacttggtaaaagtcatcgccattctctagtctcaataacccaggggcacaatgcactgcggaaagctgcagggacctctgcccttgaaagtggggtactgtccaaggtttctccccatgtgatagtctgaaatatggcctcgtgggatgagaaagacctgactgtcccccagcccgacacccgtaaagggtctgtgctgaggtagattagtaaaagaggaaagcctcttgcagttgagatagaggaaggccactgtctcctgcctgcccctgggaactgaatgtctcggtataaa…
chr5 178056275 178056874	aaaacatgtgagcaaaggaatctgtgtcacaaataagttcaagggacggtactatgcctggatgtgcacgtaggccagatttatgttcctctccacccaaacatctcagtggagtaaagaataataaagcagcattgctgccaacatgtctcacctcccgccacagggcggtttttctcctatctcaaaactgaacaaatgtacaatcaggttttataccgagacattcagttcccaggggcaggcaggagacagtggccttcctctatctcaactgcaagaggctttcctcttttactaatcctcctcagcacagaccctccacagatgtcgggctgggggacggtcaggtctttcccatcccatgaggccatatttcagattttcacatagggagaa…
chr12 49115817 49116416	gctcacaaaaacatgtgttgtatgaaatcaaggtttaagggatctagggctgtgcaggacatgccttattaacaaaatgtttacaagcagtatacttgataaaagtcattgccattctctagtctcaataaaccaggggcacaatgcactgtggaaagccgcagggacctctgcccttgaaagcgggatattgtccaaggtttctccccatgtgatagtctgaaatatggcctcgtgggatgagaaagacctgactgtcccccagcccgacacccgtaaagggtctgtgctgaggtggattagtaaaagaggaaggcctcttgcagttgagatagaggaaggccactgtctcctgcctgcccctgggaactgaatgtctcggtataaaacccgattgta…
chr12 56822281 56822878	gctcacaaaaacatgtgttgtatgaaatcaaggtttaagggatccagggctgtgcaggacgtgccttgttaacaaaatgtttacaagcagtatacttggtaaaagtcatcgctattctctagtctcaataaaccaggggcacaatgcactgcggaaagccacagggacctctgcccttgaaagcggggtattgtccaaggttttgccccatgtgatagtctgaaatatggcctcatgggatgagaaagacctgaccgtcccccagcccgacacccgtaaagggtctgtgctgaggtggattagtaaaagaggaaagcctcttgcagttgagatagaggaaggccactgtctcctgcctgcccctgggaactgaatgtctcggtataaaacccgattgta…
chr15 90346818 90347417	aaaacatgtgagcaaaggaatctatgtcataattaagttcaagggaatgtactatgactggacgtgcacgtaagccagatttatgtttctctccacccaaacatctcagcggagtaaagaataacaaggcagcattactgcaaacatatctcgcctcccaccatagggcggtttttctcctatctcagaattgaacaaatgtacaatcgggttttataccgagacattcagttcccaggggcagacaggagacagtggccttcctctatctcaactgcaagaggctttcctcttttactaatccacctcagcacagaccctttacgggtgtcgggctgggggacagtcaggtctttctcatcccacgaggccatatttcagactatcacacggggagaa…
chr16 35153607 35154199	gctcacaaaaacatgtgttgtatgaaatcaaggtttaagggatctagggctgtgcaggacttgccttgttaacaaaatgcttacaagcagtatacttggtaaaagtcatcaccattctctagtctcaataaaccaggggcactgtggaaagccacagggacctctgcccttgaaagtggggtattgtccaaggtttctccccatgtgatagtctgaaatatggcctcgtgggatgagaaagacctgaccgtcccccagcccgacacctgtaaagggtctgtgctaaggtggattagtaaaagaggaaagcctcttgcagttgagatagaggaaggccactgtctcctgcctgcccctgggaactgaatgtctcagtataaaacccgactgtacatttgt…
chr4 104171140 104171738	gctcacaaaaacatgtgttgtatgaaatcaaggcttaagggatctagggctgtgcaggacgtgccttgtgaacaaaatgtttacaagtagtatacttggtaaaagtcatcgccattctctagtctcaataaaccaggggcacaatgcactgcggaaagccgcagggacctctgcccttgaaagcggggtattgtccaaggtttctccccatgtgatagtctgaaatatggcctcgtgggatgggaaagtcctgaccgtcccccagcctgacacccgtaaagggtctgtgctgaggtggattagtcaaagaggaaagcctcttgcagttgagatagaggaaggccactgtctcctgcctgcccctgggaactgaatgtctcggtataaaacacgattgta…
chr15 97629360 97629958	aaacatgtgagcaatagaatctacgtcataattaagttcaagggaaggtactatgactggacatacacgtaagccagatttatgtttctctccacccaaacatctcagtggagtaaagaataacaaggcagcattgctgcaaacatgtctcgcctcccaccacagggtggttttcctctcatctcagaattgaacaaatgtacaatcgggttttataccgagacattcagttcccaggggcaggcaggagacagtagccttcctctatctcaactgcaagaggctttcctcttttactaatccacctcagcacaaaccctttacgggtgtcgggctgggggacggtcaggtctttctcatcccacgaggccatatttcagactatcgcatggggagaaa…
chr9 64902286 64902885	tgaagggatggccagcccctccacacctgtgggtacttctagtcaggtgggatgagagactgagaaaagaaataagacacagagtcaaagtatagagaaagaaatgtgggcccaggggaccggcgctcagcataccaagcacctgcaccggcaccggcctctgagttccctcagtttttattgattattattttcattatctcagcaagaggaatgcggtaggagagcagggtgataatagggagaaggtcagcaaaaaaacatgtgagcagaagaatctgtgtcataattaagttcaaggggaggtactatgcctggatgtgcacgtaggccagatttatgtttctctctgcacaaacatctcagtggagtaaagaacaataaagcagcattgctgcc…
chr1 150709359 150709955	gctcacagaaacatatgttgtatgaaatcaaggtttaagggatctagggctgtgcaggacgtgccttgttaacaaaatgtttacaagcagtatacttagtaaaagtcatcgccattctctagtctcaataaaccaggggcacaatgcattgcggaaagccgcagggacctctgcccttgaaagcggggtattgtccaaggtttctccccatgtgatagtctgaaatatggccttgtgggatgagaaagacctgaccgtcccccagcccgacacccataaaaggtctgtgctgaggtggattagtaaaagaggaaagcctcttgcagttgagatagaggaaggccactgtctcctgcctgcccctgggaactgaatgtctcggtataaaacccgattgta…
chr9 40781491 40782090	tgaagggatggccagcccctccacacctgtgggttcttctagtcaggtgggatgagagactgagaaaagaaataagacacagagtcaaagtatagagaaagaagtgtgggcccaggggaccggcgctcagcataccaagcacctgcaccggcaccggcctctgagttccctcagtttttattgattattattttcattatctcagcaagaggaatgcggtaggagagcagggtgataatagggagaaggtcagcaaaaaaacatgtgaacagaagaatctgtgtcataattaagttcaaggggaggtactatgcctggatgtgcacgtaggccagatttatgtttctctctgcacaaacatctcagtggagtaaagaacaataaagcagcattgctgcc…

## Sheet: LTR5Hs
Identified sequences of LTR5Hs used for the phylogenetic analyses
chr9 134092436 134093404	tgcggggaaaagcaagagagatcagattgttactgtgtctgtatagaaagaagtagacataggagactccattttgttctgtactaagaaaaattcttctgccttgggatgctgttaatctataaccttacccccaaccccgtgctctctgaaacatgtgctgtgtcaaactcagggttaaatggattaagggcggtgcaagatgtgctttgttaaacagatgcttgaaggcagcatgctccttaagagtcatcaccactccctaatctcaagtacccagggacacaaaaactgcggaaggccgcagggacctctgcctaggaaagccaggtattgtccaaggtttctccccatgtgatagtctgaaatatggcctcgtgggaagggaaagacctgacc…
chr9 31632879 31633846	tgtggggaaaagtaagagagatcagattgttactgtgtctgtgtagaaagaagtagacataggagactccattttgttctgtactaagaaaaattcttctgccttgagattctgttaatctataaccttacccccaaccccgtgctctctgaaacatgtgctgtgtcaactcagagttgaatggattaagggcggtacaagatgtgctttgttaaacaggtgcttgaaggcagcatgctccttaagagtcatcaccactccctaatctcaagtacccagggacacaaaaactgcggaaggccgcagggacctctgcctaggaaagccaggtattgtccaaggtttctccccatgtgatagtctgaaatatggcctcgtgggaagggaaagacctgaccg…
chr9 17445361 17446328	tgtggggaaaagcaagagagatcagattgttacagtgtctgtgtagaaagaagtagacataggagactccattttgttctgtactaagaaaaattcttctgccttgagattctgttaatctataaccttacccccaaccccgtgctctctgaaacatgtgctgtgtcaactcagagttaaatggattaagtgcggtgcaagatgtgctttgttaaacagatgcttgaaggcagcatgctccttgagagtcatcaccactccctaatctcaagtacccagggacacaaaaactgcggaaggcctcagggacctctgcctaggaaagccaggtattgtccaaggtttctccccatgtgatagtctgaaatatggcctcgtgggaagggaaagacctgacca…
chr9 121429106 121430073	tgtggggaaaagcaagagagatcagattgttactgtgtctgtgtagaaagaagtagacataggagactccattttgttatgtgctaagaaaaattcttctgccttgagattctgttaatctatgaccttacccccaaccccgtgctctctgaaacgtgtgctgtgtcaactcagggttgaatggattaagggcggtgcaggatgtgctttgttaaacagatgcttgaaggcagcatgctccttaagagtcatcaccactccctaatctcaagtacccagggacacaaaaactgcggaaggccgcagggacctctgcctaggaaagccaggtattgtccaaggtttctccccatgtgatagtctgaaatatggcctcgtgggaagggaaagacctgacca…
chr9 69763137 69764104	tgtggggaaaagcaagagagatcagattgttactgtgtctgtgtagaaagaagtagacataggagactccattttgttatgtactaggagaaattcttctgccttgagatcctgttaatctataaccttacccccaaccccgtgctctctgaaacatgtgctgtgtcaactcagagttgaatggattaagggcggtgcaagatgtgctttgttaaacagatgcttgaaggcagcatgctcgttaagagtcatcaccactccctaatctcaagtacccagggacacaaaaactgcggaagtccgcagggacctctgcctaggaaagccaggtattgtccaaggtttctccccatgtgatagtctgaaatatggcctcgtgggaagggaaagacctgaccg…
chr9 73087207 73088174	gtggggaaaagaaagagagatcagatatttactgtgtctgtgtagaaagaagtagacataggagactccattttgttctgtactaagaaaaattcttctaccttgagattctgttaatctatgaccttaccctcaaccccgtgctctctgaaacacgtgctgtgtcaaactcagggttaaatggattaagggttgtgcaagatgtgctctgttaaacagatgcttgaaggcagcatgctccttaagagtcatcaccactccctaatctcaagtacccagggacacaaacactgcggaaggccgcagggacctctgcctaggaaagccaggtattgtccaaggtttctccccatgtgatagtctgaaatatggcctcgtgggaagggaaagacctgaccg…
chr9 108594729 108595572	accttacccccaaccccgtgctctctgaaacatgtgctgtgtcaactcagagttgaatggattaagggcggtgcaagatgtgctttgttaaacagatgcttgaaggcagcatgctccttaagagtcatcaccactccctaatctcaagtacccagggacacaaaaactgcggaaggccgcagggacctctgcctaggaaagccaggtattgtccaaggtttctccccatgtgatagtctgaaatatggcctcgtgggaagggaaagacctgaccgtcccccagcccgacacctgtaaagggtctgtgctgaggaggattagtaaaagaggaaggaatgtctcttgcagttgagacaagaggaaggcatctgtctcctgcctgtccctgggcaatggaat…
chr9 131356835 131357676	accttacccccaaccccgtgctctctgaaacatgtgctgtgtcaactcagagttgaatggattaagggcggtgcaagatgtgctttgttaaacagatgcttgaaggcagcatgctccttaagagtcatcaccactccctaatctcaagtacccagggacacaaaaactgcggaaggccgcagggacctctgcctaggaaagccaggtattgtccaaggtttctccccatgtgatagtctgaaatatggcctcgtgggaagggaaagacctgaccgtcccccagcccgacacccgtaaagggtctgtgctgaggaggattagtaaaagaggaaggaatgcctcttgcagttgagacaagaggaaggcatctgtctcctgcctgtccctgggcaatggaat…
chr9 133957896 133958741	accttacccccaaccccgtgctctctgaaacatgtgctgtgtcaaactcagggttaaatggattaagggcggtgcaggatgtgctttgttaaacagatgcttgaaggcagcatgctcgttaagagtcatcaccactccctaatctcaagtacccagggacacaaacactgcggaaggccgcagggacctctgcctaggaaagccaggtattgtccaaggtttctccccatgtgatagtctgaaatatggcctcgtgggaagggaaagacctgaccgtcccccagcccgacacccgtaaagggtctgtgctgaggaggattagtaaaagaggaaggcatgcctcttgcagttgagacaagaggaaggcatctgtctcctgcctgtccctgggcaatggaa…
chr12 29932054 29933021	tgtggggaaaagcaagagagatcagattgttactgtgtctgtgtagaaagaagtagacataggagactccattttgttctgtactaagaaaaattcttctgccttgagattctgttaatctataaccttacccccaaccccgtgctctctgaaacatgtgctgtgtcaactcagagttaaatggattaagggcggtgcaagatgtgctttgttaaacagatgcttgaaggcagcacgctccttaagagtcatcaccactccctaatctcaagtacccagggacacaaaaactgcggaaggccgcagggacctctgcctaggaaagccaggtattgtccaaggtttctccccatgtgatagtctgaaatatggcctcgtgggaagggaaagacctgaccg…
chr12 58327459 58328426	tgtggggaaaagcaagagagatcagattgttactgtgtctgtgtagaaagaagtagacataggagactccattttgttatgtactaagaaaaattcttctgccttgagattctgttaatctataaccttacccccaaccccgtgctctctgaaacatgtgctgtgtcaactcagagttaaatggattaagggcggtgcaagatgtgctttgttaaacagatgcttgaaggcagcatgctccttaagagtcatcaccactccctaatctcaagtacccagggacacaaaaactgcggaaggccgcagggacctctgcctaggaaagccaggtattgtccaaggtttctccccatgtgatagtctgaaatatggcctcgtgggaagggaaagacctgaccg…
chr12 58335948 58336915	tgtggggaaaagcaagagagatcagattgttactgtgtctgtgtagaaagaagtagacataggagactccattttgttatgtactaagaaaaattcttctgccttgagattctgttaatctataaccttacccccaaccccgtgctctctgaaacatgtgctgtgtcaactcagagttaaatggattaagggcggtgcaagatgtgctttgttaaacagatgcttgaaggcagcatgctccttaagagtcatcaccactccctaatctcaagtacccagggacacaaaaactgcggaaggccacagggacctctgcctaggaaagccaggtattgtccaaggtttctccccatgtgatagtctgaaatatggcctcgtgggaagggaaagacctgaccg…
chr12 51454287 51455254	tgtggggaaaagcaagagagatcagattgttactgtgtctgtgtagaaagaagtagacataggagactccattttgttatgtgctaagaaaaattcttctgccttgagattctgttaatctataaccttacccccaaccccgtgctctctgaaacgtgtgctgtgtcaactcagagttaaatggattaagggcggtgcaagatgtgctttgttaaacagatgcttgaaggcagcatgctccttaagagtcatcaccactccctaatctcaagtacccagggacacaaaaactgcggaaggccgcagggacctctgcctaggaaagccaggtattgtccaaggtttctccccatgtgatagtctgaaatatggcctcgtgggaagggaaagacctgaccg…
chr12 32099511 32100478	tgtggggaaaagcaagagagatcagattgttactgtgtctgtgtagaaagaagtagacataggagactccattttgttatgtactaagaaaaattcttctgccttgagattctgttaatctatgaccttacccccaaccccgtgctctctgaaacatgtgctgtgtcaactcagagttgaatggattaagggcggtgcaagatgtgctttgttaaatagatgcttgagggcagcatgctccttaagagtcatcaccactccctaatctcaagtacccagggacacaaaaactgcggaaggccgcagggacctctgtctaggaaagccaggtattgtccaaggtttctccccatgtgatagtctgaaatatggcctcgtgggaagggaaagacctgaccg…
chr12 56400365 56401325	tgtggggaaaagcaagagagatcagattgttactgtgtctgtgtagaaagtagacataggagactccattttgttatgtactaagaaaaattcttctgccttgagattctgttaatctataaccttacccccaaccccgtgctctctgaaacatgtgctgtgtcaactcagagttgaatggattaagggcggtgcaagatgtgctttgttaaacagatgcttgaaggcagcatgctccttaagagtcatcaccactccctaatctcaagtacccagggacacaaaaactgcggaaggccgcagggacctctgcctaggaaagccaggtattgtccaaggtttctccccatgtgatagtctgaaatatggcctcgtgggaagggaaagacctgaccgtcc…
chr12 55333431 55334399	tgtggggaaaagcaagagagatcagattgttactgtgtctgtgtagaaagaagtagacataggagactccattttgttatgtactaagaaaaattcttctgccttgagattctgttaatctataaccttacccccaaccccgtgctctctgaaacgtgtgctgtgtcaactcagagttaaatggattaagggcggtgcaagatgtgctttgttaaacagatgcttgaaggcagcatgctctttaagagtcatcaccactccctaatctcaagtacccagggacacaaaaactgcggaaggccgcagggacctctgcctaggaaagccaggtattgtccaaggtttctccccatgtgatagtctaaaatatggcctcgtgggaagggaaagacctgaccg…
chr12 93074403 93075369	tgtggggaaaagcaagagagatcagattgctactgtgtctgtatagaaagaagtagacataggagactccattttgttctgtactaagaaaaattcttctgtcttgagattctgttaatctatgaccttacccccaaccccctgctctctgaaacatgtgctgtgtcaactcagggttaactggattaagggcggtgcaagatgtgctttgttaaacagatgcttgaaggcagcatgctccttaagagtcatcaccactccctaatctcaagtacccagggacacaaacactgcggaaggccgcagggtcctctgcctaggaaagccaggtattgtccaaggtttctccccatgtgatagtctgaaatatggcctcgtgggagggaaagacctgaccgt…
chr12 110570038 110571005	tgtggggaaaagcaagagagatcagattgttactgtgtctgtgtagaaagaagtagacatgggagactccattttgttatgtactaagaaaaattcttctgccttgagattctgttaatctataaccttacccccaaccccatgctctctgaaacgtgtgctgtgtcaactcagagttgaatggattaagggcggtgcaggatgtgctttgttaaacagatgcttgaaggcagcatgctccttaagagtcatcaccactccctaatctcaagtacccagggacacaaaaactgcggaaggccgcagggacctctgcctaggaaagctaggtattgtccaaggtttctccccatgtgatagtctgaaatatggcctcgtgggaagggaaagacctgaccg…
chr12 105478559 105479527	tgtggggaaaagcaagagagatcagattgttactgtgtctgtatagaaagaagtagacataggagactccattttgttctgtactaagaaaaattcttctgccttgagattctgttaatctatgaccttacccccaaccccgtgctctctggaacatgtgctgtgtcaaactcagggttaaatggattaagggcggtgcaagatgtgctttgttaaacaaatgcttgaaggcagcatgctccttaagagtcatcaccactccctaatctcaagtacccagggacacaaaaactgcgaaggccgcagggacctctgcctaggaaagccaggtattgtccaaggtttctccccatgtgatagtctgaaatatggcctcgtgggaagggaaagacctgaccg…
chr12 8461932 8462899	tgtggggaaaagaaagagcgatcagattgttactgtgtctgtgtagaaagaagtagacataggagactccattttgttccgtactaagaaaaattcttctgccttgagatgctgttaatctgtagccttacccccaaccccgtgctctctgaaacacgtgctgtgtcaactcagggttaaatggattaagggctgtgcaggatgtgctttgttaaacagatgcttgaaggcagcatgctccttaagagtcatcaccactccctaatctcaagtacccagggacacaaacactgcggaaggccgcagggacctctgcctaggaaagccaggtattgtccaaggtttctccccatgtgatagtctgaaatatggcctcgtgggaagggaaacacctgaccg…
chr12 118106100 118106943	accttacccccaaccccgtgctctctgaaacatgtgctgtgtcaaactcagggttaaatggattaagggcggtgcaagatgtgctttgttaaacagatgcttgaaggcagcatgctccttaagagtcatcaccactccctaatctcaagtacccagggacacaaacactgcggaaggccgcagggacctctgcctaggaaagccaggtattgtccaaggtttctccccatgtgatagtctgaaatatggccttgtgggaagggaaagacctgactgcccccagcccgacacccgtaaagggtctgtgctgaggaggattaatataagaggaaggcatgcctcttgcagttgagacaagaggaaggcatctgtctcctgcccctccctgggcaatggaat…
chr12 9600645 9601432	aatggattaagggcggtgcaagatgtgctttgttaaacagatgcttgaaggcagcatgctccttaagagtcatcaccactccctaatctgaagtacccagggacacaaaaactgcggaaggccgcagggacctctgcctaggaaagccaggtattgtccaaggtttctccccatgtgatagtctgaaatatggcctcgtgggaagggaaagacctgaccgtcccccagcccgacacccgtaaaggttctgtgctgaggaggattagtaaaagaggaaggaatgcctctttcagttgagacaagaggaaggcatctgtctcctgcctgtccctgggcaatggaatgtctcggtataaaacccgattgtatgctccatctactgagatagggaaaaactgc…
chr6 134659110 134660077	tgtggggaaaagcaagagagatcagattgttactgtgtctgtgtagaaagaagtagacataggagactccattttgttctgtactaagaaaaattcttctgccttgagattctgttaatctataaccttacccccaaccccatgctctctgaaacatgtgctgtgtcaactcagagttaaatggattaagggcggtgcaagatgtgctttgttaaacagatgcttgaaggcagcatgctccttaagagtcatcaccactccctaatctcaagtacccagggacacaaaaactgcggaaggccgcagggacctctgcctaggaaagccaggtattgtccaaggtttctccccatgtgatagtctgaaatatggcctcgtgggaagggaaagacctgaccg…
chr6 88381588 88382555	tgtggggaaaagcaagagagatcagattgttactgtgtctgtgtagaaagaagtagacataggagactccattttgttatgtactaagaaaaattcttctgccttgagattctgttaatctataaccttacccccaaccccgtgctctctgaaacgtgtgctgtgtcaactcagagttaaatggattaagggcggtgcaagatgtgctttgttaaacagatgcttgaaggcagcatgctccttaagagtcatcaccactccctaatctcaagtacccagggacacaaaaactgcggaaggccgcagggacctctgcctaggaaagccaggtattgtccaaggtttctccccatgtgatagtctgaaatatggcctcgtgggaagggaaagacctgaccg…
chr6 78858788 78859755	tgtggggaaaagcaagagagatcagattgttactgtgtctgtgtagaaagaagtagacataggagactccattttgttatgtactaagaaaaattcttctgccttgagattctgttaatctataaccttacccccaaccccgtgctctctgaaacgtgtgctgtgtcaactcagagttaaatggattaagggcggtgcaagatgtgctttgttaaacagatgcttgagggcagcatgctccttaagagtcatcaccactccctaatctcaagtacccagggacacaaaaactgcggaaggccgcagggacctctgcctaggaaagccaggtattgtccaaggtttctccccatgtgatagtctgaaatatggcctcgtgggaagggaaagacctgaccg…
chr6 93173366 93174330	gtggggaaaagcaagagagatcagattgttactgtgtctgtgtagaaagaagtagacataagagactccattttgttatgtactaagaaaaattcttctgccttgagattctgttaatctataaccttacccccaaccccgtgctctctgaaacatgtgctgtgtccactcagagttaaatggattaagggcggtgcaagatgtgctttgttaaacagatgcttgaaggcagcatgctccttaagagtcatcaccactccctaatctcaagtacccagggacacaaaaactgcggaaggccgcagggacctctgcctaggaaagccaggtattgtccaaggtttctccccatgtgatagtctgaaatatggcctcgggaagggaaagacctgactgtcc…
chr6 34719460 34720428	tgtggggaaaagcaagagagatcagattgttactgtgtctgtatagaaagaagtagacataggagactccattttgttctgtactaaggcaaattcttctgccttgagattctgttaatctatgaccttaccctcaaccccgtgctctcggaaacatgtgctgtgtcaaactcagggttaaatggattaagggcggtgcaagatgtgctttgttaaacaaatgcttgaaggcagcatgctcgttaagagtcatcaccactccctaatctcaagtacccagggacacaaaaactgcggaaggccgcagggacctctgcctaggaaagccaggtattgtccaaggtttctccccgtgtgatagtctgaaatatggcctcgtgggaagggaaagacctgacc…
chr6 27774460 27775428	tgtggggaaaagcaagagagatcagattgttactgtgtctgtgtagaaagaagtagacataggagactccattttgttctgtactaagacaaattcttctgccttgagattctgttaatctatgaacttactcccaaccccgtgctctctgaaacatgtgctgtgtcaaactcagggttaaatggattaagggcggtgcaagatgtgctttgttaaacagatgcttgaaggcagcatgctcgttaagcgtcatcaccactccctaatctcaagtacccagggacacaaacactgcagaaggccgcagggacctctgcctaggaaagccaggtattgtccaaggtttctccccatgtgatagtctgaaatatggcctcttgggaagggaaagacctgacc…
chr6 99429371 99430242	tgtggggaaaagcaagagagatcagattgtcactgtgtctgtgtagaaagtagaagacatgggagactccattttgttctgtactaagaaaaattattctgccttgagattctgttaatccataaccttacccccaaccccgtgctctctgaaacatgtgctgtgtcaactcagagttaaatggattaagggcggtgcaagatgtgctttgttaaacagatgcttgaaggcagcacgctccttaagagtcatcaccactccctaatctcaagtacccagggacacaaaaactgcggaaggccgcagggacctctgcctaggaaagccaggtattgtccaaggtttctccccatgtgatagtctgaaatatggcctcgtgggaggggaaagacctgaccg…
chr6 52922796 52923640	accttacccccaaccccgtgctctctgaaacatgtgctgtgtcaactcagagttgaatggattaagggcggtgcaagatgtgctttgttaaacagatgcttgaaggcagcatgctccttaagagtcatcaccactccctaatctcaagtacccagggacacaaaaactgcggaaggccgcagggacctctgcctaggaaagccaggtattgtccaaggtttctccccatgtgatagtctgaaatatggcctcgtgggaagggaaagacctgaccgtcccccagcccgacacccgtaaagggtctgtgctgaggaggattagtaaaagaggaaggaatgcctcttggcagttgagacaagaggaaggcatctgtctcctgcctgtccctgggcaatggaa…
chr6 33809960 33810803	accttacccccaaccccgtgctctctgaaacatgtgctgtgtcaactcagagttgaatggattaagggcggtgcaagatgtgctttgttaaacagatgcttgaaggcagcatgctccttaagagtcatcaccactccctaatctcaagtacccagggacacaaaaactgcggaaggccgcagggacctctgcctaggaaagccaggtattgtccaaggtttctccccttgtgatagtctgaaatatggcttcgtgggaagggaaagacctgaccgtcccccagcccgacacccgtaaagggtctgtgctgaggaggattagtataagaggaaggcatgcctctttcagttgagacaagaggaaggcatctgtctcctgcctgtccctgggcaatggaat…
chr7 23039856 23040823	tgtggggaaaagcaagagagatcagattgttactgtgtctgtgtagaaagaagtagacataggagactccattttgttatgtactaagaaaaattcttctgccttgagattctgttaatctataaccttacccccaaccccgtgctctctgaaacatgtgctgtgtcaactcagagttaaatggattaagggcggtgcaagatgtgctttgttaaacagatgcttgaaggcagcatgctccttaagagtcatcaccactccctaatctcaagtacccagggacacaaaaactgcggaaggccgcagggacctctgcctaggaaagccaggtattgtccaaggtttctccccatgtgatagtctgaaatatggcctcgtgggaagggaaagacctgaccg…
chr7 125221170 125222137	tgtggggaaaagcaagagagatcagattgttactgtgtctgtgtagaaagaagtagacataggagactccattttgttatgtactaagaaaaattcttctgccttgagattctgttaatctataaccttacccccaaccccgtgctctctgaaacgtgtgctgtgtcaactcagagttaaatggattaagggcggtgcaagatgtgctttgttaaacagatgcttgaaggcagcatgctccttaagagtcatcaccactccctaatctcaagtacccagggacacaaaaactgcggaaggccgcagggacctctgcctaggaaagccaggtattgtccaaggtttctccccatgtgatagtctgaaatatggcctcgtgggaagggaaagacctgaccg…
chr7 126168160 126169127	tgtggggaaaagcaagagagatcagattgttactgtgtctgtgtagaaagaagtagacataggagactccattttgttctgtactaagaaaaattcttctgccttgagattctgttaatctataaccttacccccaaccccatgctctctgaaacatgtgctgtgtcaactcagagttaaatggattaagggcggtgcaagatgtgctttgttaaacagatgcttgaaggcagcatgctcgttaagagtcatcaccactccctaatctcaagtacccagggacacaaaaactgcggaaggccgcagggacctctgcctaggaaagccaggtattgtccaaggtttctccccatgtgatagtctgaaatatggcctcgtgggaagggaaagacctgaccg…
chr7 104747922 104748888	tgtggggaaaagcaagagagatcagattgttactgtgtctgtgtagaaagaagtagacataggagactccattttgttctgtactaagaaaaattcttctgccttgagattctgttaatctatgaccttacccccaaccccgtgctctctgaaacatgtgctgtgtcaactcagagttgaatggattaagggcggtgcaagatgtgctttgttaaacagatgcttgaaggcagcatgctccttaagagtcatcaccactccctaatctcaagtacccagggacacaaaaactgcggaaggccgcagggacctctgcctaggaaagccagtattgtccaaggtttctccccatgtgatagtctgaaatatagcctcgtgggaagggaaagacctgaccgt…
chr7 123780637 123781604	tgtggggaaaagcaagagagatcagattgttactgtgtctgtgtagaaagaagtagacataggagactccattttgttatgtactaagaaaaattcttctgccttgagattctgttaatctataaccttacccccaaccccatgctctctgaaacgtgtgctgtgtcaactcagagttaaatggattaagggcggtgcaagatgtgctttgttaaacagatgcttgaaggcagcacgctccttaagagtcatcaccactccctaatctcaagtacccagggacacaaaaactgcggaaggccgcagggacctctgcctaggaaagccaggtattgtccaaggtttctccccatgtgatagtctgaaatatggcctcgtgggaagggaaagacctgaccg…
chr7 158236791 158237758	tgtggggaaaagcaagagagatcagattgttactgtgtctgtgtagaaagaagtagacataggagactccattttgttatgtactaagaaaaattcttctgccttgagattctgttaatctatgaccttacccccaaccccgtgctctgtgaaacatgtgctgtgtcaactcagagttgaatggattaagggcggtgcaggatgtgctttgttaaacagatgcttgaaggcagcatgctccttaagagtcatcaccactccctaatctcaagtacccagggacacaaaaactgcggaaggccgcagggacctctgcctaggaaagccaggtattgtccaaggtttctccccatgtgatagtctgaaatatggcctcgtgggaagggaaagacctgaccg…
chr7 16197722 16198689	tgtggggaaaagcaagagagatcagattgttactgtgtctgtgtagaaagaagtagacataggagactccattttgttatgtactaagaaaaattcttctgccttgagattctgttaatctatgaccttacccccaaccccgtgctctctgaaatgtgtgctgtgtcaactcagagttaaatggattaagggcggtgcaggatgtgctttgttaaacagatgcttgaaggcagcatgctccttaagagtcatcaccactccctaatctcaagtacccagggacacaaaaactgcggaaggccgcagggacctctgcctaggaaagccaggtattgtccaaggtttctccccatgtgatagtctgaaatatggcctcgtgggaagggaaagacctgaccg…
chr7 4599433 4600400	tgtggggaaaagcaagagagatcagattgttactgtgtctgtgtagaaagaagtagacataggagactccattttgttatgtactaagaaaaattcttctgccttgagattctgttaatctatgaccttacccccaaccccgtgctctctgaaacatgtgctgtgtccactcagggttaaatggattaagggcggtgcaggatgtgctttgttaaacagatgcttgaaggcagcatgctccttaagagtcatcaccactccctaatctcaagtacccagggacacaaaaactgcggaaggccgcagggacctctgcctaggaaagccaggtattgtccaacgtttctccccatgtgatagcctgaaatatggcctcgtgggaagggaaagacctgaccg…
chr7 4582426 4583393	tgtggggaaaagcaagagagatcagattgttactgtgtctgtgtagaaagaagtagacataggagactccattttgttatgtactaagaaaaattcttctgccttgagattctgttaatctatgaccttacccccaaccccgtgctctctgaaacatgtgctgtgtccactcagagttgaatggattaagggcggtgcaggatgtgctttgttaaacagatgcttgaaggcagcatgctccttaagagtcatcaccactccctaatctcaagtacccagggacacaaaaagtgcggaaggccgcagggacctctgcctaggaaagccaggtattgtccaaggtttctccccatgtgaaagtctgaaatatggcctcgtgggaagggaaagacctgaccg…
chr7 4590930 4591897	tgtggggaaaagcaagagagatcagattgttactgtgtctgtgtagaaagaagtagacataggagactccattttgttatgtactaagaaaaattcttctgccttgagattctgttaatctatgaccttacccccaaccccgtgctctctgaaacatgtgctgtgtccactcagggttaaatggattaagggcggtgcaggatgtgctttgttaaacagatgcttgaaggcagcatgctccttaagagtcatcaccactccctaatctcaagtacccagggacacaaaaagtgcggaaggccgcagggacctctgcctaggaaagccaggtattgtccaacgtttctccccatgtgatagcctgaaatatggcctcgtgggaagggaaagacctgaccg…
chr7 101149854 101150821	tgtggggaaaagcaagacagatcagattgttactgtgtctgtgtagaaagaagtagacataggagactccattttgttctgtactaagacaaattcttctgccttgagtttctgttaatctatgaccttacccccaaccccgtgctctctgaaacatgtgctgtgtcaaactcagggttaaatagattaagggcggtgcaagatgtgctttgttaaacagatgcttgaaggcagcatgctccttaagagtcatcaccactccctaatctcaagtacccagggacacaaacactgcggaaggccgcagggacctctgcctaggaaagccaggtattgtccaaggtttctccccatgggatagtctgaaatatggcctcgtgggaagggaaagacctgact…
chr7 139467405 139468373	tgtggggaaaagaaagacagatcagattgttactgtgtctgtgtagaaagaagtagacataggagactccattttgttctgtactaaaaaaaattcttctgccttggtatgctgttaatctatgaccttacccccaacgccgtgctctctgaaacatgtgctgtgtccactcagggttaaatggattaagggcggtgcaagatgtgctttgttaaacagatgcttgaaggcagcatgctcgttaagagtcatcaccactccctaatctcaagtacccagggacacaaacactgcggaaggccgcaggttcctctgcctaggaaagccaggtattgtccaaggtttctccccatgggatagtctgaaatatggcctcatgggaagggaaagacctgaccg…
chr7 113341518 113342361	accttacccccaaccccgtgctctctgaaacatgtgctgtgtcaaactcagggttaaatggattaagggcggtgcaagatgtgctttgttaaacagatgcttgaaggcagtacgctccttaagagtcatcaccactccctaatctcaagtacccagggacacaaaaactgcggaaggccgcagggacctctgcctaggaaagccaggtattgtccaaggtttctccccatgtgatagtctgaaatatggcctcgtgggaagggaaagacctgaccgtcccccagcctgacacccataaagggtctgtgctgaggaggattagtataagaggaaggcatgcctcttgcagttgagacaagaggaaggcatctgtctcctgcccgtccctgggcaatggaa…
chr7 65243034 65243877	accttacccccaaccccgtgctctctgaaacatgtgctgtgtcaaactcagggttaaatggattaagggccgtgcaagatgtgctttgttaaagagatgcttgaaggcagcacgctccttaagagtcatcaccactccctaatctcaagtacccagggacacaaaaactgcggaaggccgcagggacctctgcctaggaaagccaggtattgtccaaggtttctccccatgtgatagtctgaaatatggcctcgtgggaagggaaagacctgaccgtcccccagcccgacacccgtaagggtctgtgctgaggaggattagtataagaggaaggcatgcctcttgcagttgagacaagaggaaggcatctgtctcctgcccgtccctgggcaatggaat…
chr17 30700041 30701008	tgtggggaaaagcaagagagatcagattgttactgtgtctgtgtagaaagaagtagacataggagactccattttgttatgtactaagaaaaattcttctgccttgagattctgttaatctataaccttacccccaaccccgtgctctctgaaacgtgtgctgtgtcaactcagagttaaatggattaagggcggtgcaagatgtgctttgttaaacagatgcttgaaggcagcatgctccttaagagtcatcaccactccctaatctcaagtacccagggacacaaaaactgcggaaggccgcagggacctctgcctaggaaagccaggtattgtccaaggtttctccccatgtgatagtctgaaatatggcctcgtgggaagggaaagacctgaccg…
chr17 54201574 54202541	tgtggggaaaagcaagagagatcagattgttactgtgtctgtgtagaaagaagtagacataggagactccattttgttatgtactaagaaaaattcttctgccttgagattctgttaatctataaccttacccccaaccccgtgctctctgaaacatgtgctgtgtcaactcagagttgaatggattaagggcggtgcaagatgtgctttgttaaacagatgcttgaaggcagcatgctccttaagagtcatcaccactccctaatctcaagtacccagggacacagaaactgcggaaggccgcagggacctctgcctaggaaagccaggtattgtccaaggtttctccccatgtgatagtctgaaatatggcctcgtgggaagggaaagacctgaccg…
chr17 5074680 5075646	tgtggggaaaagcaagagagatcagattgttactgtgtctgtgtagaaagaagtagacataggagactccattttgttctgtactaagaaaaattcttctgccttgagattctgttaatctataaccttacccccaaccccgtgctctctgaaacatgtgctgtgtcaactcagagttgaatggattaagggcggtgcaagatgtgctttgttaaacagatgcctgaaggcagcatgctccttaagagtcatcaccactccctaatctcaagtacccagggacacaaaaactgcggaaggccgcagggacctctgcctaggaaagccaggtattgtccaaggtttctccccatgtggtagtctgaaatatggcctcgtgggaagggaaagacctgacca…
chr17 36140053 36141024	tgtggggaaaagcaagagagatcagattgttactgtgtctgtgtagaaagaagtagacataggagactccattttgttctgtactaagaaaaattcttctgccttgagatgctgttaatctatgaccttacccccaaccccgtgctctctgaaacatgtgctgtgtcaactcagggttaaatggattaagggtggtgcaagatgtgctttgttaaacagatgcttgaaggcagcatgctccttaagagtcatcaccactccctaatctcaagtacccagggacacaaacactgcggaaggccgcagggacctctgcctaggaaagccaggtattgtccaaggtttctccccatgtgatagtctgaaatatggcctcgtgggaagggaaagacctgaccg…
chr17 80551208 80552176	tgtggggaaaagcaagagagatcagattgttactgtgtctgtatagaaagaagtagacataggagactccattttattctgtactaagacaaattcttctgccttgagattctgttaatctatgaccttacccccaaccccgtgctctctgaaacatgtgctgtgtcaaactcagggttaaatggattaagggcggtgcaagatgtgctttgttaaacagatgcttgaaggcagcatgctccttaagagtcatcatcactccctaatctcaagtacccagggacacaaacactgcggaaggccacagggacctctgcctaggaaagccaggtattgtccaaggtttctccccatgtgatagtctgaaatatggcctcgtgggaagggaaagacctgacc…
chr17 82744532 82745497	tgtggggaaaagcaagagagatcagattgttactgtgtctgtgtagaaagaagtagacataggagactccattttgttctgtactaagacaaattcttctgccttgagattctgttaatctatgaccttacccccaaccccctgctctctgaaacgtgtgctgtgtcaaactcagggttaaatggattaagggcggtgcaagatgtgctttgttaaacaaatgcttgaaggcagcatactcgttaagagtcatcaccactccctaatctcaagtacccagggacacaaacactgtggaaggctgcagggacctctgcctaggaaagccaggtattgtccaaggtttctccccatgtgacagtctgaaatatggcctcgtaggaagggaaagacctgacc…
chr15 65226542 65227509	tgtggggaaaagcaagagagatcagattgttactgtgtctgtgtagaaagaagtagacataggagactccattttgttctgtactaagaaaaattcttctgccttgagattctgttaatctataaccttacccccaaccccgtgctctctgaaacatttgctgtgtcaactcagagttgaatggattaagggcggtgcaagatgtgctttgttaaacagatgcttgaaggcagcatgctccttaagagtcatcaccactccctaatctcaagtacccagggacacaaaaactgcggaaggccgcagggacctctgcctaggaaagccaggtattgtccaaggtttctccccatgtgatagtctgaaatatggcctcgtgggaagagaaagacctggccg…
chr15 101859977 101860944	tgtggggaaaagcaagagagatcagattgtcactgtgtctgtgtagaaagaaatagacatgggagactccattttgttatgtactaagaaaaattcttctgccttgggatgctgttgatctataaccttacccccaaccccgtgctctctgaaacatgtgctgggtcaactcagagttaaatggattaagggcggtgcaagatgtgctttgttaaacagatgcttgaaggcagcatgctccttaagagtcatcaccactccctaatctcaagtacccagggacacaaaaactgcggaaggccgcagggacctctgcctaggaaagccaggtattgtccaaggtttctccccatgtgatagtctgaaatatggcctcgtgggaagggaaagacctgaccg…
chr15 88540552 88541519	tgtggggaaaagcaagagagatcagattgttactgtgtctgtgtagaaagaagtagacataggagactccattttgttatgtactaagaaaaattcttctgccttgagattctgttaatctatgaccttagccccaaccccgtgctctctgaaacatgtgctgtgtcaactcagagttgaatggattaagggcggtgcaagatgtgctttgttaaacagatgcttgagggcagcatgctccttaagagtcatcaccactccctaatctcaagtacccagggacacaaaaactgtggaaggccgcagggacctctgcctaggaaagccaggtattgtccaaggtttctccccatgtgatagtctgaaatatggcctcgtgggaagggaaagacctgaccg…
chr15 65733653 65734621	tgtggggaaaagcaagagagatcagattgttactgtgtctgtgtagaaagaagtagacataggagactccattttgttctgtactaagaaaaattcttctgccttgagattctgttaatctatgaccttacccccaacgccgtgctctctgaaacatgtgctgtgtcaaactcagggttaaatagattaagggttgtgcaagatgtgctttgttaaacagatgcttgaaggcagcatgctccttaacagtcatcaccactccctaatctcaagtacccagggacacaaatactgcggaaggccgcagggacctctgcctaggaaagccaggtattgtccaaggtttctccccatgtgatagtctgaaatatggcctcgtgggaagagaaagacctgacc…
chr15 75870854 75871822	tatggggaaaagcaagacagatcagcctgttactgtgtctgtgtagaaagaagtagacataggagactccattttgttctgtactaagaaaaattcttctgccttgagattctgttaatctttgaccttacccccaaccccatgctctctgaaacatgtgctgtgtcaaactcagggttaaatggattaagggctgtgcaagatgtgctttgttaaacaaatgcttgaaggcagcatgctccttaagagtcatcaccacttcctaatctcaagtacccagggacacaaacactgcggaaggccgcagggacctctgcctaggaaagccaggtattgtctaaggtatctccccatgtgatagtctgaaatatggcctcgtgggaagggaaagacctgacc…
chr13 19600218 19601185	tgtggggaaaagcaagagagatcagattgttactgtgtctgtgtagaaagaagtagacataggagactccattttgttctgtactaagaaaaattcttctgccttgagattctgttaatctatgaccttacccccaaccccgtgctctctgaaacatgtgctgtgtcaactcagagttaaatggattaagggcggtgcaagatgtgctttgttaaacagatgcttgaaggcagcatgctccttgagagtcatcaccactccctaatctcaagtacccagggacacaaaaactgcggaaggccgcagggacctctgcctaggaaagccaggtattgtccaaggtttctccccatgtgatagtctgaaatatggcctcgtgggaagggaaagacctgacca…
chr13 49599022 49599990	tgtggggaaaagcaagagagatcagattgttactgtgtctgtgtagaaagaagtagacataggagactccattttgttctgtactaagacaaattcttctgccttgagattctgttaatctatgaccttactcccaaccctgtgctctctgaaacatgtgctgtgtcaaactcagggttaaatggattaagggcggtgcaagatgtgctttgttaaacagatgcttgaaggcagcatgctcgttaagagtcatcaccactccctaatctcaagtatccagggacacaaacactgcggaaggccacagggacctctgcctaggaaagccaggtattgtccaaggtttctccccatgtgatagtctgaaatatggcctcgtgggaagggaaagacctgacc…
chr19 44594096 44595063	tgtggggaaaagcaagagagatcagattgttactgtgtctgtgtagaaagaagtagacataggagactccattttgttatgtactaagaaaaattcttctgccttgagattctgttaatctataactttacccccaaccctgtgctctctgaaacatgtgctctgtcaactcagagttaaatggattaagggcggtgcaagatgtgctttgttaaacagatgcttgaaggcagcatgctccttaagagtcatcaccactccctaatctcaagtacccagggacacaaaaactgcggaaggccgcagggacctctgcctaggaaagccaggtattgtccaaggtttctccccatgtgatagtctgaaatatggcctcgtgggaagggaaagacctgaccg…
chr19 37866177 37867144	tgtggggaaaagcaagagagatcagattgttactgtgtctgtgtagaaagaagtagacataggagactccattttgttatgtactaagaaaaattcttctgccttgagattctgttaatctatgaccttacccccaaccccgtgctctctgaaacatgtgctgtgtcaactcagagttgaatggattaagggcggtgcaggatgtgctttgttaaacagatgcttgaaggcagcatgctccttaagagtcatcaccactccctaatctcaagtacccagggacacaaaaactgcggaaggccgcagggacctctgcctaggaaagccaggtattgtccaaggtttctccccatgtgatagtctgaaatatggcctcgtgggaagggaaagacctgacca…
chr19 52043132 52044100	tgtggggaaaagcaagagagatcagattgttactgtgtctgtacagaaagaagtagacataggagactccattttgttctgtactaagaaaaattcttctgccttgagattctgttaatctatgaccttacccccaaccccgtgctctcggaaacatgtgctgtgtcaaactcagggttaaatggattaagggcggtgcaagatgtgctttgttaaacagatgcttaaaggcagcatgctccttaagagtcatcaccactccctaatctcaagtacccagggacacaaacactgcggaaggccgcagggacctctgcctaggaaagccaggtattgtccaaggtttctccccatgtgatagtctgaaatatggcctcgtgggaagggaaagacctgacc…
chr19 37629951 37630912	tgtggggaaaagcaagagagatcagattgttactgtgtctgtgtagaaagaagtagacataggagactccattttgttctgtactaagaaaaattcttctgccttgagattctgttaatctataaccttacccccaaccccgtgctctctgaaacatgtgctgtgtcaactcagagttaaatggattaagggcggtgcaagatgtgctttgttaaacagctgcttgaaggcagcatgctccttgagagtcatcaccactccctaatctcaagtacccagggacacaaacactgcggaaggccgcagggacctctgcctaggaaagccaggtattgtccaaggtttctccccatgtgatagtctgaaatatggcctcgtgggaagggaaagacctgaccg…
chr19 48889636 48890598	tgtggggaaaagcaagagagatcagattgttactgtgtctgtgtagaaagaagtagacataggagactccattttgttctgtactaagacaaattcttctgccttgggatgctgttaatctataaccttacccccaaccccgtgctctctgaaacatgtgctgtgtccactcagggttaaatggattaagggcggtgcaagatgtgctttgttaaacagatgcttgaaggcagcatgctcctaaagagtcatcaccactccctaatctcaagtacccagggacacaaacaccgcggaagggcgcagggacctctgcctaggaaagccaggtattgtccaagatttctccccatgtgatagtctgaaatatggcctcgtgggaagggaaagacctgaccg…
chr19 28689312 28690280	tgtggggaaaagcaagagagatcagattgttactgtgtctgtgtagaaagaagtagacataggagactccattttgttctgtactaagaaaaattcttctgccttgagattctattaacctatgaccttacccccaaccccgtgctctctgaaacatgtgctgtgtcaaactcagggttaaatggattaagggttgtgcaagatgtgctttgttaaacagatgcttgaaggcagcatgctccttaagagtcatcaccactccctaatctcaagtacccagggacacaaacactgcggaaggccgcagggacctctgcctaggaaagccaggtattgtccaaggtttctccccatgtgatagtctgaaatatggcctcttgggaagggaaagacctgacc…
chr19 27637590 27638478	tgtactaagaaaaattcttctgccttgagattctgttaatctgtgaccttacccccaaccccgtgctctctgaaacatgtgctgtgtcaactcagagttaaatggattaagggcggtgcaagatgtgctttgttaaacagatgcttgaaggcagcatgctccttaagagtcatcaccactccctaatctcaagtacccagggacacaaaaactggggaaggccgcagggacctctgcctaggaaagccaggtattgtccaaggtttctccccatgtgatagtctgaaatatggcctcgtgggaagggaaagacctgaccgtcccccagcccgacacccgtaaagggtctgtgctgaggaggattagtaaaagaggaaggaatgcctcttgcagttgaga…
chr19 37006454 37007120	gaaggccgcagggacctctgcctaggaaagccaggtattgtccaaggtttctccccatgtgatagtctgaaatatggcctcgtgggaagggaaagacctgaccgtcccccagcctgacacccgtaaagggtctgtgctgaggagaattagtataagaggaaggaatgcctcttgcagttgagacaagaggaaggcatctgtctcctgcctgtccctgggcaatggaatgtcttggtataaaaccggattgtacgttccatctactcagatagggaaaaaccgccttaaggctggaggtgggacatgcgggcagcagtactgctttgtaaagcattgagatgtttatgtgtatgcatatctaaaagcatagcacttgattctttaccttgtctatgatgc…
chr5 44730487 44731454	tgtggggaaaagcaagagagatcagattgttactgtgtctgtgtagaaagaagtagacataggagactccattttgttctgtactaagaaaaattcttctgccttgagattctgttaatctatgaccttacccccaaccccgtgctctctgaaacatgtgctgtgtcaactcagagttaaatggattaagggcggtgcaagatgtgctttgttaaacagatgcttgaaggcagcatgctccttaagagtcatcaccactccctaatctcaagtacccagggacacaaaaactgtggaaggccgcagggacctctgcctaggaaagccaggtattgtccaaggtttctccccatgtgatagtctgaaatatggcctcgtgggaagggaaagacctgactg…
chr5 35176385 35177353	tgtggggaaaagcaagagagatcagattgttactgtgtctgtgtagaaagaagtagacataggagactccattttgttctgtactaagaaaaattcttctgccttgagattctgttaatctataaccttacccccaaccccgtgctctctgaaacatgtgctgtgtcaaactcagagttaaatggattaagggcggtgcaagatgtgctttgttaaacagatgcttgaaggcagcacgctccttaagagtcatcaccactccctaatctcaagtacccagggacacaaaaactgcggaaggccgcagggacctctgcctaggaaagccaggtattgtccaaggtttctccccatgtgatagtctgaaatacggcctcgtgggaagggaaagacctgacc…
chr5 156665918 156666885	tgtggggaaaagcaagagagatcaaattgttactgtgtctgtgtagaaagaagtagacataggagactccattttgttatgtgctaagaaaaattcttctgccttgagattctgttaatctatgaccttacccccaaccccgtgctctctgaaacgtgtgctgtgtcaactcagggttgaatggattaagggcggtgcaggatgtgctttgttaaacagatgcttgaaggcagcatgctccttaagagtcatcaccactccctaatctcaagtacccagggacacaaaaactgcggaaggccgcagggacctctgcctaggaaagccaggtattgtccaaggtttctccccatgtgatagtctgaaatatggcctcgtgggaagggaaagacctgaccg…
chr5 156657706 156658673	tgtggggaaaagcaagagagatcaaattgttactgtgtctgtgtagaaagaagtagacataggagactccattttgttatgtgctaagaaaaattcttctgccttgagattctgttaatctatgaccttaccccaaaccccgtgctctctgaaacgtgtgctgtgtcaactcagggttgaatggattaagggcggtgcaggatgtgctttgttaaacagatgcttgaaggcagcatgctccttaagagtcatcaccactccctaatctcaagtacccagggacacaaaaactgcggaaggccgcagggacctctgcctaggaaagccaggtattgtccaaggtttctccccatgtgatagtctgaaatatggcctcgtgggaagggaaagacctgaccg…
chr5 1595977 1596935	aagcaagagagatcagattgttactgtgtctgtgtagaaagaagtagacataggagactccattttgttctgtactaagaaaaattcttctgccttgagattctgttaatctataaccttacccccaaccccgtgctctctgaaacgtgtgctgtgtcaactcagagttaaatggattaagggcggtgcaagatgtgctttgttaaacagatgcttgaaggcagcactctccttaagagtcatcaccactccctaatctcaagtacccagggacacaaaaactgcggaaggccacaggcacctctgcctaggaaagccaggtattgtccaaggtttctccccatgtgatagtctgaaatatggcctcgtgggaagggaaagacctgaccgtcccccagc…
chr5 8937742 8938708	tgtggggaaaaggaagagagatcagattgttactgtgtctgtgtagaaagaagtagacataggagactccattttgttatgtactaagaaaaattcttctgccttgagattctgttaatctataaccttaccccaaccctgtgctctctgaaacatgtgctctgtcaactcagagttaaatggattaagggcggtgcaagatgtgctttgttaaacagatgcttgaaggcagcatgctccttaagagtcatcaccactccctaatctcaagtacccagggacacaaaaactgcggaaggccgcagggacctctgcctaggaaagccaggtattgtccaaggtttctccccatgtgatagtctgaaatatggcctcgtgggaagggaaagacctgaccgt…
chr5 179513963 179514930	tgtggggaaaagcaagagagatcagattgttactgtgtctgtgtagaaagaagtagacatgggagactccattttgttctgtactaagaaaaattcttctgccttgggatgctgttaatctataaccttacccccaatcccgtgctctctgaaacgtgtgctgtgtcaactcagagttaaatggattaagggcggtgcaagatgtgctttgttaaacagatgcttgaaggcagcatgctccttaagagtcatcaccactccctaatctcaagtacccagggacacaaacactgcggaagcccgcagggacctctgcctaggaaagccaggtattgtccaaggtttctccccatgtgatagtctgaaatatggcctcgtgggaagggaaagacctgaccg…
chr5 59463786 59464754	tgtggggaaaagcaagagagatcagattgtcactgtgtctgtgtagaaagaagtagacataggagactccattttgttctgcactaagaaaaattcttctgccttgagattctgttaatctgtgaccttacccccaaccccgtgctctctgaaatatgtgctgtgtcaaactcagggttgaatggattaagggttgtgcaagatgtgctttgttaaacagatgcttgaaggcagcatgctccttaagagtcatcaccactccctaatctcaagtacccagggacacaaaaactgcggaaggctgcagggacctctgcctaggaaagccaggtattgttcaaggtttctccccatgtgatagtctgaaatatggcctcgtgggaagggaaagacctgacc…
chr5 4924928 4925896	tgtggggaaaagcaagagagatcagattgttactgtgtctgtatagaaagaagtagacataggagactccattttgttctgtactaagaaaaattcttctgccttgagattctgttaatctaggaccttacccccaaccccgtgctctctgaaacatgtgctgtgtcaaactcagggttaaatggattaagggctgtgcagggtgtgctttgttaaacagatgcttgaaggcagcatgctccttaagagtcatcaccactccctaatctcaagtacccagggacataaacactgcggaaggccgcagggacctctgcctaggaaagccaggtattgtccaaggtttctccccatgtgatagtctgaaatatggcctcgtaggaagggaaagacctgacc…
chr5 18578454 18579422	tgtggggaaaagcaagagagatcagattgttactgtgtctgtgtagaaagaagtagacataggggactccattttcttctgtactaagaaaaattcttctgccttgagattctgttaatctatgaccttacccccaaccccgtgctctctgaaacatgtgctgtgtcaaactcagggttaaatggattaagggttgtgcaagatgtgctttgttaaacagatgcttgaaggcagcatgctccttaagagtcatcacctctccctaatctcaagtacccagggacacaaacactgcggaaggccgcagggacctctgcctaggaaagccaggtattgtccaaggtttctccccatgtgatagtctgaaatatggcctcgtgggaagggaaagacctgacc…
chr5 116821255 116822098	accttacccccaaccccgtgctctctgaaacatgtgctgtgtcaactcagagttaaatggattaagggcggtgcaagatgtgctttgttaaacagatgcttgaaggcagcatgctccttaagagtcatcaccactccctaatctcaagtacccagggacacaaaaactgcggaaggccgcagggacctctgcctaggaaagccaggtattgtccaaggcttctccccatgtgatagtctgaaatatggcctcgtgggaagggaaagacctgaccgtcccccagcccgacacccgtaaagggtctgtgctgaggaggattagtaaaagaggaaggaatgcctcttgcagttgagacaagaggaaggcatctgtctcctgcccgtccctgggcaatggaat…
chr5 55571196 55572039	accttacccccaaccccgtgctctctgaaacatgtgctgtgtcaactcagagttgaatggattaagggcagtgcaagatgtgctttgttaaacagatgcttgaaggcagcatgctccttaagagtcatcaccactccctaatctcaagtacccagggacacaaaaactgcggaagaccgcagggacctctgcctaggaaagccaggtattgtccaaggtttctccccatgtgatagtctgaaatatggcctcgtgggaagggaaagacctgaccgtcccccagcccaacacccgtaaagggtctgtgctgaggaggattagtaaaagaggaaggaatgcctcttgcagttgagacaagaggaaggcatctgtctcctgcctgtccctgggcaatggaat…
chr5 75605833 75606676	accttacccccaaccccgtgctctctgaaacatgtgctgtgtcaactcagagttgaatggattaagggcggtgcaggatgtgctttgttaaacagatgcttgaaggcagcatgctccttaagagtcatcaccactccctaatctcaagtacccagggacacaaaaactgcggaaggccgcagggacctctgcctaggaaagccaggtattgtccaaggtttctccccatgtgatagtctgaaatatggcctcgtgggaagggaaagacctgaccgtcccccagcccgacacccgtaaagggtctgtgctgaggaggattagtaaaagaggaaggaatgcctcttgcagttgagacaagaggaaggcatctgtctcctgcctgtccctgggcaatggaat…
chr5 120194887 120195651	tgtggggaaaagcaagagagatcagattgttactgtgtctgtgtagaaagaagtagacataggagactccattttgttatgtactaagaaaaattcttctgccttgagattctgttaatctataaccttacccccaaccccgtgctctctgaaacatgtgctgtgtcaactcagagttaaatggattaagggcggtgcaagatgtgctttgttaaacagatgcttgaaggcagcatgctccttaagagtcatcaccactccctaatctcaagtacccagggacacaaaaactgcggaaggccgcagggacctctgcctaggaaagccaggtattgtccaaggtttctccccatgtgatagtctgaaatatggcctcgtgggaagggaaagacctgaccg…
chr20 41970896 41971863	tgtggggaaaagcaagagagatcagattgttactgtgtctgtgtagaaagaagtagacataggagactccattttgttctgtactaagaaaaattcttctgccttgagattctgttaatctataaccttacccccaaccctgtgctctctgaaacatgtgctctgtcaactcagagttaaatggattaagggcggtgcaagatgtgctttgttaaacagatgcttgaaggcagcatgctccttaagagtcatcaccactccctaatctcaagtacccagggacacaaaaactgcggaaggccgcagggacctctgcctaggaaagccaggtattgtccaaggtttctccccatgtgatagtctgaaatatggcctcgtgggaagggaaagacctgaccg…
chr20 35262124 35263091	tgtggggaaaagcaagagagatcagattgttactgtgtctgtgcagaaagaagtagacataggagactccattttgttatgtactaagaaaaattcttctgccttgagattctgttaatctataaccttacccccaaccctgtgctctctgaaacatgtgctgtgtcaactcagagttaaatggattaagggcggtgcaagatgtgctttgttaaacagatgcttgaaggcagcatgctccttaagagtcatcaccactccctaatctcaagtacccagggacacaaaaactgcggaaggccgcagggacctctgcctaggaaagccaggtattgtccaaggtttctccccatgtgatagtctgaaatatggcctcgtgggaagggaaagacctgactg…
chr8 54031681 54032648	tgtggggaaaagcgagagagatcagattgttactgtgtctgtgtagaaagaagtagacataggagactccattttgttatgtactaagaaaaattcttctgccttgagattctgttaatctataaccttacccccaaccccgtgctctctgaaacatgtgctgtgtcaactcagagttgaatggattaagggcggtgcaggatgtgctttgttaaacagatgcttgaaggcagcatgctccttaagagtcatcaccactccctaatctcaagtacccagggacacaaaaactgcggaaggccgcagggacctctgcctaggaaagccaggtattgtccaaggtttctccccatgtgatagtctgaaatatggcctcgtgggaagggaaagacctgaccg…
chr8 37193368 37194335	tgtggggaaaagcaagagagatcagattgttactgtgtctgtgtagaaagaagtagacataggagactccattttgttatgtactaagaaaaattcttctgccttgagattctgttaatctatgaccttacccccaaccccgtgctctctgaaacgtgtgctgtgtcaactcagagttgaatggattaagggcggtgcaggatgtgctttgttaaacagatgcttgaaggcagcatgctccttaagagtcatcaccactccctaatctcaagtacccagggacacaaaaactgcggaaggccgcagggacctctgcctaggaaagccaggtattgtccaaggtttctccccatgtgatagtctgaaatatggcctcgtgggaagggaaagacctgaccg…
chr8 90684032 90684999	tgtggggaaaagcaagagagatcagattgttactgtgtctgtgtagaaagaggtagacataggagactccattttgttatgtactaagaaaaattcttctgccttgagattctgttaatctataaccttacccccaaccccgtgctctctgaaacatgtgctgtgtcaactcagagttaaatggattaagggcagtgcaagatgtgctttgttaaacagatgcttgaaggcagcatgctcgttaagagtcatcaccactccctaatctcaagtacccagggacacaaaaactgtggaaggccgcagggacctctgcctaggaaagccaggtattgtccaaggtttctccccatgtgatagtctgaaatatggcctcgtgggaagggaaagacctgaccg…
chr8 144795894 144796861	tgtggggaaaagcaagagagatcagattgttactgtgtctgtatagaaagaagtagacataggagactccattttgttctgtactaagaaaaattcttctgccttgagattctgttaatctatgaccttatccccaaccccgtgctctctgaaacatgcgctgtgtcaactcagggtgaaatggattaagggttgtgcaggatgtgctttgttaaacaaatgcttgaaggcagcatgctccttaagagtcatcaccactccctaatctcaagtacccagggacacaaacactgcggaaggccgcagggacctctgcctaggaaagccaggtattgtccaaggtttctccccatgtgatagtctgaaatatggcctcgtgggaagggaaagacctgaccg…
chr8 18793949 18794916	tgtggggaaaagcaagagagatcagattgttactgtgtctgtgtagaaagaagtagacataggagactccattttgttatgtgctaagaaaaattcttctgccttgagattctgttaatctataaccttacccccaaccctgtgctctctgaaacgtgtgctgtgtcaactcagagttgaatggattaagggcggtgcaggatgtgctttgttaaacagatgcttgaaggcagcatgctccttaagagtcatcaccactccctaatctcaagtacccagggacacaaaaactgcggaaggccgcagggacctctgcctaggaaagccaggtattgtccaaggtttctccccatgtgatagtctgaaatatggcctcgtgggaagggaaagacctgaccg…
chr8 139459906 139460873	tgtggggaaaagcaagagagatcagattgttactgtgtctgtgtagaaagaagtagacataggcgactccattttgttatgtactaagaaaaattcttctgccttgagattctgttaatctataaccttacccccaaccccatgctctctgaaacatgtgctgtgtcaactcagagttaaatggattaagggcggtgcaagatgtgctttgttaaacagatgcttgaaggcagcatgctccttaagagtcatcaccactccctaatctcaagtacccagggacacaaaaactgcggaaggccgcagggacctctgcctaggaaagccaggtattgtccaaggtttctccccatgtgatagtctgaaatatggcctcgtgggaagggaaagacctgaccg…
chr8 7497875 7498842	tgtggggaaaagcaagagagatcagattgttactgtgtctgtgtagaaagaagtagacatgggagactccattttgttatgtgctaagaaaaattcttctgccttgagattctgttaatctatgaccttacccccaaccccgtgctctctgaaacgtgtgctgtgtcaactcagggttgaatggattaagggcggtgcaggatgtgctttgttaaacagatgcttgaaggcagcatgctccttaagagtcatcaccactccctaatctcaagtacccagggacacaaaaactgcggaaggccgcagggacctctgcctaggaaagccaggtattgtccaaggtttctccccatgtgatagtctgaaatatggcctcgtgggaagggaaagacctgaccg…
chr8 43739539 43740506	tgtggggaaaagcaagaaagatcacattgttactgtgtctgtgtagaaagaaatagacataggagactccattttgttctgtactaagaaaaattcttctgccttgagattctgttaatctataaccttacccccaaccctgtgctctctgaaacatgtgctgtgtcaactcagagttaaatggattaagggcggtgcaagatgtgctttgttaaacagatgcttgaaggcagcatgctccttaagagtcatcaccactccctaatctcaagtacccagggacacaaagactgcggaaggccgcagggacctctgcctaggaaagccaggtattgtccaaggtttctccccatgtgatagtctgaaatatggcctcgtgggaagggaaagacctgacca…
chr8 143831989 143832957	tgtggggaaaagcaagagagatcagattgttactgtgtctgtgtagaaagtagtagacataggagactccattttgttttgtactaaggaaaattcttctgccttgagactctgttaatctatgaccttacccccaaccccgtgctctctgaaacatgtgctgtgtcaactcagagttgaatggattaagggcggtgcaagatgtgctttgttaaacagatgcttgaaggcagcatgctccttaagagtcatcaccactccctaatctcaagtacccagggacacaaaaactgcggaaggccgcagggacctctgcctaggaaagccaggtattgtccaaggtttctccccatgtgatagtctgaaatatggcctcgtgggatgggaaagacctgaccg…
chr8 143287290 143288251	tgtggggaaaagcaagagagatcagattgttactgtgtctgtgtagaaagaagtagacataggagacaccattttgttctgtactaagaaaaattcttctgccttgagattctgttaatctatgaccttacccccaaccccgtgctctctgaaacatgtgctgtgtcaactcagggtgaaatggattaagggctgtgcaggatgtgctttgttaaacagatgcttgaaggcagcatgctccttaagagtcatcaccactccctaacctcaagtacccagggacacaaatactgcggaaggccgccgggtcctctgcctaggaaaaccaggtattgtccagggtttctccccatgtgacagtctgaaatatggcctcgtgggaagggaaagacctgaccg…
chr8 42795694 42796663	tgtggggaaaagcaagagagatcagattgctactgtgtctgtgtagaaagaaatagacataggagactccattttgttctgtactaagaaaaattcttctgccttgagattctgttaatctatgaccttaccccgcaaccccgtgctctctgaaacatgtgctgtgtcaaactcagggttaaatggattaagggttgtgcaagatgtgctttgttaaacaaatgcttgaaggcagcatgctccttaagagtcatcaccactccctaatctcaagtacccagggacacaaacactgcggaaggccgcagggacctctgcctaggaaagccaggtattgtccaaggtttctccccatgtgatagtctgaaatatggcctcgtgggaagggaaagacctgac…
chr8 90685003 90685846	accttacccccaaccccgtgctctctgaaacatgtgctgtgtcaactcagagttgaatggattaagggcggtgcaagatgtgctttgttaaacagatgcttgaaggcagcatgctcgttaagagtcatcaccactccctaatctcaagtacccagggacacaaaaactgcggaaggccgcagggacctctgcctaggaaagccaggtattgtccaaggtttctccccatgtgatagtctgaaatatggcctcgtgggaagggaaagacctgaccgtcccccagcccgacacccgtaaagggtctgtgctgaggaggattagtaaaagaggaaggaatgcctcttgcagttgagacaagaggaaggcatctgtctcctgcctgtccctgggcaatggaat…
chr4 62940878 62941845	tgtggggaaaagcaagagagatcagattgttactgtgtctgtgtagaaagaagtagacataggagactccattttgttctgtactaagaaaaattcttctgccttgagattctgttaatctataaccttacccccaaccccgtgctctctgaaacatgtgctgtgtcaactcagagttaaatggattaagggcggtgcaagatgtgttttgttaaacagatgcttgaaggcagcatgctccttaagagtcatcaccactccctaatctcaagtacccagggacacaaaaactgcggaaggccgcagggacctctgcctaggaaagccaggtattgtccaaggtttctccccatgtgacagtctgaaatatggccttgtgggaagggaaagacctgaccg…
chr4 151742 152709	tgtggggaaaagcaagagagatcagattgttactgtgtctgtgtagaaagaagtagacataggagactccattttgttatgtactaagaaaaattcttctgccttgagattttgttaatctataaccttacccccaaccccgtgctctctgaaacatgtgctgtgtcaactcagagttgaatggattaagggcggtgcaagatgtgctttgttaaacagatgcttgaaggcagcatgctccttaagagtcatcaccactccctaatctcaagtacccagggacacaaaaactgcggaaggccgcagggacctctgcctaggaaagccaggtattgtccaaggtttctccccatgtgatagtctgaaatatggcctcgtgggaagggaaagacctgaccg…
chr4 160658786 160659753	tgtggggaaaagcaagagagatcagattgttaccgtgtctgtgtagaaagaagtagacataggagactccattttgttatgtactaagaaaaattcttctgccttgagattctgttaatctatgaccttacccccaaccccgtgctctctgaaacatgtgctgtgtcaactcagagttgaatggattaagggcggtgcaagatgtgctttgttaaacagatgcttgagggcagcatgctccttaagagtcatcaccactccctaatctcaagtacccagggacacaaaaactgcggaaggccgcagggacctctgcctaggaaagccaggtattgtccaaggtttctccccatgtgatagtctgaaatatggcctcatgggaagggaaagacctgaccg…
chr4 72129224 72130191	tgtggggaaaagcaagagagatcagattgttactgtgtctgtgtagaaagaagtagacataggagactccattttgttaggtactaagaaaaattcttctgccttgagattctgttaatctatgaccttacccccaaccccgtgctctctgaaacatgtgctgtgtcaactcagagttgaatggattaagggcggtgcaggatgtgctttgttaaacagatgcttgagggcagcatgctccttaagagtcatcaccactccctaatctcaagtacccagggacacaaaaactgcggaaggccgcagggacctctgcctaggaaagccaggtattgtccaaggtttctccccatgtgatagtctgaaatatggcctcgtgggaagggaaagacctgaccg…
chr4 119342534 119343499	tgtggggaaaagcaagagagatcagattgttactgtgtctgtgtagaaagaagtagacataggagactccattttgttatgtactaagaaaaattcttctgccttgagattctgttaatctataaccttacccccaaccccgtgctctctgaaacatgtgctgtgtcaactcagagttgaatggattaagggcggtgcaagatgtgctttgttaaacagatgcttgaaggcagcatgctccttaagagtcatcaccactccctaatctcaagtacccagggacacaaaaactgcggaaggccacagggacctctgcctaggaaagccaggtattgtccaaggtttctccccatgtgatagtctgaaatatggcctcgtgggaagggaaagacctgaccg…
chr4 119396366 119397332	tgtggggaaaagcaagagagatcagatttttactgtgtctgtgtagaaagaagtagacataggagactccattttgttctgtactaagaaaaattcttctgccttgagattctgttaatctatgaccttacccccaaccccgtgctctctgaaacgtgctgtgtcaaactcagggttaaatggattaagggcggtgcaagatgtgctttgttaaacagatgcttgacggcagcatgctcctcaagagtcatcaccactccctaatctcaagtacccagggacacaaacactgcggaaggccgcagggacctctgcctaggaaagccaggtattgtccaaggtttctccccatgtgatagtctgaaatatggcctcgtgggaagggaaagacctgaccgt…
chr4 164905514 164906483	tgcggggaaaagcaagagagatcagattgttactgtgtctgtgtagaaagaagtagacataggagactccattttgttctgtattaagacaaattcttctgccttgagattctgttaatctatgaccttacccccaaccctgtgctctctgaaacatgtgctgtgtcaaactcagggttaaatggattaagggttgtgcaagatgtgctttgttaaacagatgcttgaaggcagcatgctccttaagagtcatcaccactccctaatctcaagtacccagggacacaaaacactgcggaaggccgcagggacctctgcctaggaaagccaggtgttgtccaaggtttctccccatgtgatagtctgaaatatggcctcgtgggaagggaaagacctgac…
chr4 156304762 156305605	accttacccccaaccccgtgctctctgaaacatgtgctgtgtcaactcagagttgaatggattaagggcggtgcaagatgtgctttgttaaacagatgcttgaaggcagcatgctccttaagagtcatcaccactccctaatctcaagtacccagggacacaaaaactgcggaaggccgcagggacctctgcctaggaaagccaggtattgtccaaggtttctccccatgtgatagtctgaaatatggcctcgtgggaagggaaagacctgaccgtcccccagcccgacacccgtaaagggtctgtgctgaggaggattagtaaaagaggaaggaatgcctcttgcagttgagacaagaggaaggcatctgtctcctgcctgtccctgggcaatggaat…
chr4 117183236 117184080	accttacccccaaccccgtgctctctgaaatatgtgctgtgtcaaactcagggttaaatggattaagggttgtgcaagatgtgctttgttaaacagaagcttgaaggcagcatgctccttaagagtcatcaccactccctaatctcaagtacccagggacacaaacactgcggaaggccgcagggacctctgcctaggaaagccaggtattgtccaaggtttctccccatgtgatagtctgaaatatggcctcgtgggaagggaaagacctgaccgtcccctagcccgacacccgtaaagggtctgtgctgaggaggattagtaaaagaggaaggaatgcctcttgcagttgagacaagaggaaggcatctgtctcctgcccgtccctgggcaatggaa…
chr4 165001953 165002676	tgtggggaaaagaaagagatcagattgttactgtgtctgtgtagaaagaagtagacataggagactccattttgttctgtactaagaaaaattcttctgccttgagatgctgttaatctgtaaccttacccccaaccctgtgctctctgaaacacatgctgtgtcaactcagggttaaatggattaagggcggtgcaagatgtgctttgttaaacatgcttgaaggcagcatgctccttaggagtcatcaccactccctaatctcaagtacccagggacacaaaacactgcagaaggccgcagggacctctgcctaggaaaaccaggtattgtccaaggtttctccccatgtgatagtctgaaatatggcctcgtgggaagggaaagacctgaccgtcc…
chr11 10391309 10392276	tgtggggaaaagcaagagagatcagattgttactgtgtctgtgtagaaagaagtagacataggagactccattttgttatgtactaagaaaaattcttctgccttgagattctgttaatctataaccttacccccaaccctgtgctctctgaaacatgtgctgtgtcaactcagagttaaatggattaagggcggtgcaagatgtgctttgttaaacagatgcttgaaggcagcatgctccttaagagtcatcaccactccctaatctcaagtacccagggacacaaaaactgcggaaggccgcagggacctctgcctaggaaagccaggtattgtccaaggtttctccccatgtgatagtctgaaatatggcctcgtgggaagggaaagacctgaccg…
chr11 63527971 63528938	tgtggggaaaagcaagagagatcagattgttactgtgtctgtgtagaaagaagtagacataggagactccattttgttctgtactaagaaaaattcttctgccttgagattctgttaatctataaccttacccccaaccccgtgctctctgaaacatgtgctgtgtcaactcagagttgaatggattaagggcggtgcaagatgtgctttgttaaacagatgcttgaaggcagcacgctccttaagagtcatcaccactccctaatctcaagtacccagggacacaaaaactgcggaaggccgcagggacctctgcctaggaaagccaggtattgtccaaggtttctccccatgtgatagtctgaaatatggcctcgtgggaagggaaagacctgaccg…
chr11 101703561 101704528	tgtggggaaaagcaagagagatcagattgtcactgtgtctgtgtagaaagaagtagacataggagactccattttgttatgtactaagaaaaattcttctgccttgagattctgttaatctataaccttacccccaaccccgtgctctctgaaacgtgtgctgtgtcaactcagagttgaatggattaagggcggtgcaggatgtgctttgttaaacagatgcttgaaggcagcatgctccttaagagtcatcaccactccctaatctcaagtacccagggacacaaaaactgcggaaggccgcagggacctctgcctaggaaagccaggtattgtccaaggtttctccccatgtgatagtctgaaatatggcctcgtgggaagggaaagacctgaccg…
chr11 101695063 101696030	tgtggggaaaagcaagagagatcagattgttactgtgtctgtgtagaaagaagtagacataggagactccattttgttatgtactaagaaaaattcttctgccttgagattctgttaatctataaccttacccccaaccccgtgctctctgaaacgtgtgctgtgtcaactcagagttgaatggattaagggcggtgcaggatgtgctttgttaaacagatgcttgaaggcagcatgctccttaagagtcatcaccactccctaatctcaagtacccagggacacaaaaactgcggaaggccgcagggacctctgcctaggaaagccaggtattgtccaaggtctctccccatgtgatagtctgaaatatggcctcgtgggaagggaaagacctgaccg…
chr11 72164374 72165341	tgtggggaaaagcaagagagatcagattgttactctgtctgtgtagaaagaagtagacataggagactccattttgttatgtactaagaaaaattcttctgccttgagattctgttaatctataaccttacccccaaccctgtgctctctgaaacatgtgctgtgtcaactcagagttgaatggattaagggcggtgcaagatgtgctttgttaaacagatgcttgagggcagcatgctccttaagagtcatcaccactccctaatctcaagtacccagggacacaaaaactgcggaaggccgcagggacctctgcctaggaaaaccagatattgtccaaggtttctccccatgtgatagtctgaaatatggcctcgtgggaagggaaagacctgaccg…
chr11 62194660 62195628	tgtggggaaaagcaagagagatcagattgttactgtgtctgtgtagaaagaagtagacataggagactccattttgttctgtactaagaaaaattcttctgccttgagattctgttaatctataaccttacccccaaccccgtgctctctgaaacatgtgctgtgtcaactcaagagttaaatggattaagggcagtgcaagatgtgctttgttaaacagatgcttgaaggcagcatgctccttaagagtcatcaccactccctaatctcaagtacccagggacacaaaaactgcggaaggccgcagggacctctgcctaggaaagccaggtattgtccaaggtttctccccatgtgatagtctgaaatacggcctcgtgggaagggaaagacctgacc…
chr11 63530314 63531281	tgtggggaaaagcaagagagatcagattgttactgtgtctgtgtaggaagaagtagacataggagactccattttgttatgtactaagaaaaattcttctgccttgagattctgttaatctataaccttacccccaaccccgtgctctctgaaacatgtgctgtgtcaactcagagttgaatggattaagggcggtgcaagatgtgctttgttaaacagatgcttgaaggcagcacgctccttaagagtcatcaccactccctaatctcaagtacccagggacacaaaaactgcggaaggccgcagggacttctgcctaggaaagccaggtattgtccaaggtttctccccatgtgatagtctgaaatatggcctcgtgggaagggaaagacctgaccg…
chr11 118729207 118730174	tgtggggaaaagcaagagagatcagattgttactgtgtctgtatagaaagaagtagacataggagactccattttgttctgtactaagaaaaattcttctgccttgagatgctgttaatctatgaccttacccccaaccccatgctctctgaaacatgtgctgtgtcaaactcagggttaaatggattaagggttgtgcaagatgtgctttgttaaacaaatgcttgaaggcagcatgctccttaagagtcatcaccactccctaatctcaagtacccagggacacaaacactgcggaaggccgcagggacctctgcctaggaaagccaggtattgtccaaggtttctccccatgtgatagtctgaaatatggcctcgtgggaagggaaagacctgacc…
chr11 118721015 118721981	tgtggggaaaagcaagagagatcagattgttactgtgtctgtatagaaagaagtagacataggagactccattttgttctgtactaagaaaaattcttctgccttgagatgctgttaatctatgaccttacccccaaccccgtgctctctgaaacatgtgctgtgtcaaactcagggttaaatggattaagggttgtgcaagatgtgctttgttaaacaaatgcttgaaggcagcatgctctttaagagtcatcaccactccctaatctcaagtacccagggacacaaacactgcggaaggccgcagggacctctgcctaggaaagccaggtattgtccaaggtttctccccatgtgatagtctgaaatatggcctcgtgggaagggaaagacctgacc…
chr11 67867964 67868807	accttacccccaaccccgtgctctctgaaacatgtgctgtgtcaactcagagttaaatggattaagggcggtgcaagatgtgctttgttaaacagatgcttgaaggcagcatgctcgttaagagtcatcaccactccctaatctcaagtacccagggacacaaaaactgcggaaggccgcagggacctctgcctaggaaagccaggtattgtccaaggtttctccccatgtgatagtctgaaatatggcctcgtgggaagggaaagacctgaccgtcccccagcccgacacccgtaaagggtctgtgctgaggaggattagtataagaggaaggcatgcctcttgcagttgagacaagaggaaggcatctgtctcctgcccgtccctgggcaatggaat…
chr11 67603354 67604197	accttacccccaaccccgtgctctctgaaacatgtgctgtgtcaactcagagttgaatggattaagggcggtgcaagatgtgctttgttaaacagatgcttgaaggcagcatgctcgttaagagtcatcaccactccctaatctcaagtacccagggacacaaaaactgcggaaggccgcagggacctctgcctaggaaagccaggtattgtccaaggtttctccccatgtgatagtctgaaatatggcctcgtgggaagggaaagacctgaccgtcccccagcccgacacccgtaaagggtctgtgctgaggaggattagtaaaagaggaaggaatgcctcttgcagttgagacaagaggaaggcatctgtctcctgcctgtccctgggcaatggaat…
chr11 24446210 24446850	accttacccccaaccccgtgctctctgaaacatgtgctgtgtcaactcagagttgaatggattaagggcggtgcaagatgtgctttgttaaacagatgcttgaaggcagcatgctccttaagagtcatcaccactccctaatctcaagtacccagggacacaaaaactgcggaaggccgcagggacctgtgcctaggaaagccaggtattgtccaaggtttctccccatgtgatagtctgaaatatggcctcgtgggaagggaaagacctgaccatcccccagcccgacacccgtaaagggtctgtgctgaggaggattagtaaaagaggaaggaatgcctcttgcagttgagacaagaggaaggcatctgtctcctgcctctccctgggcaatggaat…
chr2 27459979 27460946	tgtggggaaaagcaagagagatcagattgttactgtgtctgtgtagaaagaagtagacataggagactccattttgttatgtactaagaaaaattcttctgccttgagattctgttaatctataaccttacccccaaccccgtgctctctgaaacatgtgctgtgtccactcagagttgaatggattaagggcggtgcaagatgtgctttgttaaacagatgcttgaaggcagcatgctccttaagagtcatcaccactccctaatctcaagtacccagggacacaaaaactgcggaaggccgcaggtacctctgcctaggaaagccaggtattgtccaaggtttctccccatgtgatagtctgaaatatggcctcgtgggaagggaaagacctgaccg…
chr2 228363642 228364609	tgtggggaaaagcaagagagatcagattgtcactgtgtctgtgtagaaagaagtagacatgggagactccattttgttatgtaccaagaaaaattcttctgccttgagattctgttaatctataaccttacccccaaccccgtgctctctgaaacatgtgctgtgtcaactcagagttaaatggattaagggcggtgcaagatgtgctttgttaaacagatgcttgaaggcagcacgctccttaagagtcatcaccactccctaatctcaagtacccagggacacaaaaactgcggaaggccacagggacctctgcctaggaaagccaggtattgtccaacgtttctccccatgtgatagtctgaaatatggcctcgtgggaagggaaagacctgaccg…
chr2 30613472 30614439	tgtggggaaaagcaagagagatcagattgttactgtgtctgtgtagaaagaagtagacataggagactccattttgttatgtactaagaaaaattcttctgccttgagattctgttaatctataaccttacccccaaccccgtgctctctgaaacgtgtgctgtgtcaactcagagttaaatggattaagggcggtgcaagatgtgctttgttaaacagatgcttgaaggcagcatgctccttaagagtcatcaccactccctaatctcaagtacccagggacacaaaaactgcggaaggccgcagggacctctgcctaggaaagccaggtattgtccaaggtttctccccatgtgatagtctgaaatatggcctcgtgggaagggaaagacctgaccg…
chr2 37225318 37226285	tgtggggaaaaggaagagagatcagattgttactgtgtctgtgtagaaagaagtagacataggagactccattttgttatgtactaagaaaaattcttctgccttgagattctgttaatctataaccttacccccaaccccgtgctctctgaaacatgtgctgtgtccactcagagttgaatggattaagggcggtgcaagatgtgctttgttaaacagatgcttgaaggcagcatgctccttaagagtcatcaccactccctaatctcaagtacccagggacacaaaaactgcggaaggccgcagggacctctgcctaggaaagccaggtattgtccaaggtttctccccatgtgatagtctgaaatatggcctcgtgggaagggaaagacctgaccg…
chr2 86261299 86262267	tgtggggaaaagcaagagagatcagattgttactgtgtctgtgtagaaagaagtagacataggagactccattttgttctgtactaagagaaattcttctgccttgagattctgttaatctataaccttacccccaaccccgtgctctctgaaacatgtgctgtgtcaaactcagggttaaatggattaagggctgtgcaagatctgctttgttaaacagatgcttgaaggcagcacgctctttaagagtcatcaccactccctaatctcaagtacccagggacacaaaaactgtggaagcccgcagggacctctgcctaggaaagccaggtattgtccaaggtttctccccatgtgatagtctgaaatatggcctcatgggaagggaaagacctgacc…
chr2 231576900 231577743	accttacccccaaccccgtgctctctgaaacatgtgctgtgtcaactcagagttgaatggattaagggcggtgcaagatgtgctttgttaaacagatgcttgagggcagcatgctccttaagagtcatcaccactccctaatctcaagtacccagggacacaaaaactgcggaaggccgcagggacctctgcctaggaaagccaggtattgtccaaggtttctccccatgtgatagtctgaaatatggcctcgtgggaagggaaagacctgaccgtaccccagcctgacacccgggaagggtctgtgctgaggaggattagtaaaagaggaaggaatgtctcttgcagttgagacaagaggaaggcatctgtctcctgcctgtccctgggcaatggaat…
chr2 230843639 230844480	accttacccccaaccccgtgctctctgaaacatgtgctgtgtcaactcagagttgaatggattaagggcggtgcaagatgtgctttgttaaacagatgcttgaaggcagcatgctcattaagagtcatcaccactccctaatctcaagtacccagggacacaaaaactgcggaaggccgcagggacctctgcctaggaaagccaggtattgtccaaggtttctccccatgtgatagtctgaaatatggcctcgtgggaagggaaagacctgaccgtcccccagcccgacacccgtaaagggtctgtgctgaggaggattagtataagaggaaggcatgcctcttgcagttgagacaagaggaaggcgtctgtctcctgcccgtccctgggcaatggaat…
chr2 112934497 112935221	taagagtcatcaccactccctaatctcaagtacccagggacacaaacactgctgaaggccgcagggacctctgcctaggaaagccaggtattgtccaaggtttctccccatgtgatagtctgaaatatggcctcgtgggaggggaaagacctgaccgtcccccagcccgacacccgtaaagggtctgtgctgaggaggattagtatacgaggaaggaacgcctctttgcagttgagacaagaggaaggcatctgtcttctgcccgtccctgggcaatggaatgtctcggtataaaacccgattttatgttccatctactgagataggggaaaaccaccttagggctggaggtgggacatgcggcagcaatactgctctttaagacattgagatgtttat…
chrX 125779511 125780478	tgtggggaaaagcaagagagatcagattgttactgtgtctgtgtagaaagaagtagacataggagactccattttgttatgtactaagaaaaattcttctgccttgagattctgttaatctataaccttacccccaaccctgtgctctctgaaacatgtgctctgtcaactcagagttaaatggattaagggcggtgcaagatgtgctttgttaaacagatgcttgaaggcagcatgctccttaagagtcatcaccactccctaatctcaagtacccagggacacaaaaactgcggaaggccgcagggacctctgcctaggaaagccaggtattgtccaaggtttctccccatgtgatagtctgaaatatggcctcgtgggaagggaaagacctgaccg…
chrX 90950615 90951583	tgtggggaaaagcaagagagatcagattgttactgtgtctgtgtagaaagaagtagacataggagactccattttgttctgtactaagaaaaattcttctgccttgagattctgttaatctataacctcacccccaaccccgtgctctctgaaacatgtgctgtgtcaaactcagagttaaatggattaagggcggtgcaagacgtgctttgttaaacagatgcttgaaggcagcacgctccttaagagtcatcaccactccctaatctcaagtacccagggacacaaaaactgcagaaggccgcagggacctctgcctaggaaagccaggtattgtccaaggtttctccccatgtgatagtctgaaatacagcctcgtgggaagggaaagacctgacc…
chrX 17115011 17115977	tgtggggaaaagcaagagagatcagattgttactgtgtctgtgtcgaaagaagtagacataggagactccattttgttctgtactgagaaaaattcttctgccttgagatgctgttaatctataaccttacccccaaccccgtgctctctgaaacacgtgctgtgtcaactcagggttaaacggattaagggcggtgcaagatgtgctttgttaaacagatgcttgaaggcagcatgctagttaagagtcatcaccactccctaatctcaagtacccagggacacaaacactgcggaaggccgcagggacctctgcctaggaaagccaggtattgtccaaggtttctccccatgtgatagtctgaaatatggcctcgtgggaagagaaagacctgaccg…
chr16 47864459 47865426	tgtggggaaaagcaagagagatcagattgttactgtgtctgtgtagaaagaagtagacataggagactccattttgttatgtactaagaaaaattcttctgccttgagattctgttaatctataaccttacccccaaccccgtgctctctgaaacgtgtgctgtgtcaactcagagttgaatggattaagggcggtgcaagatgtgctttgttaaacagatgcttgaaggcagcatgctccttaagagtcatcaccactccctaatctcaagtacccagggacacaaaaactgcggaaggccgcagggacctctgcctaggaaagccaggtattgtccaaggtttctccccatgtgatagtctgaaatatggcctcgtgggaagggaaagacctgaccg…
chr16 5754392 5755355	tgtggggaaaagcaagagagatcagattgttactgtgtctgtgtagaaagaagtagacataggagactccattttgttatgtactaagaaaaattcttctgccttgagattctgttaatctataaccttacccccaaccccgtgctctctgaaacgtgtgctgtgtcaactcagagttgaatggattaagggcggtgcaggatgtgctttgttaaacagatgcttgaaggcagcatgctccttaagagtcatcaccactccctaatctcaagtacccagggacacaaaaactgcggaaggccgcagggacctctgcctaggaaagccaggtattgtccaaggtttctccccatgtgatagtctgaaatatggcctcgtgggaagggaaagacctgaccg…
chr16 74799404 74800360	tgtggggaaaagcaagagagatcagattgttactgtgtctgtgtagaaagaagtagacataggagactccattttgttatgcactaagaaaaattcttctgccttgagattctgttaatctataaccttacccccaaccccgtgctctctgaaacatgtgctgtgtcaactcagagttgaatggattaagggcggtgcaggatgtgctttgttaaacagatgcttgaaggcagcatgctccttaagagtcatcaccactccctaatctcaagtacccagggacacaaaaactgcggaaggccgcagggacctctgcctaggaaagccaggtattgtccaaggtttctccccatgtgatagtctgaaatatggcctcgtgggaagggaaagacctgaccg…
chr16 8178761 8179728	tgtggggaaaagcaagagagatcagattgttactgtgtctgtgtagaaagaagtagacataggagactccattttgttatgtactaagaaaaattcttctgccttgagattctgttaatctataaccttacccccaaccccatgctctctgaaacgtgtgctgtgtcaactcagagttgaatggattaagggcggtgcaggatgtgctttgttaaacagatgcttgaaggcagcacgctccttaagagtcatcaccactccttaatctcaagtacccagggacacaaaaactgcggaaggccgcagggacctctgcctaggaaagccagttattgtccaaggtttctccccatgtgatagtctgaaatatggcctcgtgggaagggaaagacctgaccg…
chr16 35955555 35956522	tgtggggaaaagcaagagagatcagattgttactgtgtctgtgtagaaagaagtagacataggagactccattttgttctgtactaagaaaaattcttctgccttgatattctgttaatctataaccttacccccaaccccgtgctctctgaaacatgtgctgtgtcaaactcagggttaaatggattaagggcggtgcaagatgtgctttgttaaacagatgcttgaaggcagcatgctccttaagagtcattaccactccctaatctcaagtacccagggacacaaaaactgccgaaggctgcagggacctctgcctaggaaagccagtattgtccaaggtttctcccgatgtgatagtctgaaatatggcctcgtgggaagggaaagacctgaccg…
chr16 23599600 23600443	accttacccccaaccccgtgctctctgaaacatgtgctgtgtcaactcagagttgaatggattaagggcggtgcaagatgtgctttgttaaacagatgcttgaaggcagcatgctccttaagagtcatcactactccctaatctcaagtacccagggacacaaaaactgcggaaggccacagggacctctgcctaggaaagccaggtattgtccaaggtttctccccatgtgatagtctgaaatatggcctcgtgggaagggaaagacctgaccgtcccccagcccgacacccgtaaagggtctgtgctgaggaggattagtaaaagaggaaggaatgcctcttgcagttgagacaagaggaaggcatctgtctcctgcctgtccctgggcaatggaat…
chr16 34412057 34412900	accttacccccaacccagtgctctctgaaacatgtgctgtgtcaactcagagttaaatggattaagggcggtgcaagacgtgctttgttaaacagatgcttgaaggcagcatgctccttaagagtcatcaccactccctaatctcaagtacccagggacacaaaaactgcggaaggccgcagggacctctgcctaggaaagccaggtattgtccaaggtttctccccatgtgatagtctgaaatatggcctcgtgggaagggaaagacctgaccatcccccagcccgacacccgtaaagggtctgtgctgaggaggattagtaaaagaggaaggaatgcctcttgcagttgagacaagaggaaggcatctgtctcctgcccgtccctgggcaatggaat…
chr16 34998930 34999771	accttacccccaacccagtgctctctgaaacatgtgctgtgtcaactcagagttaaatggattaagggcggtgcaagacgtgctttgttaaacagatgcttgaaggcagcatgctccttaagagtcatcaccactccctaatctcaagtacccagggacacaaaaactgcggaaggccgcagggacctctgcctaggaaagccaggtattgtccaaggtttctccccatgtgatagtctgaaatatggcctcgtgggaagggaaagacctgaccatcccccagcccgacacccgtaaagggtctgtgctgaggaggattagtaagaggaaggaatgcctcttgcagttgagacaagaggaaggcatctgtctcctgcccgtccctgggcaatggaatgt…
chr1 75382491 75383458	tgtggggaaaagcaagagagatcagattgttactgtgtctgtgtagaaagaagtagacataggagactccattttgttatgtactaagaaaaattcttctgccttgagattctgttaatctataaccttacccccaaccccgtgctctctgaaacgtgtgctgtgtcaactcagagttaaatggattaagggcggtgcaagatgtgctttgttaaacagatgcttgaaggcagcatgctccttaagagtcatcaccactccctaatctcaagtacccagggacacaaaaactgcggaaggccgcagggacctctgcctaggaaagccaggtattgtccaaggtttctccccatgtgatagtctgaaatatggcctcgtgggaagggaaagacctgacca…
chr1 75377086 75378053	tgtggggaaaagcaagagagatcagattgttactgtgtctgtgtagaaagaagtagacataggagactccattttgttatgtactaagaaaaattcttctgccttgagattctgttaatctataaccttacccccaaccccgtgctctctgaaacgtgtgctgtgtcaactcagagttaaatggattaagggcggtgcaagatgtgctttgttaaacagatgcttgaaggcagcatgctccttaagagtcatcaccactccctaatctcaagtacccagggacacaaaaactgcggaaggccgcagggacctctgcctaggaaagccaggtattgtccaaggtttctccccatgtgatagtctgaaatatggcctcgtgggaagggaaagacctgacca…
chr1 224339831 224340798	tgtggggaaaagcaagagagatcagattgttactgtgtctgtgtagaaagaagtagacataggagactccattttgttatgtactaagaaaaatccttctgccttgagattctgttaatctataaccttacccccaaccccgtgctctctgaaacatgtgctgtgtcaactcagagttgaatggattaacggcggtgcaagatgtgctttgttaaacagatgcttgaaggcagcatgctccttaagagtcatcaccactccctaatctcaagtacccagggacacaaaaactgcggaaggccgcagggacctctgcctaggaaagccaggtattgtccaaggtttctccccatgtgatagtctgaaatatggcctcgtgggaagggaaagacctgaccg…
chr1 93276782 93277749	tgtggggaaaagcaagagagatcagattgttactgtgtctgtgtagaaagaagtagacataggagactccattttgttatgtactaagaaaaattcttctgccttgagattctgttaatctataaccttacccccaaccccgtgctctctgaaacgtgtgctgtgtcaactcagagttaaatggattgagggaggtgcaagatgtgctttgttaaacagatgcttgagggcagcatgctccttaagagtcatcaccactccctaatctcaagtacccagggacacaaaaactgcggaaggccgcagggacctctgcctaggaaagccaggtattgtccaaggtttctccccatgtgatagtctgaaatatggcctcgtgggaagggaaagacctgaccg…
chr1 52006245 52007211	tgtggggaaaagcaagagagatcagattgttactgtgtgtgtgtagaaagaagtagacataggagactccattttgttctgtactaagaaaaattcttctgccttgagattctgttaatctataaccttacccccaaccccgtgctctctgaaacatgtgctgtgtcaactcagagttgaatggattaagggcggtgcaagatgtgctttgttaaacagatgcttaaggcagcatgctccttaagagtcatcaccactccctaatctcaagtacccagggacacaaaaactgcggaagcccgcagggacctctgcctaggaaagccaggtattgtccaaggtttctccccatgtgatagtctgaaatatggcctcgtgggaagggaaagacctgaccgt…
chr1 156179223 156180190	tgtggggaaaagcaagagagatcagattgttactgtgtctgtgtagaaagaagtagacataggagactccattttgttatgtactaagaaaaattcttctgccttgagattctgttaatctataaccttacccccaaccccatgctctctgaaacgtgtgctgtgtcaactcagagttaaatggattaagggcggtgcaggatgtgctttgttaaacagatgcttgaaggcagcatgctccttaagagtcatcaccactccctaatctcaagtacccagggacacaaaaactgcggaaggccgcagggacctctgcctaggaaagccaggtattgtccaaggtttctccccatgtgatagtctgaaatatggcctcgtgggaagggaaagacctgaccg…
chr1 155634878 155635845	tgtggggaaaagcaagagagatcagattgttactgtgtctgtgtagaaagaagtagacatgggagactccattttgttatgtgctaagaaaaattcttctgccttgagattctgttaatctatgaccttacccccaaccccgtgctctctgaaacgtgtgctgtgtcaactcagggttgaatggattaagggcggtgcaggatgtgctttgttaaacagatgcttgaaggcagcatgctccttaagagtcatcaccactccctaatctcaagtacccagggacacaaaaactgcggaaggccgcagggacctctgcctaggaaagccaggtattgtccaaggtttctccccatgtgatagtctgaaatatggcctcgtgggaagggaaagacctgactg…
chr1 155626666 155627633	tgtggggaaaagcaagagagatcagattgttactgtgtctgtgtagaaagaagtagacatgggagactccattttgttatgtgttaagaaaaattcttctgccttgagattctgttaatctatgaccttacccccaaccccgtgctctctgaaacgtgtgctgtgtcaactcagggttgaatggattaagggcggtgcaggatgtgctttgttaaacagatgcttgaaggcagcatgctccttaagagtcatcaccactccctaatctcaagtacccagggacacaaaaactgcggaaggccgcagggacctctgcctaggaaagccaggtattgtccaaggtttctccccatgtgatagtctgaaatatggcctcgtgggaagggaaagacctgaccg…
chr1 155599537 155600505	tgtggggaaaagcaagagagatcagattgttactgtgtctgtatagaaagaagtagacataggagactccattttgttctgtactaagaaaaattcttctgccttgagattctgttaatctatgaccttacccccaaccctgtgctctctgaaacatgtgctgagtcaactcagggttaaatgaattaagggctgtgcaagatgtgctttgttaaacagatgcttgaaggcagcatgctcgttaagagtcatcaccactccctaatctcaagtacccagagacacaaaacactgcggaagcccgcagggacctctgcctaggaaagccaggtattgtccaaggtttctccccatgtgatagtctgaaatatggcctcgtgggaagggaaagacctgacc…
chr1 159767796 159768763	tgtggggaaaagcaggagagatcagattgttactgtgtctgtgtagaaagaagtagacataggagactccattttgttctgtactaagaaaaattcttctgccttgagattctgttaatctatgaccttacccccaaccccctgctctctgaaacatgtgctgtgtcaactcagggttaaatggattaagggcggtgcaagatgtgctttgttaaacaaatgcttgtaggcagcatgctccttaagagtcatcaccactccctaatctcaagtacccagggacacaaacactgcagaaggccacagggacctctgcctaggaaagccaggtattgtccaaggtttctccccatgtgaaagtctgaaatatggcctcatgggaagggaaagacctgacca…
chr1 45528103 45529068	ggggaaaagcaagagagatcagattgttactgtgtctgtgtagaaagaagtagacataggagactccattttgttctgtactaagaaaaattcttctgccttgagattctgttaatctatgaccttacccctaaccccgtgctctctggaacatgtgctgtgtcaaactcagggttaaatggattaagggctgtgcaagatgtgctttgttaaacagatgcttgaaggcagcatgctccttaagagtcatcaccactccctaatctcaagtacccagggacacaaacactgcggaaggctgcagggacctctgcctaggaaagccaggtattgtccaaggtttctccccatgtgatagtctgaaatatggcctcgtgggaagggaaagacctgaccgtc…
chr1 29338082 29339047	tgtggggaaaagcaagagagatcagattgttactgtgtctgtgtagaaagaagtaggcataggagactccattttgttctgtactaagacaaattcttctgccttgagattctgttaatctatgaccttacccccaaccccgtgctctctgaaacatgtgctgtgtcaaactcagggttaaatggattaagggctgtgcaagatgtgctttgttaaacagatgcttgaaggcagcatgccccttaagagtcatcaccactccctaatctcaagtacccagggacacaaaaactgcggaaggccgcagggaactctgcctaggaaagccaggtattgtccaaggtttctccccatgtgatagtctgaaatatggcctcgtgggaagggaaagacctgacc…
chr1 1409807 1410773	tgtggggaaaagcaagagagatcagattgttactgtgtctgtgtagaaagaagtagacataggagactccattttgttctgtactaagaaaaattcttctgccttgggatcctgttgatctgtgaccttacccccaaccccgtgctctctgaaacatgtgctacgtccactcagggttaaatggattaagggcggtgcaagatgtgctttgttaaacagatgcttgaaggcagcacgctccttaagagtcatcaccactccctaatctcaagtacccagggacacagaaactgcggaaggccgcagggtcctctgcctaggaaagccaggtattgtccaaggtttctccccatgtgatagtctgaaatatggcctcgtgggaagggaaagacctgaccg…
chr1 160690785 160691753	tgtggggaaaagcaagagaggtcagattgttactgtgtctgtatagaaagaagtagacataggagactccattttgttctgtactaagaaaaattattctgccttgagatgctgttaatctatgaccttacccccaaccccgtgctctctgaaacatgtgctgtgtcaaactcagggttaaatggattaagggcggtgcaagatgtgctttgttaaacagatgcttgaaggcagcatgctcattaagagtcatcaccactccctaatctcaagtacccagggacacaaaaactgcggaagcctgcaggggcctctgcctaggaaagccaggtattgtccaaggtttctccccatgtgatagtctgaaatatggcctcgtgggaagggaaagacctgacc…
chr1 227868340 227869308	tgtggggaaaagcaagagagatcagattgttgctgcgtctgtgtagagagaagtagacataggagactccattttgttctgtactaagacaaattcttctgccttgagattctgttaatctatgaccttacccccaaccccatgctctctgaaacatgtgctgtgtcaaactcagggttaaatggattaagggtggtgcaagatgtgctttgttaaacagatgcttgaaggcagcatgctcgttgagagtcatcaccactccctaatctcaagtacccagggacacaaacactgcggaaggccgcagggacctctgcctaggaaagccaggtattgtccaaggtttctccccatgtgatagtctgaattatggcctcgtgggaagggaaagacctgacc…
chr1 160699048 160700016	tgtggggaaaagcaagagagatgagattgttactgtgtctgtatagaaagaagtagacataggagactccattttgttctgtactaagaaaaattcttctgccttgagatgctgttaatctatgaccttacccccaaccccgtgctctctgaaacatgtgctgtgtcaaactcagggttaaatggattaagggcggtgcaagatgtgctttgttaaacagatgcttgaaggcagcatgctcattaagagtcatcaccactccctaatctcaagtacccagggacacaaacactgcgaaagaccgcagggacctctgcctaggaaagctaggtattgtccaaggtttctccccatgtgatagtctgaaatatggcctcgtgggaagggaaagacctgacc…
chr1 40572026 40572994	tgtggggaaaagaaagagaaatcagattgttactgtgtctgtgtagaaagaagtagacatgggagactccattttgttctgtactaagaaaaattcttctgccttgagatgctgttaatctgtaaccttgcccccaaccccgtgctctctgaaacatgtgctgtgtccactcagggttaaatggattaagggctgtgcaagatgtgctttgttaaacagaagcttgaaggcaacatgctcattaagagtcatcaccactccctaatctcaagtacccaggggcacaaacactgcggaaggccgcaggaacctctgcctaggaaagccaggtattgtccaaggtttctccccatgtgatagtctgaaatatggcctcgtgggaagggaaagacctgaccg…
chr1 247015783 247016626	accttacccccaaccccgtgctctctgaaacatgtgctgtgtcaactcagggttaaatggattaagggcggtgcaagatgtgctttgttaaacagatgcttgaaggcagcatgctccttaagagtcaccaccactccctaatctcaagtacccagggacacaaacactgcggaaggctgcagggacctctgcctaggaaagccaggtattgtccaaggtttctccccatgtgacagtctgaaatatggcctcgtgggaagggaaagacctgaccgtcccccagcccgacacccgtaaagggtctgtgctgaggaggattagtataagaggaaggcatgcctcttgcagttgagacaagaggaaggcatctgtctcctgcccgtccctgggcaatggaat…
chr1 1580343 1581198	tgtggggaaaagcaagagagatcagattgttactgtgtctgtgtagaaagaagtagacataggagactccattctgttctgtactaagacaaattcttctgccttgagatgctgttaatctatgaccttacccccaaccccgtgctctctgaaacatgtgctgtgtcaactcagagttgaatggattaagggcggtgcaagatgtgctttgttaaacagatgcttgaaggcagcacgctccttaagagtcatcaccactccctaatctcaagtacccagggacacaaacactgaggaaggccgcagggacctctgcctaggaaagccaggtattgtccaaggtttctccccatgtgatagtctgaaatatggcctcatgggaagggaaagacctgaccg…
chr1 29359449 29360095	accttacccccaaccccatgctctctgaaacatgtgctgtgtcaaactcagggtcaaatggattaagggttgtgcaagatgtgctttgttaaacagatgcttgaaggcagcacgctccttaagagtcaccaccactccctaatctcaagtacccagggacacaaaaactgcggaaggccgcagggacctctgcctaggaaagccaggtattgtccaaggtttctccccatgtgatagtctgaaatatggcctcgtgggaagggaaagacctgaccgtcccccagcccgacacccgtaaagggtctgtgctgaggaggattagtataagaggaaggcatgcctcttgcagttgagataagaggaaggcatctgtctcctgcccgtccctgggcaatggaa…
chr3 185562548 185563515	tgtggggaaaagcaagagagatcagattgttactgtgtctgtgtagaaagaagtagacataggagactccattttgttatgtactaagaaaaattcttctgccttgagattctgttaatctataaccttacccccaaccctgtgctctctgaaacatgtgctctgtcaactcagagttaaatggattaagggcggtgcaagatgtgctttgttaaacagatgcttgaaggcagcatgctccttaagagtcatcaccactccctaatctcaagtacccagggacacaaaaactgcggaaggccgcagggacctctgcctaggaaagccaggtattgtccaaggtttctccccatgtgatagtctgaaatatggcctcgtgggaagggaaagacctgaccg…
chr3 47259534 47260501	tgtggggaaaagcaagagagatcagattgttactgtgtctgtgtagaaagaagtagacataggagactccattttgttatgtactaagaaaaattcttctgccttgagattctgttaatctataaccttacccccaaccccgtgctctctgaaacgtgtgctgtgtcaactcagagttaaatggattaagggcggtgcaagatgtgcttttttaaacagatgcttgaaggcagcatgctccttaagagtcatcaccactccctaatctcaagtacccagggacacaaaaactgcggaaggccgcagggacctctgcctaggaaagccaggtattgtccaaggtttctccccatgtgatagtctgaaatatggcctcgtgggaagggaaagacctgaccg…
chr3 195927525 195928492	tgtggggaaaagcaagagagatcagattgttactgtgtctgtgtagaaagaagtagacataggagactccattttgttatgtactaagaaaaattcttctgccttgagattctgttaatctatgaccttacccccaaccccgtgctctctgaaacatgtgctgtgtcaactcagagttgaatggattaagggcggtgcaagatgtgctttgttaaacagatgcttgaaggcagcatgctccttaagagtcatcaccactccctaatctcaagtacccagggacacaaaaactgcggaaggccgcagggacctctgcctaggaaagccaggtattgtccaaggtttctccccatgtgatagtctgaaatatggcctcgtgggaagggaaagacctgaccg…
chr3 185570760 185571727	tgtggggaaaagcaagagagatcagattgttactgtgtctgtgtagaaagaagtagacataggagactccattttgttatgtactaagaaaaattcttctgccttgagattctgttaatctataaccttacccccaaccctgtgctctctgaaacatgtgctctgtcaactcagagttaaatggattaagggcggtgcaagatgtgctttgttaaacagatgcttgaaggcagcatgctccttaagagtcatcaccactccctaatctcaagtacccagggacacaaaaactgcggaaggccgcagggacctctgcctaggaaagccaggtattgtccaaggtttctccccatgtgatagtctgaaatatggcctcgtgggaagggaaagacctgaccg…
chr3 186893220 186894186	tgtggggaaaagcaagagagatcagattgtcactgtgtctgtgtagaaagaagtagacatgggagactccattttgttatgtactaagaaaaattcttctgccttgagattctgttaatctataaccttacccccaaccccgtgctctctgaaacatgtgctgtgtcaactcagagttaaatggattaagggcggtgcaagatgtgctttgttaaacagatgcttgaaggcagcatgctccttaagagtcatcaccactccctaatctcaagtacccagggacacaaaaactgccgaaggccgcagggacctctgcctaggaaagccaggtattgtccaaggtttctccccatgtgatagtctgaaatatggcctcgtgggaagggaaagacctgacca…
chr3 53977514 53978481	tgtggggaaaagcaagagagatcagattgttactgtgtctgtgtagaaagaagtagacataggagactccattttgttatgtactaagaaaaattcttctgccttgagattctgataatctataaccttaaccccaaccccgtgctctctgaaacatgtgctgtgtcaactcagagttaaatggattaagggcggtgcaagatgtgctttgttaaacagatgcttgaaggcagcatgctccttgagagtcatcaccgctccctaatctcaagtacccagggacacaaaaactgcggaaggctgcagggacctctgcctaggaaagccaggtattgtccaaggtttctccccatgtgatagtctgaaatatggcctcgtgggaagggaaagacctgacca…
chr3 175905550 175906517	tgtggggaaaagcaagagagatcagattgttactgtgtctgtgtagaaagaagtagacataggagactccattttgttctgtactaagaaaaattcttctgccttgagattctgttaatctataaccttacccccaaccccgtgctctctgaaacatgtgctgtgtcaactcagagttaaatggattaagggcggtgcaagatgtgctttgttaaacagatgcttgaaggcagcatgctccttgagagtcatcaccactccccaatctcaagtacccagggacacaaacactgcggaaggccgcagggacctctgcctaggaaagccaggtattgtccaaggtttctccccatgtgatagtctgaaatatggcctcgtgggaagggaaagacctgaccg…
chr3 14091185 14092152	tgtggggaaaagcaagagagatcagattgttactgtgtctgtgtagaaagaagtagacataggagactccattttgttatgtactaagaaaaattcttctgccttgagattctgttaatctataaccttacccccaaccccgtgctctctgaaacgtgtgctgtgtcaactcagagttgaatggattaagggcggtgcaggatgtgctttgttaaacagatgcttgaaggcagcatgctccttaagagtcatcacccctccctaatctcaagtacccagggacacaaacactgcggaaggccgcagggacctctgcctaggaaagccaggtattgtccaaggtttctccccatgtgatagtctgaaatatggcctcgtgggaagggaaagacctgaccg…
chr3 101703833 101704801	tgtggggaaaagcaagagagatcagattgttactgtgtctgtgtagaaagaagtagacataggagactccattttgttctgtactaagaaaaattcttctgccttgagattctgttaatctatgaccttacccccaaccccgtgctctctgagacaggtgctgtgtcaaactcagggttaaatggattaagggttgtgcaagatgtgctttgttaaacaaatgcttgaaggcagcatgctccttaagagtcatcaccactccctaatctcaagtacccagggacacaaaaactgcggaaggccgcagggacctctgcctaggaaagccaggtattgtccaaggtttctccccatgtgatagtctgaaatatggcctcatgggaagggaaagacctgacc…
chr3 23544663 23545625	tgtggggaaaagaaagatcagattgttactgtgtctgtgtagaaagaagtagacataggagactccattttgttctgtactaaaaaattcttctgccttgagattctgttaatctatgatcttacccccaaccccatgctctctgaaacatgtgctgtgtcaaactcagggttaaatggattaagtgttgtgcaagatgtgctttgttaaacagatgcttgaaggcagcatgctccttaagagtcatcaccactccctaatctcaagtacccagggacacaaacactgcggaaggccacagggacctctgcctaggaaagccaggtattgtccaaggtttctctccatgtgacagtctgaaatatggcctcgtgggaagggaaagacctgaccctcccc…
chr3 101700047 101701015	tgtggggaaaagcaagagagatcagattgttactgtgtctgtgtagaaagaagtagacataggagactccattttgttctgtactaagaaaaattcttctgccttgagattctgttaatctatgaccttacccccaaccccgtgctctctgaaacaggtgctgtgtcaaactcagggttaaatggattaagggttgtgcaagatgtgctttgttaaacaaatgcttgaaggcagcatgctccttaagagtcatcaccactccctaatctcaagtacccagggacacaaaaactgcggaaggccgcagggacctctgcctaggaaagccaggtattgtccaaggtttctccccatgtgatagtctgaaatatggcctcatgggaagggaaagacctgacc…
chr3 189251371 189252338	tgtggggaaaagaaagagagatcagattgctactgtgtctgtgtagaaagaagtagacataggagactccattttgctctgtactaagacaaattcttctgccttgagatgctgttaatctataaccttacccccaaccccgtgctctctgaaacatgtgctgtgtccactcagggttaaatggattaagggcggtgcaagatgtgctttgttaaacagatgcttgaaggcagcatgctccttaagagtcatcaccactccctaatctcaagtacccagggacacaaacactgcagaaggccgcagggacctctgcctaggaaagccaggtattgtccaaggtttctccccatgtgatagtctgaaatatggcctcatgggaagggaaagacctgaccg…
chr3 113032476 113033319	accttacccccaaccccgtgctctctgaaacatgtgctgtgtcaactcagagttaaatggattaagggcggtgcaagatgtgctttgttaaacagatgcttgaaggcagcatgctccttaagagtcatcaccactccctaatctcaagtacccagggacacaaaaactgcggaaggccgcagggacctctgcctaggaaagccaggtattgtccaaggtttctccccatgtgatagtctgaaatatggcctcgtgggaagggaaagacctgaccgtcccccagcccgacacccgtaaagggtctgtgctgaggaggattagtaaaagaggaaggaatgcctcttgcagttgagacaagaggaaggcatctgtctcctgcctgtccctgggcaatggaat…
chr3 113024277 113025120	accttacccccaaccccgtgctctctgaaacatgtgctgtgtcaactcagagttaaatggattaagggcggtgcaagatgtgctttgttaaacagatgcttgaaggcagcatgctccttaagagtcatcaccactccctaatctcaagtacccagggacacaaaaactgcggaaggccgcagggacctctgcctaggaaagccaggtattgtccaaggtttctccccatgtgatagtctgaaatatggcctcgtgggaagggaaagacctgaccgtcccccagcccgacacccgtaaagggtctgtgctgaggaggattagtaaaagaggaaggaatgcctcttgcagttgagacaagaggaaggcatctgtctcctgcctgtccctgggcaatggaat…
chr3 186886874 186887718	accttacccccaaccccgtgctctctgaaacatgtgctgtgtcaaactcagggttaaatggattaagggcggtgcaagatgtgctttgttaaacagatgcttgaaggcagcatgctcgttaagagtcatcaccactccctaatctcaagtacccagggacacaaaaactgcggaaggccgcagggacctctgcctaagaaagccaggtattgtccaaggtttctccccgtgtgatagtctgaaatatggcctcgtgggaagggaaagacctgaccctcccccagcccgacacccgtaaagggtctgtgctgaggaggattagtataagaggaaggcatgcctcttgcagttgagacaagaggaaggcatctgtctcctgcccgtccctgggcaatggaa…
chr3 50520045 50520848	tgtcaactcagagttgaatggattaagggcagtgcaagatgtgctttgttaaacagatgcttgaaggcagcatgctccttaagagtcatcaccactccctaatctcaagtacccagggacacaaaaactgcggaaggccgcagggacctctgcctaggaaagccaggtattgtcccaggtttctccccatgtgatagtctgaaatatggcctcgtgggaagggaaagacctgactgtcccccagcccgacacccgtaaagggtctgtgctgaggaggattagtaaaagaggaaggaatgcctcttgcagttgagacaagaggaaggcatctgtctcctgcctgtccctgggcaatggaatgtctcggtataaaacccgattgtatgctccatctactga…
chr3 129641300 129642062	tgtggggaaaagcaagagagatcagattgttactgtgtctgtgtagaaagaagtagacatgggagactccattttgttctgtactaagaaaaattcttctgccttgagattctgttaatctataaccttacccccaaccccgtgctctctgaaacatgtgctgtgtcaactcagagttaaatggattaagggcggtgcaagatgtgctttgttaaacagatgcttgaaggcagcacgctccttaagagtcatcaccactccctaatctcaagtacccagggacacaaaagctgcggaaggtcgcagggacctctgcctaggaaagccaggtattgtccaaggtttctccccatgtgatagtctgaaatatggcctcgtgggaagggaaagacctgaccg…
chr10 26893470 26894437	tgtggggaaaagcaagagagatcagattgttactgtgtctgtgtagaaagaagtagacataggagactccattttgttatgtactaagaaaaattcttctgccttgagattctgttaatctatgaccttacccccaaccccgtgctctctgaaacatgtgctgtgtcaactcagagttgaatggattaagggcggtgcaggatgtgctttgttaaacagatgcttgaaggcagcatgctccttaagagtcatcaccactccctaatctcaagtacccagggacacaaaaactgcggaaggccgcagggacctctgcctaggaaagccaggtattgtccaaggtttctccccatgtgatagtctgaaatatggcctcgtgggaagggaaagacctgaccg…
chr10 43337203 43338170	tgtggggaaaagcaagagagatcagattgttactgtgtctgtgtagaaagaagtagacataggagattccattttgttctgtgccaagaaaaattcttctgccttgagattctgttaatctataaccttacccccaaccccgtgctctctgaaacatgtgctgtgtcaactcagagttaaatggattaagggcggtgcaagatgtgctttgttaaacagatgcttgaaggcagcatgctccttaagagtcatcaccactccctaatctcaagtacccagggacacaaacactgcggaaggccgcagggacctctgcctaggaaagccaggtattgtccaaggtttctccccatgtgatagtctgaaatatggcctcgtgggaagggaaagacctgactg…
chr10 41713188 41714153	tgtggggaaaagcaagagagatcagattgttactgtgtctgtgtagaaagaagtagacataggagactccattttgttatgtactaagaaaaattcttctgccttgagattgttaatctataaccttacccccaaccccgtgctctctgaaacgtgtgctgtgtcaactcagagttaaatggattaagggcggtgcaagatgtgctttgttaaacagatgcttgagggcagcactctccttaagggtcatcaccactccctaatctcaagtacccagggacacaaaaactgcagaaggccgcagggacctctgcctaggaaagccaggtattgtccaaggtttctccccatgtgatagtctgaaatatggcctcgtgggaagggaaagacctgaccgtc…
chr10 68525848 68526636	aatggattaagggcggtgcaagatgtgctttgttaaacagatgcttgaaggcagcatgctccttaagagtcatcaccactccctaatctcaagtacccagggacacaaaaactgcggaaggccgcagggacctctgcctaggaaagccaggtattgtccaaggtttctccccatgtgatagtctgaaatacggcctcgtgggaagggaaagacctgaacgtcccccagcccgacacccgtaaagggtctgtgctgaggaggattagtataagaggaaggcatgcctcttgcagttgagacaagaggaaggcatctgtctcctgcctgtccctgggcaatggaatgtctcggtataaaacgcgattgtatgctccatctactgagatagggaaaaaccgc…
chrY 22893039 22894006	tgtggggaaaagcaagagagatcagattgttactgtgtctgtgtagaaagaagtagacataggagactccattttgttatgtactaagaaaaattcttctgccttgagattctgttaatctatgaccttacccccaaccccatgctctctgaaacatgtgctgtgtcaactcagagttgaatggattaagggcggtgcaggatgtgctttgttaaacagatgcttgaaggcagcatgctccttaagagtcatcaccactccctaatctcaagtacccagggacacaaaaactgcggaaggccgcagggacctctgcctaggaaagccaggtattgtccaaggtttctccccatgtgatagtctgaaatatggcctcgtgggaagggaaagacctgaccg…
chrY 24526788 24527755	tgtggggaaaagcaagagagatcagattgttactgtgtctgtgtagaaagaagtagacataggagactccattttgttatgtactaagaaaaattcttctgccttgagattctgttaatctatgaccttacccccaaccccatgctctctgaaacatgtgctgtgtcaactcagagttgaatggattaagggcggtgcaggatgtgctttgttaaacagatgcttgaaggcagcatgctccttaagagtcatcaccactccctaatctcaagtacccagggacacaaaaactgcggaaggccgcagggacctctgcctaggaaagccaggtattgtccaaggtttctccccatgtgatagtctgaaatatggcctcgtgggaagggaaagacctgaccg…
chrY 25142348 25143315	tgtggggaaaagcaagagagatcagattgttactgtgtctgtgtagaaagaagtagacataggagactccattttgttatgtactaagaaaaattcttctgccttgagattctgttaatctatgaccttacccccaaccccatgctctctgaaacatgtgctgtgtcaactcagagttgaatggattaagggcggtgcaggatgtgctttgttaaacagatgcttgaaggcagcatgctccttaagagtcatcaccactccctaatctcaagtacccagggacacaaaaactgcggaaggccgcagggacctctgcctaggaaagccaggtattgtccaaggtttctccccatgtgatagtctgaaatatggcctcgtgggaagggaaagacctgaccg…
chrY 6748889 6749855	tgtggggaaaagcaagagagatcagattgttactgtgtctgtgtagaaagaagtagacataggagactccattttgttctgtactaagaaaaattcttctgccttgagattctgttaatctataaccttacccccaaccccgtgctctctgaaacatgtgctgtgtcaactcagagttaaatggattaagggcggtgcaagatgtgctttgttaaacagatgcttgaaggcagcatgctccttaagagtcatcaccactccctaatctcaagtacccaggacacaaaaactgcggaaggctgcagggacctctgcctaggaaagccaggtattgtccaaggtttctccccatgtgatagtctgaaatatggcctcgtgggaagggaaagacctgaccat…
chrY 13103823 13104789	tgtggagaaaagcaagagagatcagattgttactgtgtctgtgtagaaagaagtagacataggagactccattttgttctgtactaagaaaaattcttctgccttgagattctgttaatctataacgttacccccaaccccgtgctctctgaaacatgtgctgtgtcaactcagagttaaatggattaagggcggtgcaagatgtgctttgttaaacagatgcttgaaggcagcacgctccttaagagtcatcaccactccctaatctcaagtacccagggacacaaaaactgcggaaggccgcagggacctctgcctaggaaagccaggtattgtccaaggtttctccccatgtgatagtctgaaatatggcctcgtgggaagggaaagacttgaccg…
chr22 18938674 18939641	tgtggggaaaagcaagagagatcagattgttactgtgtctgtgtagaaagaagtagacataggagactccattttgttatgtgctaagaaaaattcttctgccttgagattctgttaatctataaccttacccccaaccccgtgctctctgaaacgtgtgctgtgtcaactcagagttaaatggattaagggcggtgcaggatgtgctttgttaagcagatgcttgaaggcagcctgctccttaagagtcatcaccactccctaatctcaagtacccagggacacaaaaactgcggaaggccgcagggacctctgcctaggaaagccaggtattgtccaaggtttctccccatgtgatagtctgaaatatggcctcgtgggaagggaaagacctgaccg…
chr14 64978588 64979550	ggaaaagcaagagagatcagattgttactgtgtctgtgtagaaataagtagacataggagactccattttgttatgtactaagaaaaattcttctgccttgagattctgttaatctataaccttacccccaaccccgtgctctctgaaacatgtgctgtgtcaactcagagttaaatggattaagggtggtgcaagatgtgctttgttaaacagatgcttgaaggcagcatgctccttaagagtcatcaccactccctaatctcaagtacccagggacacaaacactgcggaaggccgcagggacctctgcataggaaagccaggtattgtccaaggtttctccccatgtgatagtctgaaatatggcctcgtgggaagggaaagacctgaccgtcccc…
chr14 38118099 38119067	tgtggggaaaagcaagagagatcagattgttactgtgtctgtgtagaaagaagtagacatagaagactccattttgttctgtactaagacaaattcttctgccttgagattctattaatctatgaccttacccccaaccccgtgctctctgaaacatgtgctgtgtcaaactcagggctaattggatgaagggttgtgcaagatgtgctttgttaaacagatgcttgaaggcagcatgctccttaagagtcatcaccactccctaatctcaagtacccagggacacaaacactgcagaaggccgcagggacctctgcctaggaaagccaggtattgtccaaggtttctccccatatgatagtttgaaatatggcctcgtgggaagggaaagacctgacc…
chr14 77794674 77795518	accttacccctaaccccgtgctctctgaaacatgtgctgtgtcaaactcagggttaaatggattaagggcggtgcaagatgtgctttgttaaacagatgcttgaaggcagcatgctccttaagagtcatcaccactccctaatctcaagtacccagggacacaaaaactgcggaaggccgcagggacctctgcctaggaaagccaggtattgtccaagttttctccccatgtgatagtctgaaatatggcctcgtgggaagggaaagacctgaccgtcccccagcccaactcctgtaaagggtctgtgctgaggaggattagtataagaggaaggcatgcctcttgcagttgagacaagaggaaggcatctgtctcctgcccgtccctgggcaatggaa…
chr14 20268923 20269525	tgtggggaaaagaaagagagatcagattgttactgtgtctgtgtagaaagaagtagacataggagactccattttgttctgtactaagaaaaattcttcagccttgggatgctgttaatctataaccttacccccaaccccgtgctctctgaaacatgtgctgtgtccactcagggttaaatggattaagggcggtgcaagatgtgctttgttaaacagatgcttgaaggcagcatgctggttaagagtcatcaccactccctaatctcaagtacccagggacacaaacactgtggaaggccgcagggaccgctgcctaggaaagccaggtattgtccaaggtttctccccatgtgacagtctgaaatatggcctcgtgtgaagggaaagacctgaccg…
chr18 2000814 2001781	tgtggggaaaagcaagagagatcagattgttactgtgtctgtgtagaaagaagtagacataggagactccattttgttatgtactaagaaaaattcttctgccttgagattctgttaatctataaccttacccccaaccccgtgctctctgaaacatgtgctgtgtcaactcagagttaaatggattaagggcggtgcaagatgtgctttgttaaacagatgcttgaaggcagcacgctcattaagagtcatcaccactccctaatctcaagtacccagggacacaaaaactgcggaaggccgcagggacctctgcctaggaaagccaggtattgtccaaggtttctccccatgtgatagtctgaaatatggcctcgtgggaagggaaagacctgaccg…
chr18 4917279 4918247	tgtggggaaaagcaagagagatcagattgttactgtgtctgtgtagaaagaagtagacataggagactccattttgttctgtactaagaaaaattcttctgccttgagattctgttaatctatgaccttacccccaaccccgtgctctctgtaacatgtgctgtgtcaactcagagttgaatggattaagggtggtgcaagatgtgctttgttaaacagatgcttgaaggcagcatgctccttaagagtcatcaccactccctaatctcaagtacccagggacacaaaaactgcagaaggccgcagggacctctgcctaggaaagccaggtattgtccaaggtttctccccatgtgatagtctgaaatatggcctcgtgggaagggaaagacctgactg…
chr18 26201835 26202802	tgtggggaaaagcaagagagatcagattgttactgtgtctgtgtagaaagaagtagacataggagactccattttgttctgtactaagaaaaattcttctgccttgagattctgttaatctatgaccttacgcccaaccccgtgctctctgaaacatgtgctgtgtcaaactcagggttaaatggattaagggcggtgcaagatgtgctttgttaaactgatgcttgaaggcagcatgctccttaagagtcatcactgctccctaatctcaagtacccagggacacaaaaactgtggaaggctgcagggacctctgcctaggaaagccaggtattgtccaaggtttctccccatgtgatagtctgaaatatggcctcgtgggaagggaaagacctgacc…
chr18 69042852 69043820	tgtggggaaaagcaagagagatcagattgttactgtgtctgtatagaaagaagtagacataggagactccattttattctgtactaagaaaaattcttctgccttgagattctgttaatctatgaccttacccccaaccctgtgctctctgaaacatgtgctgtgtcaaactcagggttaaatggattaagggcggtgcaagatgtgctttgttaaacaaaggcttgaaggcagcatgctccttaagagtcatcaccactccctaatctcaagtacccagggacacaaacactgaggaaggccgcagggacctctgcctaggaaagccaggtattgtccaaggtttctccccatgtgatagtctgaaatatggtctcgtgggaagggaaagacctgacc…
chr21 18568680 18569644	tgtggggaaaagcaagagagatcagattgttactgtgtctgtgtagaaagaagtagacataggagactccattttgttatgtactaggagaaattcttctgccttgagattctgttaatctatgaccttacccccaaccccgtgctctctgaaacatgtgctgtgtcaactcagagttgaatggattaagggcggtgcaagatgtgctttgttaaacagatgcttgaaggcagcatgctccttaagagtcatcaccactccctaatctcaagtgcccagggacacaaacactgcggaaggccgcagggacctctgcctaggaaagccaggtattgtccaaggtttctccccatgtgatagtctgaaatatggcctcgtgggaagggaaagacctgaccg…
chr21 41420869 41421836	tgtggggaaaagcaagagagatcagattgttactgtgtctgtgtagaaagaagtagacataggagactccattttgttctgtactaagaaaaattcttctgccttgggatgctgttaatctataaccttacccccaaccccatgctctctgaaacatgtgctgtgtccactcagggttaaatggattaagggcggtgcaagatgtgctttgttaaacagatgcttgaaggcagcatgctccttaagagtcatcaccacgccctaatctcaagtacccagggacacaaacactgcggaaggccgcagggacctctgcctaggaaagccaggtattgtccaaggtttctccccatgtgatagtctgaaatacggcctcgtgggaagggaaagacctgaccg…
chr21 6538815 6539658	accttacccccaaccccgtgctctctgaaacatgtgctgtgtcaactcagagttgaatggattaagggcggtgccagatgtgctttgttaaacagatgcttgaaggcagcatgctccttaagagtcatcaccactccctaatctcaagtacccagggacacaaaaactgcggaaggccgcagggacctctgcctaggaaagccaggtattgtccaaggtttctccccatgtgatagtctgagatatggcctcgtgggaagggaaagacctgaccgtcccccagcccgacacccataaagggtctgtgctgaggaggattagtaaaagaggaaggaacgcctcttgcagttgagacaagaggaaggcatctgtctcctgcccgtccctgggcaatggaat…
chr21 43147130 43147973	accttacccccaaccccgtgctctctgaaacatgtgctgtgtcaactcagagttgaatggattaagggcggtgccagatgtgctttgttaaacagatgcttgaaggcagcatgctccttaagagtcatcaccactccctaatctcaagtacccagggacacaaaaactgcggaaggccgcagggacctctgcctaggaaagccaggtattgtccaaggtttctccccatgtgatagtctgagatatggcctcgtgggaagggaaagacctgaccgtcccccagcccgacacccataaagggtctgtgctgaggaggattagtaaaagaggaaggaacgcctcttgcagttgagacaagaggaaggcatctgtctcctgcccgtccctgggcaatggaat…

## Sheet: Refseq
Reference sequences used for the phylogenetic analyses
DF0000556.4_LTR5A	tgtagggaaaagaaagagagatcagactgtcactgtgtctatgtagaaagggaagacataagagactccattttgaaaaagacctgtactttaaacaattgctttgcntgagatgttgttaatttgtagctttgccccagccactttgccccagccactttgacccaacctggagctcacaaaaacatgtgttgtatgaaatcaaggtttaagggatctagggctgtgcaggacgtgccttgttaacaaaatgtttacaagcagtatacttggtaaaagtcatcgccattctctagtctcaataaaccaggggcacaatgcactgcggaaagccgcagggacctctgcccttgaaagcggggtattgtccaaggtttctccccatgtgatagtctgaaa…
DF0000557.4_LTR5B	tgtggggaaaagaaagagagatcagactgttactgtgtctatgtagaaaaggaagacataagaaactccattttgatctgtaccangaaaaattgcttctgccttgagatgctgttaatctgtaactttagccccaaccctgtgctcacagaaacatgtgctgtatngaatcaaggtttaagggatctagggctgtgcaggatgtgccttgttaacaanatgtttgcaggcagtatgcttggtaaaagtcatcgccattctccantctcgattaaccaggggcacaatgcactgcggaaagccgcagggacctctgcccaggaaagccgggtattgtccaaggtttctccccatgagacagcctgagatatggcctcgtgggaagggaaagacctgacc…
DF0000558.4_LTR5Hs	tgtggggaaaagcaagagagatcagattgttactgtgtctgtgtagaaagaagtagacataggagactccattttgttctgtactaagaaaaattcttctgccttgagattctgttaatctataaccttacccccaaccccgtgctctctgaaacatgtgctgtgtcaactcagggttaaatggattaagggcggtgcaagatgtgctttgttaaacagatgcttgaaggcagcatgctccttaagagtcatcaccactccctaatctcaagtacccagggacacaaaaactgcggaaggccgcagggacctctgcctaggaaagccaggtattgtccaaggtttctccccatgtgatagtctgaaatatggcctcgtgggaagggaaagacctgaccg…
5A-HML-2_11p15.4	TGTAGGGAAAAGAAAGAGAGATCAGACTGTCACTGTGTCTATGTAGAAAGGGAAGACATAAGAGACTCCATTTTGAAAAAGATCTGTACTTTAAACAATTGCGTTGCTGAGATGTTGTTCATTTGTAGCTTTGCCCCAGCCACTTTGCCCCAACCACTTTGACCCAACTTGGAGTTCACAAAAACATGTGTTGTATAAAATCAAGGTTTAAGGGATCTAGGGCCGTACAGGACGTGCCTTGTTAACCAAATGTTTACAAGCAGTATACTTGGTAAAAGTCATTGCCATTCTCTAGTCACAATAAACCAGAGGCACAATACACTGTGGAAAGCCTCAGGGACCTCTGCCCTTGAAAGCAGTGTATTGTCCAAGGTTTTTCCCCATGTGATAGTCTGAAAT…
5B-HML-2_12p11.1	GGAAAAGAAAGAGAGATCAGATTGTTACTGTGTCTATGTAGAAGGAATTAGATAAAAGAAACTCTATTTTGTTCTGTACCAAGAGAAATTCTTCTGCCTTGAGATGCTGTTAATCTCTAACCCTAGCCCTAACCCTGTGCCCACATAGGCATGTGGTGTGTTGACTCAAGGTTTAATGGATTTAGGGCTGTGCAGGATGTGCTTTGTTGAAAATGTGTTTGAATGCACTATGCTTGGTAAAAGTCATTACCATTCTCTAATCTCGAGTAGCCAGGGACAGAATGCACTGCAGAAACCTGCAGGGACCTCTGCCCAGGAAAGCCGGGTATTGTCCAAGGTTTCTCCCCATGTGATAGCCTGAGGTATGGCCTCATGGGAGGGAAAGACCTGTCTATTCCC…
5Hs-HML-2_19p12b_K113	TGTGGGGAAAAGCAAGAGAGATCAGATTGTTACTGTGTCTGTGTAGAAAGAAGTAGACATAGGAGACTCCATTTTGTTATGTACTAAGAAAAATTCTTCTGCCTTGAGATTCTGTTAATCTAGACCTTACCCCCAACCCCGTGCTCTCTGAAACATGTGCTGTGTCAACTCAGAGTTGAATGGATTAAGGGCGGTGCAGGATGTGCTTTGTTAAACAGATGCTTGAAGGCAGCATGCTCCTTAAGAGTCATCACCACTCCCTAATCTCAAGTACCCAGGGACACAAAAACTGCGGAAGGCCCAGGGACCTTCTGCCTAGGAAAGCCAGGTATTGTCCAAGGTTTCTCCCCATGTGATAGTCTGAAATATGGCCTCGTGGGAAGGGAAAGACCTGACCGT…
