# Supplementary material for: p53 Binding Sites in Long Terminal Repeat 5Hs (LTR5Hs) of Human Endogenous Retrovirus K Family (HML-2 Subgroup) Play Important Roles in the Regulation of LTR5Hs Transcriptional Activity
Source: Microbiol Spectr. 2022 Jul 18;10(4):e00485-22. doi: 10.1128/spectrum.00485-22 (PMC9430305; doi:10.1128/spectrum.00485-22)
Supplement: Supplemental file 4 — Table S3. Download spectrum.00485-22-s0004.xlsx, XLSX file, 0.05 MB [file spectrum.00485-22-s0004.xlsx]

## Sheet: LTR5A
Genes putatively regulated by LTR5A
# GREAT version 4.0.4	Species assembly: hg38	Association rule: Basal+extension: 5000 bp upstream, 1000 bp downstream, 1000000 bp max extension, curated regulatory domains included
ACP6	unnamed (-39884), unnamed (-39631), unnamed (-39173)
ACSM6	unnamed (+3255), unnamed (+3770)
ACTBL2	unnamed (-64780), unnamed (-64519), unnamed (-64284), unnamed (-64082), unnamed (-63875)
ACTRT1	unnamed (+697712), unnamed (+698154), unnamed (+698346), unnamed (+698395), unnamed (+698448)
ADRA2C	unnamed (+117080), unnamed (+117342), unnamed (+117655), unnamed (+117848), unnamed (+117907), unnamed (+139057), unnamed (+139496), unnamed (+139874), unnamed (+211050), unnamed (+211318), unnamed (+211638), unnamed (+211905), unnamed (+219556), unnamed (+219672), unnamed (+220074), unnamed (+220463), unnamed (+307945), unnamed (+308331), unnamed (+308790), unnamed (+354041), unnamed (+354303), …
AJAP1	unnamed (+918660), unnamed (+918927), unnamed (+919263), unnamed (+919515)
ALDH3B2	unnamed (-294261), unnamed (-293745), unnamed (-247525), unnamed (-247267), unnamed (-246881), unnamed (-156327), unnamed (-156073), unnamed (-155741), unnamed (-155480), unnamed (-42808), unnamed (-42623), unnamed (-42440), unnamed (-42250), unnamed (-41986)
ALG10	unnamed (+158507)
ALG1L	unnamed (+180540), unnamed (+180978), unnamed (+181375), unnamed (+203133), unnamed (+203579), unnamed (+203903), unnamed (+203967)
ALG1L2	unnamed (+41951), unnamed (+42465)
AMPH	unnamed (+399783), unnamed (+400028), unnamed (+400463)
ANO3	unnamed (-790656), unnamed (-790592), unnamed (-790261), unnamed (-789818)
ANXA5	unnamed (+250121), unnamed (+250373), unnamed (+250766), unnamed (+299820), unnamed (+300258), unnamed (+300481), unnamed (+300548)
AQP12B	unnamed (+10928), unnamed (+11303)
ARRDC4	unnamed (-331468), unnamed (-331205), unnamed (-330873), unnamed (-330620)
ART5	unnamed (+47951), unnamed (+48468), unnamed (+96005), unnamed (+96465), unnamed (+96850), unnamed (+185328), unnamed (+185716), unnamed (+186099), unnamed (+186219), unnamed (+194324), unnamed (+246751), unnamed (+246996), unnamed (+247310), unnamed (+247575)
ASB14	unnamed (-51270), unnamed (-50754)
ASCL4	unnamed (+222779), unnamed (+223042), unnamed (+223426)
ASNS	unnamed (-69119), unnamed (-68603)
AVPI1	unnamed (-13262), unnamed (-12748)
B3GNT5	unnamed (-83210), unnamed (-82958), unnamed (-82498)
BCKDHB	unnamed (+528087), unnamed (+528278), unnamed (+528454), unnamed (+528762)
BRF1	unnamed (+26316), unnamed (+26582), unnamed (+26908), unnamed (+27096), unnamed (+27182)
BTBD6	unnamed (+24932), unnamed (+25018), unnamed (+25206), unnamed (+25532), unnamed (+25798)
C1GALT1	unnamed (-322252), unnamed (-321989), unnamed (-321681), unnamed (-321489), unnamed (-321419)
C8orf33	unnamed (-31004), unnamed (-30742), unnamed (-30428), unnamed (-30237), unnamed (-30172), unnamed (-24292), unnamed (-23848), unnamed (-23657), unnamed (-23598)
CAPN7	unnamed (-60456), unnamed (-60006)
CARMIL3	unnamed (-42173), unnamed (-41913), unnamed (-41585), unnamed (-41332)
CASC4	unnamed (-60069), unnamed (-59821), unnamed (-59506), unnamed (-59246)
CCT8L2	unnamed (+740031), unnamed (+740138), unnamed (+740380), unnamed (+740628), unnamed (+740813), unnamed (+740914), unnamed (+740976)
CCZ1B	unnamed (-34426), unnamed (-34356), unnamed (-34164), unnamed (-33856), unnamed (-33593)
CD38	unnamed (+100329), unnamed (+100572), unnamed (+100907), unnamed (+101173)
CDC16	unnamed (-52846), unnamed (-52584), unnamed (-52255), unnamed (-52002)
CDH10	unnamed (+178249), unnamed (+178390), unnamed (+178604), unnamed (+178884), unnamed (+179086), unnamed (+179186)
CDH9	unnamed (+840220), unnamed (+840347), unnamed (+840543), unnamed (+840859), unnamed (+841051), unnamed (+841115)
CEACAM21	unnamed (-31618), unnamed (-31231), unnamed (-30768)
CHD1	unnamed (-400201), unnamed (-399688)
CIITA	unnamed (-47617), unnamed (-47351), unnamed (-46965)
CLDN25	unnamed (-2456), unnamed (-2077), unnamed (-1814)
CLEC6A	unnamed (-190727), unnamed (-46266), unnamed (-45732), unnamed (-24393), unnamed (-23950), unnamed (-23550)
CLMP	unnamed (-85171), unnamed (-84782), unnamed (-84608), unnamed (-84489)
CMTM3	unnamed (+23713), unnamed (+23821), unnamed (+23926), unnamed (+24085), unnamed (+24402), unnamed (+24617), unnamed (+24668)
CMTM4	unnamed (+68007), unnamed (+68058), unnamed (+68273), unnamed (+68590), unnamed (+68749), unnamed (+68854), unnamed (+68962)
CNTN3	unnamed (-853986), unnamed (-853681), unnamed (-853365), unnamed (-853151)
COA6	unnamed (-361542), unnamed (-361275), unnamed (-360939), unnamed (-360687)
COL6A5	unnamed (-221734), unnamed (-221220)
CPT2	unnamed (-28064), unnamed (-27801), unnamed (-27496), unnamed (-27306), unnamed (-27233)
CRH	unnamed (-135103), unnamed (-134719), unnamed (-134458)
CRLF2	unnamed (+40938), unnamed (+41201), unnamed (+41402), unnamed (+41563), unnamed (+41686), unnamed (+41730), unnamed (+41804)
CST2	unnamed (-3550), unnamed (-3482), unnamed (-3289), unnamed (-2980), unnamed (-2718)
CTSO	unnamed (-433391), unnamed (-433144), unnamed (-432698)
CXXC4	unnamed (+323027), unnamed (+323288), unnamed (+323621), unnamed (+323874)
CYP11B2	unnamed (-83860), unnamed (-83738), unnamed (-83677), unnamed (-83529), unnamed (-83248), unnamed (-83005)
CYP2A13	unnamed (-52165), unnamed (-51704), unnamed (-51452)
CYP2B6	unnamed (+45008), unnamed (+45469), unnamed (+45721)
CYP4A22	unnamed (-4028), unnamed (-3513)
DCAF12L1	unnamed (-801835), unnamed (-801393), unnamed (-801201), unnamed (-801152), unnamed (-801099)
DEFA5	unnamed (-242881), unnamed (-242627), unnamed (-242215), unnamed (-242034), unnamed (-184872), unnamed (-184493), unnamed (-184048), unnamed (-130543), unnamed (-130295), unnamed (-130157), unnamed (-129989), unnamed (-129767), unnamed (-129696), unnamed (-71022), unnamed (-70636), unnamed (-70377)
DEFB107A	unnamed (+115566), unnamed (+115913), unnamed (+116390), unnamed (+216929), unnamed (+217374), unnamed (+217752)
DEFB107B	unnamed (+102118), unnamed (+102496), unnamed (+102941), unnamed (+203480), unnamed (+203957), unnamed (+204304)
DEFB115	unnamed (-355056), unnamed (-354546)
DEFB130A	unnamed (-96025), unnamed (-95767), unnamed (-95380), unnamed (+92381), unnamed (+92635), unnamed (+92968), unnamed (+93252), unnamed (+100875), unnamed (+101316), unnamed (+101832)
DEFB130B	unnamed (+43356), unnamed (+43742), unnamed (+44005)
DEFB131A	unnamed (+45218), unnamed (+45596), unnamed (+46040), unnamed (+74376), unnamed (+74762), unnamed (+75224), unnamed (+123041), unnamed (+123500), unnamed (+123752), unnamed (+213882), unnamed (+214381), unnamed (+306583), unnamed (+306746), unnamed (+307063), unnamed (+307353), unnamed (+307480)
DEFB131B	unnamed (+20968), unnamed (+21037), unnamed (+21361), unnamed (+21801)
DEFB134	unnamed (-32079), unnamed (-31693), unnamed (-31430)
DHRS4L2	unnamed (+21005), unnamed (+21265), unnamed (+21593), unnamed (+21846)
DMAC2	unnamed (-105942), unnamed (-105479), unnamed (-105092)
DNAH12	unnamed (+200392), unnamed (+200908)
DNAJC15	unnamed (-312362), unnamed (-312298), unnamed (-312106), unnamed (-311792), unnamed (-311530)
DOCK9	unnamed (+212900), unnamed (+213345), unnamed (+213589)
DRD5	unnamed (-291928), unnamed (-291550), unnamed (-291106), unnamed (-262770), unnamed (-262384), unnamed (-261922), unnamed (-214105), unnamed (-213646), unnamed (-213394), unnamed (-123264), unnamed (-122765), unnamed (-30563), unnamed (-30400), unnamed (-30083), unnamed (-29793), unnamed (-29666)
EDARADD	unnamed (+110472), unnamed (+110858), unnamed (+111042), unnamed (+111171)
ENSG00000233757	unnamed (-16142), unnamed (-15627)
ENSG00000254469	unnamed (+28341), unnamed (+28781), unnamed (+29105), unnamed (+29174)
ENSG00000259680	unnamed (-299608), unnamed (-299164), unnamed (-298948), unnamed (-298882)
ENSG00000275674	unnamed (+80506)
EOMES	unnamed (+190149), unnamed (+190408), unnamed (+190736), unnamed (+190917), unnamed (+191006)
EPC1	unnamed (-548038), unnamed (-547577), unnamed (-547324)
ERG	unnamed (+88073), unnamed (+88587)
FAM110C	unnamed (-48412), unnamed (-47974), unnamed (-47781), unnamed (-47714)
FAM19A3	unnamed (+96619), unnamed (+97048), unnamed (+97316)
FAM218A	unnamed (+18486), unnamed (+18864), unnamed (+19307)
FAM3A	unnamed (-5862), unnamed (-5734), unnamed (-5550), unnamed (-5167)
FAM86B1	unnamed (-31815), unnamed (-31561), unnamed (-31228), unnamed (-30944), unnamed (-23321), unnamed (-22880), unnamed (-22364), unnamed (+22098), unnamed (+22353), unnamed (+22743)
FAM86B2	unnamed (-188632), unnamed (-188372), unnamed (-188081), unnamed (-187906), unnamed (-187818), unnamed (-32102), unnamed (-31848), unnamed (-31515), unnamed (-31275), unnamed (-23612), unnamed (-23359), unnamed (-22978), unnamed (-22663), unnamed (+22002), unnamed (+22260), unnamed (+22647)
FAM86C1	unnamed (-188068), unnamed (-187696), unnamed (-187253), unnamed (-161464), unnamed (-161080), unnamed (-160616), unnamed (-113722), unnamed (-113263), unnamed (-112879)
FAM90A1	unnamed (-204758), unnamed (-204358), unnamed (-203915), unnamed (-182576), unnamed (-182042), unnamed (-37581), unnamed (+6925)
FAM90A26	unnamed (-214765), unnamed (-214387), unnamed (-213943), unnamed (-39553)
FBXO25	unnamed (-154150), unnamed (-154094), unnamed (-153878), unnamed (-153648), unnamed (-153463), unnamed (-153251)
FGFBP1	unnamed (+59289), unnamed (+59555), unnamed (+59890), unnamed (+60133)
FHL2	unnamed (-28584)
FOXD4L3	unnamed (+22488), unnamed (+22757), unnamed (+23143)
FOXD4L6	unnamed (+22292), unnamed (+22420), unnamed (+22665), unnamed (+23050)
FOXR1	unnamed (+36522), unnamed (+37040)
FRG2B	unnamed (+15653), unnamed (+16088), unnamed (+16501), unnamed (+16714), unnamed (+16778)
FRG2C	unnamed (-290039), unnamed (-289825), unnamed (-289509), unnamed (-289204), unnamed (-126358), unnamed (-125971), unnamed (-125740), unnamed (-125612), unnamed (-105308), unnamed (-104923), unnamed (-104459), unnamed (-71581), unnamed (-71452), unnamed (-71015)
FRMD5	unnamed (-34254), unnamed (-33994), unnamed (-33679), unnamed (-33431)
GCH1	unnamed (+149482), unnamed (+149869), unnamed (+150125)
GJA5	unnamed (+62982), unnamed (+63235), unnamed (+63693)
GNA14	unnamed (+343908), unnamed (+344161), unnamed (+344622)
GOLPH3L	unnamed (-13061), unnamed (-12800), unnamed (-12468), unnamed (-12217)
GPR158	unnamed (+706168), unnamed (+706429), unnamed (+706815)
GPR35	unnamed (+52654), unnamed (+53029)
GPR39	unnamed (-695344), unnamed (-695287), unnamed (-695074), unnamed (-694717), unnamed (-694477), unnamed (-694368)
GRAMD1B	unnamed (-245866), unnamed (-245747), unnamed (-245573), unnamed (-245184)
GRIA1	unnamed (-694622), unnamed (-694162), unnamed (-693910)
GRXCR1	unnamed (+108628), unnamed (+109142)
GSC	unnamed (+143212), unnamed (+143471), unnamed (+143775), unnamed (+143967), unnamed (+144035)
GSTA2	unnamed (+14317), unnamed (+14570), unnamed (+14899), unnamed (+15160)
GSTA3	unnamed (-38965), unnamed (-38719), unnamed (-38404), unnamed (-38141), unnamed (+25683), unnamed (+26122), unnamed (+26314), unnamed (+26384)
GSTA4	unnamed (+46728), unnamed (+46974), unnamed (+47289), unnamed (+47552)
GSTA5	unnamed (-43159), unnamed (-42720), unnamed (-42528), unnamed (-42458)
HAND1	unnamed (-166361), unnamed (-166284), unnamed (-166078), unnamed (-165749), unnamed (-165485), unnamed (-158676), unnamed (-158422), unnamed (-158053), unnamed (-157790)
HIST1H2BL	unnamed (+210278), unnamed (+210515), unnamed (+210794), unnamed (+210954), unnamed (+211105)
HMX1	unnamed (-259039), unnamed (-84649), unnamed (-84205), unnamed (-83827)
HORMAD1	unnamed (+10791), unnamed (+11052), unnamed (+11384), unnamed (+11635)
HS1BP3	unnamed (+148943), unnamed (+149196), unnamed (+149529), unnamed (+149743)
HS3ST6	unnamed (-13156), unnamed (-12694), unnamed (-12441)
HSD17B6	unnamed (+69712), unnamed (+69965), unnamed (+70426)
IGF2R	unnamed (+114327)
IKBKG	unnamed (-20835), unnamed (-20452), unnamed (-20268), unnamed (-20140)
IL17RA	unnamed (-25773), unnamed (-25520), unnamed (-25055)
INTU	unnamed (-193196), unnamed (-192800), unnamed (-192623), unnamed (-192518)
ITGB1	unnamed (+62671), unnamed (+63132), unnamed (+63385)
KCNJ15	unnamed (+316366), unnamed (+316880)
KMT2E	unnamed (+134512), unnamed (+134763), unnamed (+135225)
KNL1	unnamed (+50054), unnamed (+50312), unnamed (+50646), unnamed (+50898)
KRTAP5-11	unnamed (-91760), unnamed (-91376), unnamed (-90917), unnamed (-44023), unnamed (-43559), unnamed (-43175), unnamed (-17386), unnamed (-16943), unnamed (-16571)
KYAT1	unnamed (+24635), unnamed (+24741), unnamed (+24980), unnamed (+25321), unnamed (+25559)
LAMP3	unnamed (-7835), unnamed (-7375), unnamed (-7123)
LARP1	unnamed (-76848), unnamed (-76585), unnamed (-76216), unnamed (-75962), unnamed (-69153), unnamed (-68889), unnamed (-68560), unnamed (-68354), unnamed (-68277)
LEFTY2	unnamed (-25241), unnamed (-24979), unnamed (-24663), unnamed (-24471), unnamed (-24407)
LGALS8	unnamed (-13523), unnamed (-13137), unnamed (-12953), unnamed (-12824)
LINGO2	unnamed (-210864), unnamed (-210732), unnamed (-210545), unnamed (-210229), unnamed (-210038), unnamed (-209973)
LMBR1L	unnamed (-5514), unnamed (-4997)
LMCD1	unnamed (-559780), unnamed (-559268)
LMX1B	unnamed (+102122), unnamed (+102512), unnamed (+102884), unnamed (+103013)
LONRF1	unnamed (+130515), unnamed (+130775), unnamed (+131066), unnamed (+131241), unnamed (+131329), unnamed (+287045), unnamed (+287299), unnamed (+287632), unnamed (+287872), unnamed (+295535), unnamed (+295788), unnamed (+296169), unnamed (+296484)
LRRC32	unnamed (-41985), unnamed (-41723), unnamed (-41391), unnamed (-41139)
LY6E	unnamed (-17680), unnamed (-17437), unnamed (-17156), unnamed (-17008), unnamed (-16947), unnamed (-16825)
LYZL1	unnamed (+137902), unnamed (+138418)
MANEA	unnamed (-216208), unnamed (-215953), unnamed (-215620), unnamed (-215367)
MARVELD1	unnamed (-13653), unnamed (-13139)
MRPS17	unnamed (-8817), unnamed (-8551), unnamed (-8157)
MSRB1	unnamed (+11730), unnamed (+12192), unnamed (+12445)
MUC20	unnamed (+7345), unnamed (+7608), unnamed (+7911), unnamed (+8151)
MUC4	unnamed (+83244), unnamed (+83484), unnamed (+83787), unnamed (+84050)
MYO3A	unnamed (-53037), unnamed (-52776), unnamed (-52390)
MZT2A	unnamed (-229784), unnamed (-229675), unnamed (-229435), unnamed (-229078), unnamed (-228865), unnamed (-228808)
NCK2	unnamed (-319356)
NMBR	unnamed (+991814), unnamed (+992328)
NMUR2	unnamed (-392983), unnamed (-392731), unnamed (-392271)
NOTO	unnamed (-82972), unnamed (-82713), unnamed (-82373)
NPFFR1	unnamed (+25582), unnamed (+25846), unnamed (+26233)
NPHP4	unnamed (+417911), unnamed (+418163), unnamed (+418499), unnamed (+418766)
OCM2	unnamed (+48535), unnamed (+49051)
OPALIN	unnamed (-44838), unnamed (-44576), unnamed (-44378), unnamed (-44299), unnamed (-44125)
OR11H1	unnamed (+323676), unnamed (+323738), unnamed (+323839), unnamed (+324024), unnamed (+324272), unnamed (+324514), unnamed (+324621)
OR11H12	unnamed (+528416), unnamed (+528478), unnamed (+528500), unnamed (+528611), unnamed (+528783), unnamed (+529031), unnamed (+529273), unnamed (+529380), unnamed (+668546), unnamed (+668654), unnamed (+668895), unnamed (+669143), unnamed (+669327), unnamed (+669429), unnamed (+669491)
OR11H2	unnamed (+443796), unnamed (+443858), unnamed (+443960), unnamed (+444144), unnamed (+444392), unnamed (+444633), unnamed (+444741), unnamed (+583907), unnamed (+584014), unnamed (+584256), unnamed (+584504), unnamed (+584676), unnamed (+584787), unnamed (+584809), unnamed (+584871)
OR11H4	unnamed (-918), unnamed (-461), unnamed (-212)
OR4C12	unnamed (-364655), unnamed (-364141), unnamed (-149379), unnamed (-148866)
OR5K3	unnamed (-27849), unnamed (-27449), unnamed (-27272), unnamed (-27168)
OR5K4	unnamed (+8963), unnamed (+9363), unnamed (+9540), unnamed (+9644)
OSBPL11	unnamed (-158843), unnamed (-158405), unnamed (-158008), unnamed (-136250), unnamed (-135804), unnamed (-135480), unnamed (-135416)
OTOP1	unnamed (+75427), unnamed (+75803), unnamed (+76251), unnamed (+105621), unnamed (+106188), unnamed (+106450), unnamed (+151701), unnamed (+152160), unnamed (+152546), unnamed (+240028), unnamed (+240417), unnamed (+240819), unnamed (+240935), unnamed (+248586), unnamed (+248853), unnamed (+249173), unnamed (+249441), unnamed (+320617), unnamed (+320995), unnamed (+321434), unnamed (+342584), unn…
PABPC5	unnamed (-264306), unnamed (-263790)
PCDH11Y	unnamed (-422014), unnamed (-421761), unnamed (-421299)
PCDH7	unnamed (-487927), unnamed (-487676), unnamed (-487192)
PCOLCE2	unnamed (+136513), unnamed (+137032)
PDGFC	unnamed (+584086), unnamed (+584333), unnamed (+584779)
PDLIM1	unnamed (+93054), unnamed (+93569)
PDZD7	unnamed (-3212), unnamed (-2960), unnamed (-2638)
PGM5	unnamed (-31544), unnamed (-31275), unnamed (-30889)
PLEKHG4B	unnamed (+56964), unnamed (+57473)
PLK2	unnamed (+912671), unnamed (+912932), unnamed (+913167), unnamed (+913369), unnamed (+913576)
PPA1	unnamed (-24667), unnamed (-24403), unnamed (-24016)
PRAG1	unnamed (+179867), unnamed (+180107), unnamed (+180294), unnamed (+180570), unnamed (+188422), unnamed (+188654), unnamed (+188795), unnamed (+189013), unnamed (+189267), unnamed (+285425), unnamed (+285519), unnamed (+285719), unnamed (+285887), unnamed (+286024), unnamed (+286273), unnamed (+339714), unnamed (+340159), unnamed (+340537), unnamed (+374895), unnamed (+375412)
PRDM9	unnamed (+958177), unnamed (+958277), unnamed (+958479), unnamed (+958759), unnamed (+958973), unnamed (+959114)
QRFPR	unnamed (-65933), unnamed (-65681), unnamed (-65288), unnamed (-16234), unnamed (-15796), unnamed (-15573), unnamed (-15506)
RAB11FIP5	unnamed (-6867), unnamed (-6527), unnamed (-6268)
RAB6C	unnamed (-278261), unnamed (-278008), unnamed (-277543)
RAD51	unnamed (-51100), unnamed (-50842), unnamed (-50508), unnamed (-50256)
RASA3	unnamed (-50274), unnamed (-50021), unnamed (-49692), unnamed (-49430)
RBSN	unnamed (-47089), unnamed (-46639)
RGPD5	unnamed (-157343), unnamed (-157081), unnamed (-156766), unnamed (-156520)
RHOB	unnamed (+54272), unnamed (+54486), unnamed (+54819), unnamed (+55072)
RRS1	unnamed (-115845), unnamed (-115584), unnamed (-115200)
SAMD4A	unnamed (+185115), unnamed (+185371), unnamed (+185758)
SDE2	unnamed (+32601), unnamed (+32863), unnamed (+33179), unnamed (+33371), unnamed (+33435)
SDHA	unnamed (-21019), unnamed (-20510)
SDR9C7	unnamed (+111530), unnamed (+111991), unnamed (+112244)
2021-09-10	unnamed (-23645), unnamed (-23399), unnamed (-23084), unnamed (-22822)
SERPINA3	unnamed (+13804), unnamed (+13872), unnamed (+14064), unnamed (+14368), unnamed (+14627)
SFXN3	unnamed (+2556), unnamed (+2878), unnamed (+3130)
SH3YL1	unnamed (+169268), unnamed (+169706), unnamed (+169899), unnamed (+169966)
SHOX	unnamed (+546602), unnamed (+546676), unnamed (+546720), unnamed (+546843), unnamed (+547004), unnamed (+547205), unnamed (+547468)
SLC15A1	unnamed (-12436), unnamed (-11991), unnamed (-11747)
SLC16A1	unnamed (+138328), unnamed (+138596), unnamed (+139025)
SLC1A7	unnamed (-26564), unnamed (-26491), unnamed (-26301), unnamed (-25996), unnamed (-25733)
SLC22A1	unnamed (-38363)
SLC35F3	unnamed (+106981), unnamed (+107248), unnamed (+107584), unnamed (+107836)
SLC4A7	unnamed (-47816), unnamed (-47557), unnamed (-47229), unnamed (-47048), unnamed (-46959)
SNTG2	unnamed (-248193), unnamed (-247928), unnamed (-247622), unnamed (-247413), unnamed (-247333)
SOCS6	unnamed (+190735)
SPATA8	unnamed (+845841), unnamed (+846104), unnamed (+846436), unnamed (+846689)
SPIDR	unnamed (-829470), unnamed (-829207), unnamed (-828822), unnamed (-820396), unnamed (-819992), unnamed (-819810), unnamed (-819709)
SPOUT1	unnamed (-27619), unnamed (-27513), unnamed (-27274), unnamed (-26933), unnamed (-26695)
SPRR2B	unnamed (-18183), unnamed (-17696)
SPRR2E	unnamed (+17161), unnamed (+17648)
SRPK2	unnamed (+239490), unnamed (+239952), unnamed (+240203)
STARD3NL	unnamed (+52882), unnamed (+53317), unnamed (+53562)
SVIL	unnamed (+207493), unnamed (+208009)
SVIP	unnamed (-263355), unnamed (-263029), unnamed (-262766)
SYCE1	unnamed (-45558), unnamed (-45123), unnamed (-44710), unnamed (-44497), unnamed (-44433)
TACR3	unnamed (-452051), unnamed (-451790), unnamed (-451457), unnamed (-451204)
TBL1Y	unnamed (+47841), unnamed (+48103), unnamed (+48418), unnamed (+48664)
TLL1	unnamed (+219909), unnamed (+220171), unnamed (+220530), unnamed (+220778)
TLL2	unnamed (+109771), unnamed (+110033), unnamed (+110231), unnamed (+110310), unnamed (+110484)
TMEM121	unnamed (+504888), unnamed (+505403)
TMEM14A	unnamed (+77300), unnamed (+77561), unnamed (+77890), unnamed (+78143)
TMEM18	unnamed (-26096), unnamed (-26016), unnamed (-25807), unnamed (-25501), unnamed (-25236)
TMPRSS11E	unnamed (+81043), unnamed (+81339), unnamed (+81476), unnamed (+81614), unnamed (+81744)
TNFSF11	unnamed (+136688), unnamed (+136752), unnamed (+136944), unnamed (+137258), unnamed (+137520)
TRAPPC4	unnamed (-10203), unnamed (-9685)
TRIM43	unnamed (-24775), unnamed (-24530), unnamed (-24214), unnamed (-23956)
TRIM43B	unnamed (-83331), unnamed (-83073), unnamed (-82757), unnamed (-82512)
TRIM61	unnamed (+1413), unnamed (+1856), unnamed (+2234)
TRPC1	unnamed (+28097), unnamed (+28616)
TRPV2	unnamed (-15654), unnamed (-15134), unnamed (-14778), unnamed (-14539), unnamed (-14430)
TSKU	unnamed (-80613), unnamed (-80361), unnamed (-80029), unnamed (-79767)
TSPAN14	unnamed (+351781), unnamed (+352308)
TSPY1	unnamed (+709258), unnamed (+709570), unnamed (+709835)
TTBK1	unnamed (-3929), unnamed (-3496), unnamed (-3235)
TUBA1B	unnamed (+14983)
TVP23A	unnamed (-11448), unnamed (-11062), unnamed (-10796)
UBB	unnamed (+19089), unnamed (+19609), unnamed (+19965), unnamed (+20204), unnamed (+20313)
UGT2B15	unnamed (+71744), unnamed (+71843), unnamed (+71992), unnamed (+72296), unnamed (+72506), unnamed (+72577)
UGT2B17	unnamed (-30357), unnamed (-30258), unnamed (-30109), unnamed (-29805), unnamed (-29595), unnamed (-29524), unnamed (+39334), unnamed (+39464), unnamed (+39602), unnamed (+39739), unnamed (+40035)
UNC93B1	unnamed (+35231), unnamed (+35747), unnamed (+81967), unnamed (+82225), unnamed (+82611), unnamed (+173165), unnamed (+173419), unnamed (+173751), unnamed (+174012), unnamed (+286684), unnamed (+286869), unnamed (+287052), unnamed (+287242), unnamed (+287506)
USP17L1	unnamed (-205276), unnamed (-205017), unnamed (-204631), unnamed (-145957), unnamed (-145886), unnamed (-145664), unnamed (-145496), unnamed (-145358), unnamed (-145110), unnamed (-91605), unnamed (-91160), unnamed (-90781), unnamed (-33619), unnamed (-33438), unnamed (-33026), unnamed (-32772)
USP17L2	unnamed (-32945), unnamed (-32690), unnamed (-32300)
USP17L3	unnamed (-228646), unnamed (-228406), unnamed (-228219), unnamed (-227943), unnamed (-220091), unnamed (-219859), unnamed (-219718), unnamed (-219500), unnamed (-219246), unnamed (-123088), unnamed (-122994), unnamed (-122794), unnamed (-122626), unnamed (-122489), unnamed (-122240), unnamed (-68799), unnamed (-68354), unnamed (-67976), unnamed (-33618), unnamed (-33101)
VPS13A	unnamed (+126240), unnamed (+126701), unnamed (+126954)
WSCD2	unnamed (-134587), unnamed (-134324), unnamed (-133940)
XKR3	unnamed (-238205), unnamed (-237740), unnamed (-237487)
ZBTB43	unnamed (-88450), unnamed (-88060), unnamed (-87688), unnamed (-87559)
ZFP69	unnamed (-5406), unnamed (-5162), unnamed (-4718)
ZFP69B	unnamed (+21702), unnamed (+21946)
ZNF100	unnamed (+146640), unnamed (+147114), unnamed (+147369)
ZNF140	unnamed (+10958), unnamed (+11397), unnamed (+11642), unnamed (+15696), unnamed (+15956), unnamed (+16331), unnamed (+16575)
ZNF16	unnamed (-77892), unnamed (-77833), unnamed (-77642), unnamed (-77198), unnamed (-71318), unnamed (-71253), unnamed (-71062), unnamed (-70748), unnamed (-70486)
ZNF184	unnamed (-124535), unnamed (-124298), unnamed (-124019), unnamed (-123859), unnamed (-123708)
ZNF195	unnamed (-215137), unnamed (-214620), unnamed (-167083), unnamed (-166623), unnamed (-166238), unnamed (-77760), unnamed (-77372), unnamed (-76989), unnamed (-76869), unnamed (-68764), unnamed (-16337), unnamed (-16092), unnamed (-15778), unnamed (-15513)
ZNF2	unnamed (+25576), unnamed (+26091)
ZNF429	unnamed (+114695), unnamed (+114950), unnamed (+115424)
ZNF596	unnamed (+20408), unnamed (+20464), unnamed (+20680), unnamed (+20910), unnamed (+21095), unnamed (+21307)
ZNF705A	unnamed (+48156)
ZNF713	unnamed (+55527), unnamed (+55793), unnamed (+56187)
ZNF774	unnamed (-5422), unnamed (-4991), unnamed (-4734)
ZNF891	unnamed (+34060), unnamed (+34304), unnamed (+34679), unnamed (+34939), unnamed (+38993), unnamed (+39238), unnamed (+39677)
ZW10	unnamed (-4122), unnamed (-3859), unnamed (-3480)

## Sheet: LTR5B
Genes putatively regulated by LTR5B
# GREAT version 4.0.4	Species assembly: hg38	Association rule: Basal+extension: 5000 bp upstream, 1000 bp downstream, 1000000 bp max extension, curated regulatory domains included
ABHD11	unnamed (-11776), unnamed (-11604), unnamed (-11434), unnamed (-11115)
ABT1	unnamed (+44712), unnamed (+44989), unnamed (+45226), unnamed (+45365), unnamed (+45422), unnamed (+45480), unnamed (+45524)
ACKR2	unnamed (+1919), unnamed (+2414)
ACKR4	unnamed (+51801), unnamed (+52296)
ACSM6	unnamed (+3086), unnamed (+3236), unnamed (+3556), unnamed (+3985)
ACTBL2	unnamed (-64784), unnamed (-64689), unnamed (-64623), unnamed (-64417), unnamed (-64108), unnamed (-63866)
ADAM12	unnamed (+447423), unnamed (+447655), unnamed (+447948), unnamed (+448192)
AGL	unnamed (-56721), unnamed (-56269), unnamed (-55975)
AJAP1	unnamed (+918854), unnamed (+919284), unnamed (+919449), unnamed (+919517)
AMPH	unnamed (+399747), unnamed (+400024), unnamed (+400334), unnamed (+400486), unnamed (+400625)
ANXA5	unnamed (+299638), unnamed (+299731), unnamed (+299921), unnamed (+300110), unnamed (+300299), unnamed (+300522)
APTX	unnamed (+50355), unnamed (+50580), unnamed (+50687), unnamed (+50780), unnamed (+50870), unnamed (+51016), unnamed (+51195)
ARRDC4	unnamed (-331498), unnamed (-331358), unnamed (-331039), unnamed (-330694), unnamed (-330601)
ARSB	unnamed (+75920)
ART5	unnamed (+95971), unnamed (+96265), unnamed (+96436), unnamed (+96604), unnamed (+96781), unnamed (+96865)
ASCL4	unnamed (+222743), unnamed (+222893), unnamed (+223214), unnamed (+223637)
ASL	unnamed (-70615)
AVPI1	unnamed (-13427), unnamed (-13285), unnamed (-12961), unnamed (-12537)
BCL2A1	unnamed (+35234), unnamed (+35410), unnamed (+35579), unnamed (+35673), unnamed (+35861), unnamed (+36089)
BCR	unnamed (+357575), unnamed (+357930), unnamed (+358378)
BET1L	unnamed (+4790), unnamed (+5001), unnamed (+5164), unnamed (+5457)
BRF1	unnamed (+26473), unnamed (+26909), unnamed (+27180)
BTBD6	unnamed (+24934), unnamed (+25205), unnamed (+25641)
C16orf54	unnamed (+4961), unnamed (+5167), unnamed (+5492)
C21orf62	unnamed (-183247), unnamed (-182911), unnamed (-182763), unnamed (-182597)
C4orf48	unnamed (-20445), unnamed (-20176), unnamed (-19987), unnamed (-19756)
C6orf226	unnamed (-12772), unnamed (-12601), unnamed (-12151), unnamed (-3807), unnamed (-3306)
C8orf33	unnamed (-31036), unnamed (-30726), unnamed (-30410), unnamed (-30156), unnamed (-24456), unnamed (-24316), unnamed (-24127), unnamed (-23823), unnamed (-23582)
CA6	unnamed (+55957), unnamed (+56050), unnamed (+56203), unnamed (+56386), unnamed (+56582), unnamed (+56785)
CACNA1B	unnamed (+255430), unnamed (+255758), unnamed (+255910), unnamed (+256025), unnamed (+256061)
CARMIL3	unnamed (-27562), unnamed (-27281), unnamed (-26916)
CASC4	unnamed (-60098), unnamed (-59763), unnamed (-59454), unnamed (-59359), unnamed (-59210)
CATIP	unnamed (-45517), unnamed (-45299), unnamed (-45186), unnamed (-45099), unnamed (-44992), unnamed (-44791)
CBLN4	unnamed (-207268), unnamed (-207061), unnamed (-206736), unnamed (-206445)
CCDC112	unnamed (-152486), unnamed (-152129), unnamed (-151743), unnamed (-151604), unnamed (-50665), unnamed (-50559), unnamed (-50399), unnamed (-50213), unnamed (-50124), unnamed (-50081), unnamed (-49883)
CCDC183	unnamed (+344), unnamed (+538), unnamed (+631), unnamed (+817), unnamed (+986), unnamed (+1055)
CDC16	unnamed (-52878), unnamed (-52738), unnamed (-52535), unnamed (-52261), unnamed (-51984)
CDC42EP3	unnamed (-79371), unnamed (-79282), unnamed (-79005), unnamed (-78639), unnamed (-78445)
CES2	unnamed (+21239), unnamed (+21670)
CES3	unnamed (-5538), unnamed (-5107), unnamed (-4900)
CHGA	unnamed (-102601)
CHGB	unnamed (-25925)
CHRM3	unnamed (-866482), unnamed (-866027), unnamed (-865826)
CLDN3	unnamed (+19627), unnamed (+19799), unnamed (+19969), unnamed (+20288)
CMTM3	unnamed (+23780), unnamed (+23909), unnamed (+24258), unnamed (+24591), unnamed (+24654)
CMTM4	unnamed (+68021), unnamed (+68084), unnamed (+68417), unnamed (+68766), unnamed (+68895)
COA6	unnamed (-361218), unnamed (-360753), unnamed (-360689)
COL22A1	unnamed (-137089), unnamed (-136814), unnamed (-136533), unnamed (-136357), unnamed (-136174), unnamed (-135681), unnamed (-135390), unnamed (-135273), unnamed (-135082)
CPT2	unnamed (-28100), unnamed (-27950), unnamed (-27626), unnamed (-27217)
CRHBP	unnamed (-7623), unnamed (-7126)
CST2	unnamed (-3566), unnamed (-3152), unnamed (-2826), unnamed (-2761), unnamed (-2662)
CTAG1A	unnamed (+23464), unnamed (+23713), unnamed (+23983), unnamed (+24214)
CTAG1B	unnamed (+9903), unnamed (+10134), unnamed (+10404), unnamed (+10653)
CWH43	unnamed (+42896), unnamed (+43061), unnamed (+43516)
CXXC4	unnamed (+322998), unnamed (+323455), unnamed (+323889)
CYP2A13	unnamed (-52407), unnamed (-52310), unnamed (-52184), unnamed (-52037), unnamed (-51863), unnamed (-51701), unnamed (-51436)
CYP2A6	unnamed (+27049), unnamed (+27372), unnamed (+27524), unnamed (+27643), unnamed (+27782)
CYP2A7	unnamed (-40175), unnamed (-39773), unnamed (-39559)
CYP2B6	unnamed (-68988), unnamed (-68774), unnamed (-68372), unnamed (+44766), unnamed (+44863), unnamed (+44989), unnamed (+45136), unnamed (+45310), unnamed (+45472), unnamed (+45737)
CYP2J2	unnamed (-12312), unnamed (-11801), unnamed (+11722), unnamed (+12060), unnamed (+12182), unnamed (+12332), unnamed (+12399)
CYP8B1	unnamed (+64275), unnamed (+64770)
DHDH	unnamed (+487), unnamed (+746), unnamed (+846), unnamed (+941)
DHRS4	unnamed (+28406)
DHRS4L2	unnamed (-6830), unnamed (+35616), unnamed (+35897), unnamed (+36262)
DIRAS2	unnamed (+475909), unnamed (+476008), unnamed (+476140), unnamed (+476250), unnamed (+476353), unnamed (+476421), unnamed (+476491), unnamed (+476689)
DNAH14	unnamed (+297000), unnamed (+297189), unnamed (+297330), unnamed (+297448), unnamed (+297548), unnamed (+297701), unnamed (+297849), unnamed (+297900)
DNAJC15	unnamed (-312377), unnamed (-311964), unnamed (-311641), unnamed (-311492)
DOCK9	unnamed (+212731), unnamed (+212877), unnamed (+213066), unnamed (+213374), unnamed (+213615)
DPP7	unnamed (-2402), unnamed (-2223), unnamed (-2024), unnamed (-1804), unnamed (-1675), unnamed (-1625)
DYNLRB1	unnamed (-91212), unnamed (-90933), unnamed (-90711), unnamed (-90480)
EGLN2	unnamed (+23120), unnamed (+23259), unnamed (+23378), unnamed (+23530), unnamed (+23853)
ENSG00000268750	unnamed (+3866), unnamed (+4041), unnamed (+4264), unnamed (+4418), unnamed (+4530)
ENSG00000275674	unnamed (+80342), unnamed (+80482), unnamed (+80801)
EOMES	unnamed (+190293), unnamed (+190726), unnamed (+190952), unnamed (+191019)
EPS8L3	unnamed (-3530), unnamed (-3406), unnamed (-3238), unnamed (-3059), unnamed (-2954), unnamed (-2749)
FAM153C	unnamed (+47590), unnamed (+47967)
FAM185A	unnamed (+89502), unnamed (+90001)
FAM218A	unnamed (+18462), unnamed (+18710), unnamed (+18876), unnamed (+19046), unnamed (+19338)
FAM90A1	unnamed (+6476), unnamed (+6573), unnamed (+6646), unnamed (+6801), unnamed (+7089), unnamed (+7402)
FAM90A26	unnamed (-40027), unnamed (-39727), unnamed (-39500), unnamed (-39403), unnamed (-39323), unnamed (-39217), unnamed (-39107)
FANK1	unnamed (+43724), unnamed (+43968), unnamed (+44261), unnamed (+44493)
FBXO25	unnamed (-154149), unnamed (-153813), unnamed (-153507), unnamed (-153307)
FEM1C	unnamed (+95577), unnamed (+95934), unnamed (+96320), unnamed (+96459), unnamed (+197398), unnamed (+197504), unnamed (+197664), unnamed (+197850), unnamed (+197939), unnamed (+197982), unnamed (+198180)
FOXD4L5	unnamed (+381964), unnamed (+382033), unnamed (+382112), unnamed (+382166), unnamed (+382228), unnamed (+382623)
FOXD4L6	unnamed (+346013), unnamed (+346082), unnamed (+346161), unnamed (+346201), unnamed (+346277), unnamed (+346672)
FRMD5	unnamed (-34290), unnamed (-34141), unnamed (-34046), unnamed (-33737), unnamed (-33402)
FRRS1	unnamed (-28721), unnamed (-28427), unnamed (-27975)
FSTL5	unnamed (-254991), unnamed (-254487)
FXYD3	unnamed (+13198), unnamed (+13374), unnamed (+13466), unnamed (+13567), unnamed (+13810), unnamed (+14016)
GADD45G	unnamed (+561403), unnamed (+561601), unnamed (+561671), unnamed (+561739), unnamed (+561842), unnamed (+561952), unnamed (+562084), unnamed (+562183)
GDNF	unnamed (+163149), unnamed (+163600), unnamed (+163889)
GGT2	unnamed (+133522), unnamed (+133814), unnamed (+134098)
GLIPR1	unnamed (-35782), unnamed (-35639), unnamed (-35219)
GLIPR1L2	unnamed (+53828), unnamed (+53971), unnamed (+54391)
GLRX	unnamed (+10902), unnamed (+11111), unnamed (+11427)
GLUD1	unnamed (-376256), unnamed (-375964), unnamed (-375539), unnamed (-375325), unnamed (-172920), unnamed (-172705), unnamed (-172281), unnamed (-171988)
GNA14	unnamed (+343892), unnamed (+344322), unnamed (+344642), unnamed (+344711), unnamed (+344810)
GNAI1	unnamed (-383814), unnamed (-383576), unnamed (-383421), unnamed (-383347), unnamed (-383193), unnamed (-383010)
GOLGA5	unnamed (+26248)
GOLPH3L	unnamed (-13097), unnamed (-12948), unnamed (-12633), unnamed (-12206)
GPCPD1	unnamed (-274479)
GPR39	unnamed (-695325), unnamed (-695258), unnamed (-694779), unnamed (-241258), unnamed (-240829), unnamed (-240599)
GPX3	unnamed (-29814), unnamed (-29517), unnamed (-29289)
GSC	unnamed (+143176), unnamed (+143322), unnamed (+143647), unnamed (+144050)
GSTA2	unnamed (+14301), unnamed (+14558), unnamed (+14745), unnamed (+14916), unnamed (+15052), unnamed (+15192)
GSTA3	unnamed (-38991), unnamed (-38744), unnamed (-38571), unnamed (-38403), unnamed (-38255), unnamed (-38105), unnamed (+25527), unnamed (+25655), unnamed (+25984), unnamed (+26396)
GSTA4	unnamed (+46702), unnamed (+46949), unnamed (+47122), unnamed (+47290), unnamed (+47438), unnamed (+47588)
GSTA5	unnamed (-43315), unnamed (-43187), unnamed (-42858), unnamed (-42446)
GUSB	unnamed (-22869)
HAND1	unnamed (-158676), unnamed (-158387), unnamed (-158078), unnamed (-157816)
HAVCR1	unnamed (+23652), unnamed (+23852), unnamed (+23964), unnamed (+24269)
HDHD3	unnamed (-3627), unnamed (-3126)
HIST1H2BA	unnamed (+22046), unnamed (+22545)
HIST1H2BL	unnamed (+210286), unnamed (+210619), unnamed (+211059)
HMX1	unnamed (-259485), unnamed (-259375), unnamed (-259269), unnamed (-259189), unnamed (-259092), unnamed (-258865), unnamed (-258565)
HNRNPCL2	unnamed (+2540), unnamed (+3072)
HOOK1	unnamed (+99530), unnamed (+99597), unnamed (+99747), unnamed (+99869), unnamed (+100207)
HORMAD1	unnamed (+10755), unnamed (+10904), unnamed (+11219), unnamed (+11646)
HS1BP3	unnamed (+148928), unnamed (+149375), unnamed (+149678), unnamed (+149778)
HS3ST6	unnamed (-13320), unnamed (-13106), unnamed (-12928), unnamed (-12692), unnamed (-12425)
HSBP1	unnamed (+71841)
HSD17B6	unnamed (+69700), unnamed (+70131), unnamed (+70448), unnamed (+70581)
HSFX2	unnamed (-32588), unnamed (-32325), unnamed (-32231), unnamed (-32122), unnamed (-31911)
IGF2R	unnamed (+113910), unnamed (+114050), unnamed (+114203), unnamed (+114489), unnamed (+114805)
IGLL1	unnamed (+41720), unnamed (+42168), unnamed (+42523)
IGSF11	unnamed (+494073), unnamed (+494117), unnamed (+494369), unnamed (+494647), unnamed (+494857)
INTU	unnamed (-193360), unnamed (-193218), unnamed (-193076), unnamed (-192789), unnamed (-192633), unnamed (-192492)
ITCH	unnamed (+61885), unnamed (+62164), unnamed (+62386), unnamed (+62617)
ITLN1	unnamed (-62530), unnamed (-62260), unnamed (-62074), unnamed (-61839)
ITLN2	unnamed (+7099), unnamed (+7369), unnamed (+7555), unnamed (+7790)
KCNK9	unnamed (+651974), unnamed (+652249), unnamed (+652530), unnamed (+652706), unnamed (+652889), unnamed (+653382), unnamed (+653673), unnamed (+653790), unnamed (+653981)
KIAA0753	unnamed (-6410), unnamed (-6346), unnamed (-6280), unnamed (-6156), unnamed (-6035), unnamed (-5916), unnamed (-5650)
KIF16B	unnamed (+625813), unnamed (+626061), unnamed (+626503)
KLF8	unnamed (-397618), unnamed (-397178), unnamed (-396880)
KLHL6	unnamed (+34363), unnamed (+34500), unnamed (+34761), unnamed (+34942), unnamed (+35141), unnamed (+43826), unnamed (+44330)
KMT2E	unnamed (+134501), unnamed (+134924), unnamed (+135245), unnamed (+135394)
KRTAP5-8	unnamed (-3126), unnamed (-2629)
KYNU	unnamed (-182344), unnamed (-182241), unnamed (-182130), unnamed (-182033), unnamed (-181976), unnamed (-181917), unnamed (-181826), unnamed (-181587)
L1TD1	unnamed (-23599), unnamed (-23152), unnamed (-22903)
LARP1	unnamed (-76822), unnamed (-76560), unnamed (-76251), unnamed (-75962)
LBR	unnamed (+201288), unnamed (+201339), unnamed (+201487), unnamed (+201640), unnamed (+201740), unnamed (+201858), unnamed (+201999), unnamed (+202188)
LEFTY2	unnamed (-25265), unnamed (-25131), unnamed (-24941), unnamed (-24633), unnamed (-24392)
LGI4	unnamed (+4922), unnamed (+5128), unnamed (+5371), unnamed (+5472), unnamed (+5564), unnamed (+5740)
LHFPL2	unnamed (-261040)
LHX9	unnamed (+212779)
LMBR1L	unnamed (-5678), unnamed (-5539), unnamed (-5219), unnamed (-4811), unnamed (-4769)
LMX1B	unnamed (+102110), unnamed (+102522), unnamed (+102846), unnamed (+102992)
LRP1B	unnamed (-564210), unnamed (-563971), unnamed (-563880), unnamed (-563821), unnamed (-563764), unnamed (-563667), unnamed (-563556), unnamed (-563453)
LRRC17	unnamed (-74281), unnamed (-73782)
LRRC25	unnamed (-5704), unnamed (-5206)
LYZL1	unnamed (+137690), unnamed (+138117), unnamed (+138446), unnamed (+138507), unnamed (+138618)
MAGI2	unnamed (-298204), unnamed (-298021), unnamed (-297867), unnamed (-297793), unnamed (-297638), unnamed (-297400)
MARVELD1	unnamed (-13864), unnamed (-13440), unnamed (-13116), unnamed (-12974)
MC3R	unnamed (-36815), unnamed (-36524), unnamed (-36199), unnamed (-35992)
MCF2L2	unnamed (-93051), unnamed (-92914), unnamed (-92653), unnamed (-92472), unnamed (-92273), unnamed (-83588), unnamed (-83084)
MED31	unnamed (+4297), unnamed (+4361), unnamed (+4427), unnamed (+4551), unnamed (+4672), unnamed (+4791), unnamed (+5057)
MINPP1	unnamed (-238021), unnamed (-237728), unnamed (-237304), unnamed (-237089), unnamed (-34684), unnamed (-34470), unnamed (-34045), unnamed (-33753)
MIS18BP1	unnamed (-141149), unnamed (-141091), unnamed (-140979), unnamed (-140830), unnamed (-140735), unnamed (-140447)
MLYCD	unnamed (-19442)
MRGPRX1	unnamed (+34096), unnamed (+34287), unnamed (+34596), unnamed (+34863)
MS4A10	unnamed (-26193), unnamed (-26014), unnamed (-25865), unnamed (-25804), unnamed (-25738), unnamed (-25685), unnamed (-25641), unnamed (-25543), unnamed (-25423), unnamed (-25306)
MS4A15	unnamed (+2147), unnamed (+2326), unnamed (+2475), unnamed (+2536), unnamed (+2602), unnamed (+2655), unnamed (+2699), unnamed (+2797), unnamed (+2917), unnamed (+3034)
MSRB1	unnamed (+11566), unnamed (+11780), unnamed (+11958), unnamed (+12194), unnamed (+12461)
MTRNR2L11	unnamed (-817972), unnamed (-817771), unnamed (-817316)
MUC20	unnamed (+7315), unnamed (+7622), unnamed (+7833), unnamed (+7986), unnamed (+8175)
MUC4	unnamed (+83220), unnamed (+83409), unnamed (+83562), unnamed (+83773), unnamed (+84080)
MYO6	unnamed (-44825), unnamed (-44303)
MZT2A	unnamed (-683553), unnamed (-683323), unnamed (-682894), unnamed (-229373), unnamed (-228894), unnamed (-228827)
N4BP3	unnamed (-56868), unnamed (-56491)
NAF1	unnamed (+747895), unnamed (+748399)
NECTIN3	unnamed (-704649), unnamed (-704480), unnamed (-704027)
NEK7	unnamed (-26785)
NELFA	unnamed (-12127), unnamed (-11896), unnamed (-11707), unnamed (-11438)
NMBR	unnamed (+991600), unnamed (+992046), unnamed (+992352), unnamed (+992496)
NPHP4	unnamed (+417909), unnamed (+417977), unnamed (+418142), unnamed (+418572)
ODF3	unnamed (+5233), unnamed (+5526), unnamed (+5689), unnamed (+5900)
OLIG2	unnamed (-29595), unnamed (-29429), unnamed (-29281), unnamed (-28945)
OR11H1	unnamed (-277803), unnamed (-277473), unnamed (-277046)
OR11H4	unnamed (-1086), unnamed (-940), unnamed (-639), unnamed (-200)
OR1J1	unnamed (+29200), unnamed (+29694)
OR52K1	unnamed (-21748), unnamed (-21240)
OR52K2	unnamed (+11603), unnamed (+12111)
OR5H2	unnamed (+33459), unnamed (+33732), unnamed (+33858), unnamed (+34007), unnamed (+34187)
OR5K4	unnamed (-37507), unnamed (-37234), unnamed (-37108), unnamed (-36959), unnamed (-36779)
OR5M1	unnamed (-4394), unnamed (-4192), unnamed (-3744)
PABPC4L	unnamed (+154804), unnamed (+154981), unnamed (+155133), unnamed (+155249), unnamed (+155542)
PABPC5	unnamed (-264520), unnamed (-264091), unnamed (-263770), unnamed (-263620)
PAPSS1	unnamed (-9227), unnamed (-9079), unnamed (-8913), unnamed (-8875), unnamed (-8782), unnamed (-8695), unnamed (-8582), unnamed (-8430), unnamed (-8306)
PARM1	unnamed (+353973)
PATJ	unnamed (+428755), unnamed (+429202), unnamed (+429451)
PCDH10	unnamed (+896891), unnamed (+897184), unnamed (+897300), unnamed (+897452), unnamed (+897629)
PCDH7	unnamed (-487924), unnamed (-487840), unnamed (-487731), unnamed (-487425), unnamed (-486979)
PDE6A	unnamed (+1353), unnamed (+1402), unnamed (+1646), unnamed (+1936), unnamed (+1998), unnamed (+2158)
PDLIM1	unnamed (+92839), unnamed (+93268), unnamed (+93588), unnamed (+93738)
PDZD7	unnamed (-3366), unnamed (-3152), unnamed (-3035), unnamed (-2992), unnamed (-2799), unnamed (-2474)
PEG3	unnamed (+153865), unnamed (+154067), unnamed (+154159), unnamed (+154346), unnamed (+154579)
PFKFB3	unnamed (+18267), unnamed (+18466), unnamed (+18576), unnamed (+18651), unnamed (+18916)
PHKA2	unnamed (+4006), unnamed (+4292), unnamed (+4457), unnamed (+4666)
PLK2	unnamed (+912667), unnamed (+912762), unnamed (+912828), unnamed (+913034), unnamed (+913343), unnamed (+913585)
POGK	unnamed (-234478), unnamed (-234176), unnamed (-234112), unnamed (-234016), unnamed (-233914), unnamed (-229756), unnamed (-229612), unnamed (-229515), unnamed (-229441), unnamed (-229290), unnamed (-229109)
POU4F1	unnamed (-43985), unnamed (-43489)
PPARGC1B	unnamed (+212324), unnamed (+212484), unnamed (+212546), unnamed (+212836), unnamed (+213080), unnamed (+213129)
PPEF1	unnamed (+289019), unnamed (+289228), unnamed (+289393), unnamed (+289679)
PPHLN1	unnamed (+3827), unnamed (+4273), unnamed (+4885), unnamed (+61957), unnamed (+62454)
PRAMEF13	unnamed (-18079), unnamed (-17588), unnamed (-9375), unnamed (-8886)
PRAMEF14	unnamed (-14878), unnamed (-14328), unnamed (-6250), unnamed (-5784), unnamed (-5646)
PRAMEF18	unnamed (+9897), unnamed (+10388), unnamed (+18601), unnamed (+19090)
PRAMEF19	unnamed (+9681), unnamed (+10231), unnamed (+18309), unnamed (+18775), unnamed (+18913)
PRAMEF25	unnamed (+45105), unnamed (+45637)
PRAMEF27	unnamed (+34546), unnamed (+35035), unnamed (+43248), unnamed (+43739)
PRAMEF6	unnamed (-74365), unnamed (-73876), unnamed (-65663), unnamed (-65172)
PRDX6	unnamed (-2635), unnamed (-2363), unnamed (-2059)
PRICKLE1	unnamed (+201150), unnamed (+201647)
PRKCQ	unnamed (+415069), unnamed (+415334), unnamed (+415409), unnamed (+415519), unnamed (+415718)
PRPF40A	unnamed (-52025), unnamed (-51520)
PTCRA	unnamed (-13022), unnamed (-12572), unnamed (-12401)
PTGS1	unnamed (+77152), unnamed (+77646)
PTPN5	unnamed (-109064), unnamed (-108873), unnamed (-108564), unnamed (-108297)
PVR	unnamed (-4469), unnamed (-4095), unnamed (-4018), unnamed (-3934), unnamed (-3822)
PXDN	unnamed (+183290), unnamed (+183578), unnamed (+184021)
QPRT	unnamed (+61477), unnamed (+61802), unnamed (+62008)
QRFPR	unnamed (-16416), unnamed (-16323), unnamed (-16133), unnamed (-15944), unnamed (-15755), unnamed (-15532)
RABL6	unnamed (-10549)
RASA3	unnamed (-50292), unnamed (-50015), unnamed (-49741), unnamed (-49538), unnamed (-49398)
RBL1	unnamed (+127252), unnamed (+127416), unnamed (+127564), unnamed (+127642), unnamed (+127890), unnamed (+128113)
RBM3	unnamed (-18940), unnamed (-18725), unnamed (-18559), unnamed (-18472), unnamed (-18380), unnamed (-18151)
RGPD5	unnamed (-157377), unnamed (-156906), unnamed (-156494)
RHOB	unnamed (+54237), unnamed (+54337), unnamed (+54640), unnamed (+55087)
RHOBTB3	unnamed (+80112), unnamed (+80428), unnamed (+80637)
RMDN2	unnamed (-199827), unnamed (-199633), unnamed (-199267), unnamed (-198990), unnamed (-198901)
RNF219	unnamed (+11634), unnamed (+12130)
RPIA	unnamed (+175310), unnamed (+175806)
RPRM	unnamed (+708802), unnamed (+709307)
RRAGB	unnamed (+117544), unnamed (+117984), unnamed (+118282)
S100Z	unnamed (+94991), unnamed (+95488)
SACM1L	unnamed (+67604), unnamed (+67807), unnamed (+68020), unnamed (+68288)
SAMHD1	unnamed (-16900), unnamed (-16736), unnamed (-16588), unnamed (-16510), unnamed (-16262), unnamed (-16039)
SCGB1D2	unnamed (-26096), unnamed (-25817), unnamed (-25488)
SCGB2A1	unnamed (+7446), unnamed (+7725), unnamed (+8054)
SDE2	unnamed (+32577), unnamed (+32711), unnamed (+32901), unnamed (+33209), unnamed (+33450)
SDR9C7	unnamed (+111375), unnamed (+111508), unnamed (+111825), unnamed (+112256)
SENP6	unnamed (+102460), unnamed (+102982)
2021-09-10	unnamed (-23671), unnamed (-23259), unnamed (-22788)
SERINC5	unnamed (+143616), unnamed (+143832), unnamed (+143877), unnamed (+143906), unnamed (+144071), unnamed (+144251), unnamed (+144306)
SERPINA3	unnamed (+13789), unnamed (+14192), unnamed (+14517), unnamed (+14663)
SERPINB2	unnamed (-35323), unnamed (-35161), unnamed (-35005), unnamed (-34886), unnamed (-34690), unnamed (-34539), unnamed (-34436)
SERPINB7	unnamed (+76972), unnamed (+77134), unnamed (+77290), unnamed (+77409), unnamed (+77605), unnamed (+77756), unnamed (+77859)
SFTPA1	unnamed (+133689), unnamed (+133894), unnamed (+134320), unnamed (+134621)
SFTPD	unnamed (+203537), unnamed (+203838), unnamed (+204264), unnamed (+204469)
SFXN3	unnamed (+2392), unnamed (+2717), unnamed (+2910), unnamed (+2953), unnamed (+3070), unnamed (+3284)
SGMS2	unnamed (-95805), unnamed (-95681), unnamed (-95529), unnamed (-95416), unnamed (-95329), unnamed (-95236), unnamed (-95198), unnamed (-95032), unnamed (-94884)
SLC15A1	unnamed (-12605), unnamed (-12459), unnamed (-12270), unnamed (-11962), unnamed (-11721)
SLC17A4	unnamed (-5876), unnamed (-5377)
SLC1A5	unnamed (+19335), unnamed (+19565), unnamed (+19774), unnamed (+20000), unnamed (+20180)
SLC1A7	unnamed (-26580), unnamed (-26171), unnamed (-25847), unnamed (-25697)
SLC22A1	unnamed (-38780), unnamed (-38640), unnamed (-38487), unnamed (-38201), unnamed (-37885)
SLC2A7	unnamed (+23673), unnamed (+23876), unnamed (+24072), unnamed (+24255), unnamed (+24408), unnamed (+24501)
SLC30A10	unnamed (+309095), unnamed (+309509), unnamed (+309927)
SLC35F3	unnamed (+107305), unnamed (+107770), unnamed (+107834)
SLC36A1	unnamed (-21165), unnamed (-20959), unnamed (-20713), unnamed (-20479)
SLC36A2	unnamed (-79527), unnamed (-79293), unnamed (-79047), unnamed (-78841)
SLC4A7	unnamed (-47672), unnamed (-47239), unnamed (-47013), unnamed (-46946)
SLC6A20	unnamed (+38985), unnamed (+39253), unnamed (+39466), unnamed (+39669)
SLC7A4	unnamed (-61557), unnamed (-61265), unnamed (-60981)
SNAP47	unnamed (-128961), unnamed (-128896), unnamed (-128795), unnamed (-128626), unnamed (-128490), unnamed (-128404), unnamed (-128346), unnamed (-128146)
SNX15	unnamed (-3784), unnamed (-2948)
SPATA8	unnamed (+845811), unnamed (+845951), unnamed (+846270), unnamed (+846615), unnamed (+846708)
SRPK2	unnamed (+239321), unnamed (+239470), unnamed (+239791), unnamed (+240214)
SSBP4	unnamed (-16532), unnamed (-16034)
ST20-MTHFS	unnamed (-12468), unnamed (-12292), unnamed (-12123), unnamed (-12029), unnamed (-11841), unnamed (-11613)
STARD3NL	unnamed (+52720), unnamed (+52859), unnamed (+53011), unnamed (+53321), unnamed (+53598)
STRN4	unnamed (-22378), unnamed (-22148), unnamed (-21939), unnamed (-21713), unnamed (-21533)
SVIL	unnamed (+207293), unnamed (+207404), unnamed (+207465), unnamed (+207794), unnamed (+208221)
SVIP	unnamed (-263183), unnamed (-262880), unnamed (-262730)
TACR3	unnamed (-452080), unnamed (-451623), unnamed (-451189)
TBC1D25	unnamed (+16127), unnamed (+16342), unnamed (+16508), unnamed (+16595), unnamed (+16687), unnamed (+16916)
TCL1A	unnamed (-15862), unnamed (-15575), unnamed (-15233)
THAP6	unnamed (-227384)
THBS4	unnamed (+76425), unnamed (+76480), unnamed (+76660), unnamed (+76825), unnamed (+76854), unnamed (+76899), unnamed (+77115)
THEM4	unnamed (+36387), unnamed (+36604), unnamed (+36975), unnamed (+37257)
THEM5	unnamed (-19724), unnamed (-19507), unnamed (-19136), unnamed (-18854)
TIMD4	unnamed (-71569), unnamed (-71369), unnamed (-71257), unnamed (-70952)
TLL1	unnamed (+219873), unnamed (+220311), unnamed (+220712), unnamed (+220780)
TMBIM1	unnamed (-25216), unnamed (-25015), unnamed (-24908), unnamed (-24821), unnamed (-24708), unnamed (-24490)
TMEM121	unnamed (+148639), unnamed (+149101), unnamed (+149531)
TMEM141	unnamed (-2494), unnamed (-2272), unnamed (-2059), unnamed (-1826), unnamed (-1624)
TMEM14A	unnamed (+77268), unnamed (+77408), unnamed (+77544), unnamed (+77715), unnamed (+77902), unnamed (+78159)
TMEM185A	unnamed (+4608), unnamed (+4871), unnamed (+4965), unnamed (+5074), unnamed (+5285)
TMEM192	unnamed (+38861), unnamed (+38966), unnamed (+39120), unnamed (+39230), unnamed (+39322), unnamed (+39593)
TMEM215	unnamed (+166882), unnamed (+167061), unnamed (+167207), unnamed (+167297), unnamed (+167390), unnamed (+167497), unnamed (+167722)
TNFSF11	unnamed (+136673), unnamed (+137086), unnamed (+137409), unnamed (+137558)
TPO	unnamed (+147024), unnamed (+147467), unnamed (+147755)
TRIM61	unnamed (+1382), unnamed (+1674), unnamed (+1844), unnamed (+2010), unnamed (+2258)
TRIM75P	unnamed (+14178), unnamed (+14449), unnamed (+14541), unnamed (+14651), unnamed (+14805), unnamed (+14910)
TSPAN14	unnamed (+351756), unnamed (+351969), unnamed (+352143), unnamed (+352354), unnamed (+352504), unnamed (+352566), unnamed (+352665)
TUBA1B	unnamed (+14819), unnamed (+14958), unnamed (+15278)
TUNAR	unnamed (-147343), unnamed (-147001), unnamed (-146714)
UBA5	unnamed (-10428), unnamed (-9933)
UCK2	unnamed (+778080), unnamed (+778382), unnamed (+778446), unnamed (+778542), unnamed (+778644), unnamed (+782802), unnamed (+782946), unnamed (+783043), unnamed (+783117), unnamed (+783268), unnamed (+783449)
VNN1	unnamed (-7685), unnamed (-7362), unnamed (-6928)
VNN3	unnamed (+13031), unnamed (+13354), unnamed (+13788)
VPS13A	unnamed (+126052), unnamed (+126151), unnamed (+126220), unnamed (+126540), unnamed (+126970)
WDR70	unnamed (+292726), unnamed (+293015), unnamed (+293466)
WSCD2	unnamed (-134623), unnamed (-134473), unnamed (-134152), unnamed (-133729)
ZBTB43	unnamed (-88462), unnamed (-88050), unnamed (-87726), unnamed (-87580)
ZC3H11B	unnamed (-6362), unnamed (-5948), unnamed (-5530)
ZCRB1	unnamed (-4946), unnamed (-4334), unnamed (-3888)
ZNF16	unnamed (-77908), unnamed (-77667), unnamed (-77363), unnamed (-77174), unnamed (-77034), unnamed (-71334), unnamed (-71080), unnamed (-70764), unnamed (-70454)
ZNF184	unnamed (-124527), unnamed (-124194), unnamed (-123754)
ZNF195	unnamed (-167117), unnamed (-166823), unnamed (-166652), unnamed (-166484), unnamed (-166307), unnamed (-166223)
ZNF28	unnamed (-26349), unnamed (-26233), unnamed (-26090), unnamed (-25889), unnamed (-25667), unnamed (-25468)
ZNF300	unnamed (-86291), unnamed (-86063), unnamed (-85766)
ZNF322	unnamed (+17276), unnamed (+17320), unnamed (+17378), unnamed (+17435), unnamed (+17574), unnamed (+17811), unnamed (+18088)
ZNF331	unnamed (-52164), unnamed (-51895)
ZNF430	unnamed (-58984), unnamed (-58782), unnamed (-58639), unnamed (-58554), unnamed (-58397), unnamed (-58176)
ZNF468	unnamed (+9638), unnamed (+9754), unnamed (+9897), unnamed (+10098), unnamed (+10320), unnamed (+10519)
ZNF525	unnamed (-1695), unnamed (-1426), unnamed (-1197), unnamed (-959)
ZNF549	unnamed (+29522), unnamed (+29791), unnamed (+29980), unnamed (+30141)
ZNF550	unnamed (+2329), unnamed (+2490), unnamed (+2679), unnamed (+2948)
ZNF587B	unnamed (-6623), unnamed (-6448), unnamed (-6225), unnamed (-6071), unnamed (-5959), unnamed (-1139), unnamed (-874), unnamed (-782), unnamed (-620), unnamed (-399)
ZNF596	unnamed (+20409), unnamed (+20745), unnamed (+21051), unnamed (+21251)
ZNF678	unnamed (+42492), unnamed (+42557), unnamed (+42658), unnamed (+42827), unnamed (+42963), unnamed (+43049), unnamed (+43107), unnamed (+43307)
ZNF682	unnamed (+77023), unnamed (+77242), unnamed (+77641)
ZNF705A	unnamed (+47679), unnamed (+47992), unnamed (+48280), unnamed (+48435), unnamed (+48508), unnamed (+48605)
ZNF718	unnamed (+116759), unnamed (+117178), unnamed (+117634)
ZNF732	unnamed (+63207), unnamed (+63663), unnamed (+64082)
ZNF774	unnamed (-5586), unnamed (-5446), unnamed (-5127), unnamed (-4698)
ZNF813	unnamed (+699), unnamed (+937), unnamed (+1125), unnamed (+1394)
ZNF835	unnamed (-15071), unnamed (-14869), unnamed (-14777), unnamed (-14590), unnamed (-14357)
ZNF85	unnamed (+38348), unnamed (+38550), unnamed (+38693), unnamed (+38778), unnamed (+38935), unnamed (+39156)
ZNF93	unnamed (+60804), unnamed (+61203), unnamed (+61422)

## Sheet: LTR5Hs
Genes putatively regulated by LTR5Hs
# GREAT version 4.0.4	Species assembly: hg38	Association rule: Basal+extension: 5000 bp upstream, 1000 bp downstream, 1000000 bp max extension, curated regulatory domains included
ABCC12	unnamed (+281827)
ABI1	unnamed (-33019)
ACO1	unnamed (-751257)
ACTL7B	unnamed (+261816), unnamed (+262297)
ADAMTS16	unnamed (-214918)
ADAMTS2	unnamed (-169017)
ADAMTS3	unnamed (+439678)
ADCK1	unnamed (-4987), unnamed (-4506)
ADIPOQ	unnamed (+44592), unnamed (+45073), unnamed (+50999)
ADM	unnamed (+86709)
AGXT2	unnamed (-128776)
AKAIN1	unnamed (+279740)
AKR1A1	unnamed (-21957)
ALDH1A1	unnamed (-134636)
ALDH3B2	unnamed (-194235), unnamed (-193755)
ALDH8A1	unnamed (+290528)
AMELY	unnamed (+124655)
AMPD3	unnamed (-58888)
ANKDD1B	unnamed (-5204), unnamed (-4724)
ANKRD26	unnamed (+206538)
ANXA1	unnamed (-69963)
AP1S1	unnamed (-4059)
APELA	unnamed (+28995)
APOF	unnamed (-38022)
APPL2	unnamed (-242960)
ARL11	unnamed (-28793)
ASH1L	unnamed (-37489)
ATP23	unnamed (+386366), unnamed (+394855)
BICD1	unnamed (-7234)
BOC	unnamed (-187349), unnamed (-179630), unnamed (-179150)
BPY2	unnamed (-90740)
BPY2B	unnamed (-90732)
BPY2C	unnamed (-90728)
BRD3	unnamed (-24903)
C3orf18	unnamed (+47304), unnamed (+47725), unnamed (+47802)
C6orf106	unnamed (-23097)
CAB39	unnamed (+131215), unnamed (+131694)
CACNA2D2	unnamed (-17024), unnamed (-16603), unnamed (-16526)
CACNA2D3	unnamed (-144668)
CAPN13	unnamed (+193490)
CCDC102B	unnamed (+245256)
CCL4	unnamed (+36949)
CD48	unnamed (+12299), unnamed (+20562)
CDKL4	unnamed (-92450), unnamed (-92028), unnamed (-91686)
CDY1	unnamed (-479330)
CDY1B	unnamed (-479303)
CEACAM20	unnamed (-65055)
CEP126	unnamed (-219468), unnamed (-210970)
CEP97	unnamed (-23394), unnamed (-19608)
CHCHD4	unnamed (+33201)
CHD6	unnamed (-352886)
CHMP6	unnamed (-440149)
CHRNA6	unnamed (-27393)
CILP	unnamed (-15538)
CLEC4D	unnamed (-51124)
CLEC6A	unnamed (+6490)
CNIH4	unnamed (-16535)
CNR1	unnamed (-215713)
CNTLN	unnamed (+310863)
COL22A1	unnamed (-546397)
COL4A3BP	unnamed (-94117)
CPO	unnamed (+97336), unnamed (+97532), unnamed (+97955)
CRLF3	unnamed (+124251)
CRP	unnamed (-53691)
CRYAA	unnamed (-21456), unnamed (-20976)
CTSO	unnamed (-351746), unnamed (-351267)
DAB2IP	unnamed (-137512)
DCAF12L1	unnamed (+772856)
DDX3Y	unnamed (+200198)
DDX6	unnamed (+61257), unnamed (+69450)
DEFB107A	unnamed (+317357)
DEFB107B	unnamed (+2513)
DENND4A	unnamed (+57987)
DET1	unnamed (+5617)
DLGAP1	unnamed (-462428)
DNA2	unnamed (-54327), unnamed (-53841)
DNAJB6	unnamed (+900309)
DOK6	unnamed (-357719)
DR1	unnamed (-68622)
DUSP23	unnamed (-12723)
EEA1	unnamed (-145555)
EEF2KMT	unnamed (-657066)
ENSG00000214776	unnamed (+132999), unnamed (+133487)
ENSG00000250782	unnamed (+944478)
ENSG00000259680	unnamed (-567730), unnamed (-567250)
ENSG00000261582	unnamed (+17435)
ENTPD6	unnamed (+45810), unnamed (+46298)
EPHA7	unnamed (+245678)
ERV3-1	unnamed (-237283), unnamed (-236803)
F11R	unnamed (+3756), unnamed (+4243)
FA2H	unnamed (-25057)
FABP2	unnamed (-74459), unnamed (-20627)
FAM126A	unnamed (-26211)
FAM170A	unnamed (+565300), unnamed (+565710)
FAM218A	unnamed (-50949)
FBXO22	unnamed (-32521)
FGF10	unnamed (-342174)
FN3K	unnamed (+9440)
FNDC10	unnamed (+18871), unnamed (+19325)
FNTB	unnamed (-7651)
FOLR1	unnamed (-25356)
FOLR3	unnamed (+29106)
FOXA1	unnamed (-523549)
FOXK1	unnamed (-99399), unnamed (-90895), unnamed (-82392)
FXYD4	unnamed (-33957)
GOSR1	unnamed (+223163)
GRM4	unnamed (+335218), unnamed (+335698)
GSTA3	unnamed (-13533), unnamed (-13052)
GSTA4	unnamed (+72160), unnamed (+72641)
H3F3C	unnamed (-307754)
HGSNAT	unnamed (+599568)
HIST1H2BL	unnamed (+32987)
HYAL4	unnamed (-64048)
IFT172	unnamed (+29294)
IGSF23	unnamed (-19050)
IL36G	unnamed (-43654), unnamed (-43170)
IL37	unnamed (+21404), unnamed (+21888)
IPO8	unnamed (+763448)
IRAK1BP1	unnamed (-8200)
ISPD	unnamed (+223116)
ITLN2	unnamed (-62793), unnamed (-62306)
ITM2C	unnamed (-20840), unnamed (-20361)
KCNK9	unnamed (+242666)
KCNU1	unnamed (+409478)
KIF2B	unnamed (+379157)
KIF9	unnamed (+22829)
KLF7	unnamed (+128436), unnamed (+128859), unnamed (+129055)
KLHL7	unnamed (-65444)
KLRB1	unnamed (+6847), unnamed (+7335)
KLRG2	unnamed (+15823)
KMT2E	unnamed (-265774)
KRTCAP3	unnamed (+18097)
KTI12	unnamed (+27088)
LCLAT1	unnamed (+166699)
LGALS12	unnamed (+22092), unnamed (+24435)
LHFPL3	unnamed (+419749)
LHX8	unnamed (+249136), unnamed (+254541)
LIPH	unnamed (-18631), unnamed (-10419)
LPCAT1	unnamed (-72479)
LRIG3	unnamed (+584090), unnamed (+592579)
LUC7L2	unnamed (+107981)
LUZP2	unnamed (-51027), unnamed (-50648), unnamed (-50224)
LYPLA1	unnamed (+69852)
MAP4K3	unnamed (+115330), unnamed (+115752), unnamed (+116094)
MEOX2	unnamed (-511394)
METTL4	unnamed (+570188)
MGAT1	unnamed (-12482), unnamed (-11996)
MLN	unnamed (-6851), unnamed (-6371)
MMP24	unnamed (+35954)
MPHOSPH8	unnamed (-32979)
MRPL20	unnamed (-2977)
MRPL35	unnamed (+62326)
MRPL36	unnamed (+203439)
MRPS11	unnamed (+73583)
MRPS30	unnamed (-77954)
MSTO1	unnamed (-10204), unnamed (+16925), unnamed (+25137)
MX1	unnamed (+838)
NAT2	unnamed (+403188)
NDST3	unnamed (-851168), unnamed (-850687)
NDUFAB1	unnamed (-3731), unnamed (-3250)
NDUFAF7	unnamed (-5864)
NDUFV1	unnamed (-3076), unnamed (-2596)
NECAB1	unnamed (-107034), unnamed (-106125)
NEPRO	unnamed (-13539), unnamed (-13059), unnamed (-5340), unnamed (-4860)
NHS	unnamed (-259926)
NMUR1	unnamed (-46827), unnamed (-46346)
NPFFR2	unnamed (+97904)
NUAK1	unnamed (+660990)
NUDT4	unnamed (-302997)
NVL	unnamed (-9928)
OR11H4	unnamed (+26485), unnamed (+26970)
OR4F15	unnamed (+48259)
OR4F4	unnamed (+62634)
OR6C3	unnamed (+3872)
OR6C75	unnamed (-29060)
PABPC5	unnamed (-483725)
PARP16	unnamed (+59846)
PDE4D	unnamed (+429528)
PDE5A	unnamed (+232142), unnamed (+285974)
PDGFC	unnamed (+665731), unnamed (+666210)
PHKB	unnamed (+403616)
PID1	unnamed (+867959)
PLPP1	unnamed (-36649), unnamed (-36168)
PLPP7	unnamed (+67082), unnamed (+67562)
PLXND1	unnamed (-34863), unnamed (-34458)
PNISR	unnamed (-4977), unnamed (-4499)
POT1	unnamed (-291673)
PPP1R15A	unnamed (+17725)
PPP1R2P3	unnamed (-192348), unnamed (-184136)
PPP1R3A	unnamed (+576645), unnamed (+577125)
PPTC7	unnamed (+12798)
PRDX1	unnamed (-6648)
PRLR	unnamed (+53720)
PRODH	unnamed (-2605)
PRR16	unnamed (-269419), unnamed (-269009)
PRRC2B	unnamed (-73314), unnamed (-72834)
PRSS38	unnamed (+53131)
PSD3	unnamed (+219253)
PSMA8	unnamed (+68442)
PTAR1	unnamed (-3679)
PTPRN2	unnamed (+350404)
PTPRU	unnamed (+102049), unnamed (+122874), unnamed (+123256), unnamed (+123761)
PUF60	unnamed (-2614)
PYGB	unnamed (-6539), unnamed (-6051)
RAB15	unnamed (-6655)
RAB3B	unnamed (-15964)
RAB3C	unnamed (+881230)
RAD9B	unnamed (+68283)
RARRES3	unnamed (-8366), unnamed (-6023)
RASGEF1A	unnamed (-107948)
RBFOX1	unnamed (-264829)
RBMY1J	unnamed (+490053)
RCBTB1	unnamed (-13923)
REEP1	unnamed (+76300)
REPS2	unnamed (+168803)
RIMS3	unnamed (+93147)
RNF112	unnamed (+93878), unnamed (+94143), unnamed (+94510)
RNGTT	unnamed (+581649)
RPL24	unnamed (-17535), unnamed (-13749)
RPL8	unnamed (-3791)
RPTOR	unnamed (+6424)
RUFY1	unnamed (-36111)
SARDH	unnamed (-218399), unnamed (-217917)
SCGB1D1	unnamed (+4928)
SCGB2A1	unnamed (-13524)
SCN8A	unnamed (-136465)
SELENOK	unnamed (-86010)
SEMA4A	unnamed (+26180)
SEMA5A	unnamed (+607850)
SEMA6A	unnamed (-247282), unnamed (-246801)
SENP2	unnamed (-23142), unnamed (-14930)
SETD2	unnamed (-96051)
SGCD	unnamed (+331433), unnamed (+339645)
SGK1	unnamed (-341536)
SH3GL2	unnamed (-133278)
SIPA1L3	unnamed (-40567)
SLAMF1	unnamed (-52574), unnamed (-44311)
SLC24A1	unnamed (+112205)
SLC25A16	unnamed (+1232), unnamed (+1718)
SLC25A44	unnamed (-14225)
SLC38A9	unnamed (+141108), unnamed (+141589)
SLC44A5	unnamed (+228109), unnamed (+233514)
SLC47A1	unnamed (-28782), unnamed (-28517), unnamed (-28150)
SLC4A8	unnamed (+30000)
SMIM30	unnamed (-223807), unnamed (-223327)
SNRPC	unnamed (-37462)
SPHKAP	unnamed (-182481)
SSTR1	unnamed (-89416)
SSU72	unnamed (-6356), unnamed (-5902)
ST6GAL1	unnamed (-43189), unnamed (-42708), unnamed (-36782)
STOM	unnamed (-59385)
SULT6B1	unnamed (-29204)
TAF4B	unnamed (-24167)
TBC1D3B	unnamed (+36056)
TBCD	unnamed (-7049)
TCEA1	unnamed (-9636)
TEX13C	unnamed (+459875)
TEX44	unnamed (-16060), unnamed (-15579)
TFRC	unnamed (+154180)
THAP1	unnamed (+47146)
TIMELESS	unnamed (+48554)
TMCC1	unnamed (+238785), unnamed (+239190)
TMED5	unnamed (-96538)
TMEM114	unnamed (+410593)
TMEM64	unnamed (-39342), unnamed (-38433)
TMPRSS15	unnamed (-165506)
TMTC1	unnamed (-148728)
TNK2	unnamed (-32448)
TOM1L1	unnamed (-698455)
TP63	unnamed (-379572)
TPRG1	unnamed (+79881)
TPTE2	unnamed (-97423)
TRAM1L1	unnamed (-98082), unnamed (-97601)
TREH	unnamed (-50018), unnamed (-41825)
TRIM60	unnamed (-29638), unnamed (-29224), unnamed (-29109)
TRIM61	unnamed (-25176), unnamed (-25061), unnamed (-24647)
TRPC6	unnamed (-120117), unnamed (-111619)
TSPY2	unnamed (+503103)
TTC5	unnamed (+36285), unnamed (+36770)
TULP2	unnamed (+8616)
U2AF1	unnamed (-40445), unnamed (-39965)
U2AF1L5	unnamed (-40517), unnamed (-40037)
UBE2E1	unnamed (-260759)
UBE2E2	unnamed (+341851)
UBE2Q2	unnamed (+28053)
UNC93B1	unnamed (+135257), unnamed (+135737)
UQCRFS1	unnamed (+523745)
UTY	unnamed (+376364)
VAV2	unnamed (+33991), unnamed (+34473)
VSIG10	unnamed (-2574), unnamed (-2093)
WASL	unnamed (-32054)
WDR5	unnamed (-43168)
WDR59	unnamed (+185266)
WNT7A	unnamed (-211548)
WNT9A	unnamed (+79074)
YY1AP1	unnamed (+53294), unnamed (+61506)
ZFP3	unnamed (-3085)
ZFP30	unnamed (+24980)
ZFP62	unnamed (+33254), unnamed (+33740)
ZNF184	unnamed (-301826)
ZNF33B	unnamed (+924873)
ZNF420	unnamed (-72178), unnamed (-71693)
ZNF432	unnamed (+4945)
ZNF517	unnamed (-2498)
ZNF568	unnamed (+83740), unnamed (+84225)
ZNF571	unnamed (-35642)
ZNF573	unnamed (-87071)
ZNF614	unnamed (-15046)
ZNF670-ZNF695	unnamed (+62051), unnamed (+62531)
ZNF684	unnamed (+40949)
ZNF695	unnamed (-8629), unnamed (-8149)
ZNF696	unnamed (-3618)
ZNF703	unnamed (-501899)
ZNF718	unnamed (+27746)
ZNF732	unnamed (+153095)
ZNF92	unnamed (-130343), unnamed (-129863)

## Sheet: Venn
The sets of LTR5A, LTR5B, and LTR5Hs
Names	total	elements
LTR5A LTR5B LTR5Hs	9	KMT2E PABPC5 GSTA4 HIST1H2BL GSTA3 FAM218A OR11H4 TRIM61 ZNF184
LTR5A LTR5B	99	MSRB1 ACSM6 BTBD6 NMBR AMPH NPHP4 DOCK9 GSC LEFTY2 PLK2 HMX1 OR5K4 LYZL1 PDLIM1 ZNF16 INTU ASCL4 SLC1A7 TNFSF11 SLC15A1 DNAJC15 GSTA2 HAND1 SRPK2 ZNF596 FRMD5 RHOB PCDH7 COA6 ZNF774 OR11H1 FAM90A1 LMBR1L CMTM4 RGPD5 DHRS4L2 ENSG00000275674 CMTM3 TUBA1B WSCD2 TMEM121 ZBTB43 BRF1 CDC16 HS1BP3 TACR3 SLC22A1 CASC4 GNA14 SVIL SDR9C7 MARVELD1 SDE2 TMEM14A FOXD4L6 LARP1 QRFPR AVPI1 10-Sep SVIP STARD3NL …
LTR5A LTR5Hs	9	ENSG00000259680 DEFB107A DEFB107B UNC93B1 CTSO DCAF12L1 CLEC6A ALDH3B2 PDGFC
LTR5B LTR5Hs	6	COL22A1 ITLN2 ZNF718 ZNF732 KCNK9 SCGB2A1
LTR5A	146	CLMP B3GNT5 SAMD4A ADRA2C CNTN3 TSPY1 ZNF140 FOXD4L3 GRAMD1B UBB ERG LRRC32 UGT2B17 CCT8L2 CHD1 PRAG1 PCDH11Y MYO3A OCM2 CRH TMEM18 TSKU KNL1 TRIM43B PRDM9 MANEA ENSG00000233757 CDH9 SH3YL1 DEFB130B DEFB134 CD38 DRD5 SOCS6 NOTO ALG1L2 CEACAM21 LAMP3 RBSN UGT2B15 KYAT1 CDH10 LINGO2 FAM86B1 DEFB131A MRPS17 OR5K3 TMPRSS11E DEFB115 FAM110C TVP23A PLEKHG4B CLDN25 DNAH12 ALG1L ZFP69B GPR35 COL6A5 AQP12…
LTR5B	217	PRPF40A PDE6A CCDC183 CHGB ADAM12 GLUD1 DNAH14 RPIA ZNF835 FEM1C ZNF85 TMBIM1 PRAMEF14 GADD45G C16orf54 ODF3 ITLN1 WDR70 MS4A10 ASL BET1L LHFPL2 TUNAR PRDX6 SERINC5 GGT2 GDNF CES3 THEM5 SLC36A1 PPEF1 RMDN2 KLF8 ZNF430 PRAMEF13 HNRNPCL2 ZCRB1 SAMHD1 PHKA2 NELFA CES2 HDHD3 GNAI1 CLDN3 THBS4 SSBP4 TCL1A BCR MAGI2 MYO6 KRTAP5-8 VNN1 ZNF322 NECTIN3 FRRS1 ZNF300 AGL MINPP1 QPRT PXDN LRRC17 CRHBP SACM1L…
LTR5Hs	292	RPTOR PNISR ZNF695 CCDC102B ZNF684 PRSS38 AKAIN1 IRAK1BP1 RCBTB1 WASL NMUR1 SELENOK ZFP62 TAF4B ANXA1 PPP1R15A SETD2 FAM126A UTY CILP NEPRO OR4F15 ADCK1 CLEC4D ERV3-1 SLC4A8 NDUFAB1 CNTLN CHRNA6 TPRG1 TEX13C RAB3C KIF2B CAPN13 PTPRN2 ZFP3 SCGB1D1 ENTPD6 APELA PUF60 CRYAA IFT172 KLF7 ACTL7B LCLAT1 KRTCAP3 ARL11 OR4F4 PYGB ENSG00000250782 TEX44 SENP2 PARP16 LYPLA1 ZNF571 TRIM60 RAD9B TSPY2 IGSF23 F…
