# Supplementary material for: p53 Binding Sites in Long Terminal Repeat 5Hs (LTR5Hs) of Human Endogenous Retrovirus K Family (HML-2 Subgroup) Play Important Roles in the Regulation of LTR5Hs Transcriptional Activity
Source: Microbiol Spectr. 2022 Jul 18;10(4):e00485-22. doi: 10.1128/spectrum.00485-22 (PMC9430305; doi:10.1128/spectrum.00485-22)
Supplement: Supplemental file 5 — Table S4. Download spectrum.00485-22-s0005.xlsx, XLSX file, 0.02 MB [file spectrum.00485-22-s0005.xlsx]

## Sheet: BP
The biological process analyses of LTR5A, LTR5B, and LTR5Hs
LTR5A
Category	Term	Count	PValue	Genes	List Total	Pop Hits	Pop Total	Fold Enrichment	Bonferroni	Benjamini	FDR
GOTERM_BP_DIRECT	long term synaptic depression	4	0.00106669	GRIA1/ PLK2/ CD38/ DRD5	219	16	16792	19.1689	0.636811	1	1
GOTERM_BP_DIRECT	negative regulation of blood pressure	4	0.00676713	GCH1/ GJA5/ CRH/ DRD5	219	30	16792	10.2234	0.99841	1	1
GOTERM_BP_DIRECT	steroid metabolic process	4	0.0181915	CYP2B6/ UGT2B15/ UGT2B17/ HSD17B6	219	43	16792	7.13263	1	1	1
GOTERM_BP_DIRECT	response to pain	3	0.0200714	GCH1/ CRH/ NMUR2	219	17	16792	13.531	1	1	1
GOTERM_BP_DIRECT	cellular response to hormone stimulus	4	0.0205273	NPFFR1/ CYP11B2/ ASNS/ QRFPR	219	45	16792	6.81563	1	1	1
GOTERM_BP_DIRECT	glutathione derivative biosynthetic process	3	0.03268	GSTA4/ GSTA3/ GSTA2	219	22	16792	10.4558	1	1	1
GOTERM_BP_DIRECT	glutathione metabolic process	4	0.036176	GSTA5/ GSTA4/ GSTA3/ GSTA2	219	56	16792	5.47684	1	1	1
GOTERM_BP_DIRECT	meiotic nuclear division	3	0.0383937	RAD51/ ZW10/ HORMAD1	219	24	16792	9.58447	1	1	1
GOTERM_BP_DIRECT	O-glycan processing	4	0.0430259	B3GNT5/ C1GALT1/ MUC4/ MUC20	219	60	16792	5.11172	1	1	1
GOTERM_BP_DIRECT	defense response to fungus	3	0.0476113	CLEC6A/ DEFA5/ IL17RA	219	27	16792	8.51953	1	1	1
LTR5B
Category		Count	PValue	Genes	List Total	Pop Hits	Pop Total	Fold Enrichment	Bonferroni	Benjamini	FDR
GOTERM_BP_DIRECT	negative regulation of cell differentiation	7	0.000150994	PRAMEF6/ PRAMEF27/ PRAMEF19/ PRAMEF18/ PRAMEF13/ PRAMEF14/ PRAMEF25	268	51	16792	8.59994	0.1322	0.0753193	0.0753193
GOTERM_BP_DIRECT	epoxygenase P450 pathway	5	0.000160425	CYP2J2/ CYP2A7/ CYP2A6/ CYP2B6/ CYP2A13	268	18	16792	17.4046	0.139852	0.0753193	0.0753193
GOTERM_BP_DIRECT	oxidation-reduction process	22	0.000529275	CYP2J2/ EGLN2/ FRRS1/ GPX3/ DHDH/ GLRX/ SDR9C7/ HSD17B6/ CYP8B1/ PRDX6/ PTGS1/ DHRS4/ CYP2A7/ GLUD1/ TPO/ CYP2A6/ CYP2B6/ CYP2A13/ PXDN/ DHRS4L2/ LBR/ MSRB1	268	592	16792	2.32846	0.39172	0.165663	0.165663
GOTERM_BP_DIRECT	xenobiotic metabolic process	7	0.00150709	CYP2J2/ CYP2B6/ CYP2A13/ GSTA4/ CES2/ GGT2/ PTGS1	268	78	16792	5.62304	0.757371	0.353789	0.353789
GOTERM_BP_DIRECT	hydrogen peroxide catabolic process	4	0.00370903	TPO/ GPX3/ PXDN/ PRDX6	268	20	16792	12.5313	0.969476	0.696557	0.696557
GOTERM_BP_DIRECT	proline transport	3	0.00662061	SLC36A1/ SLC36A2/ SLC6A20	268	8	16792	23.4963	0.998045	0.988689	0.988689
GOTERM_BP_DIRECT	response to oxidative stress	7	0.00826326	PDLIM1/ TPO/ VNN1/ GPX3/ PXDN/ MSRB1/ PTGS1	268	110	16792	3.98725	0.999587	0.988689	0.988689
GOTERM_BP_DIRECT	glycine transport	3	0.00842334	SLC36A1/ SLC36A2/ SLC6A20	268	9	16792	20.8856	0.999645	0.988689	0.988689
GOTERM_BP_DIRECT	glutathione metabolic process	5	0.0120192	GSTA5/ GSTA4/ GSTA3/ GSTA2/ GGT2	268	56	16792	5.59435	0.999988	1	1
GOTERM_BP_DIRECT	amino acid transport	4	0.0178825	SLC36A1/ SLC36A2/ SLC1A5/ SLC6A20	268	35	16792	7.16077	1	1	1
GOTERM_BP_DIRECT	cellular oxidant detoxification	5	0.0252858	TPO/ GPX3/ PXDN/ PRDX6/ PTGS1	268	70	16792	4.47548	1	1	1
GOTERM_BP_DIRECT	negative regulation of apoptotic process	14	0.0301216	SERPINB2/ BCL2A1/ PLK2/ ANXA5/ ZNF16/ PRAMEF6/ PRAMEF27/ PRAMEF19/ ITCH/ PRAMEF18/ PRAMEF13/ GDNF/ PRAMEF14/ PRAMEF25	268	455	16792	1.9279	1	1	1
GOTERM_BP_DIRECT	steroid metabolic process	4	0.0307475	CYP2A6/ CYP2B6/ HSD17B6/ DHRS4	268	43	16792	5.82853	1	1	1
GOTERM_BP_DIRECT	cellular ketone metabolic process	2	0.031549	CYP2B6/ DHRS4	268	2	16792	62.6567	1	1	1
GOTERM_BP_DIRECT	regulation of transcription/ DNA-templated	34	0.0362475	ZNF430/ ZNF28/ ZNF331/ ZNF550/ ZNF195/ POGK/ ZBTB43/ PDLIM1/ ZNF85/ ZNF549/ ZNF525/ ZNF468/ ZNF300/ ZNF322/ PPARGC1B/ ZNF587B/ ZNF682/ BRF1/ ZNF184/ HSFX2/ ZNF705A/ PPHLN1/ ZNF16/ KLF8/ ZNF718/ ZNF93/ ZNF813/ ZNF835/ PRKCQ/ ZNF678/ ZNF732/ LMX1B/ ZNF774/ ZNF596	268	1504	16792	1.41644	1	1	1
GOTERM_BP_DIRECT	glutathione derivative biosynthetic process	3	0.0472162	GSTA4/ GSTA3/ GSTA2	268	22	16792	8.5441	1	1	1
LTR5Hs
Category		Count	PValue	Genes	List Total	Pop Hits	Pop Total	Fold Enrichment	Bonferroni	Benjamini	FDR
GOTERM_BP_DIRECT	semaphorin-plexin signaling pathway	4	0.0171412	SEMA5A/ SEMA4A/ SEMA6A/ PLXND1	280	33	16792	7.26926	1	1	1
GOTERM_BP_DIRECT	negative chemotaxis	4	0.0185739	SEMA5A/ SEMA4A/ EPHA7/ SEMA6A	280	34	16792	7.05546	1	1	1
GOTERM_BP_DIRECT	positive regulation of protein serine/threonine kinase activity	4	0.0200712	RPTOR/ CAB39/ DAB2IP/ PARP16	280	35	16792	6.85388	1	1	1
GOTERM_BP_DIRECT	spermatogenesis	13	0.0278522	DDX6/ RBMY1J/ CDY1/ SSTR1/ TSPY2/ ADAMTS2/ CNR1/ BPY2/ CDY1B/ TAF4B/ BPY2C/ BPY2B/ TP63	280	385	16792	2.02501	1	1	1
GOTERM_BP_DIRECT	negative regulation of GTPase activity	4	0.0343704	PTPRN2/ TNK2/ DAB2IP/ F11R	280	43	16792	5.57874	1	1	1
GOTERM_BP_DIRECT	regulation of cell proliferation	8	0.0351905	FA2H/ NUAK1/ ANXA1/ TFRC/ TNK2/ FNTB/ TIMELESS/ SGK1	280	185	16792	2.59336	1	1	1
GOTERM_BP_DIRECT	positive regulation of blood pressure	3	0.0429314	CNR1/ ADIPOQ/ F11R	280	20	16792	8.99571	1	1	1
GOTERM_BP_DIRECT	histone H3-K4 methylation	3	0.0429314	KMT2E/ WDR5/ ASH1L	280	20	16792	8.99571	1	1	1
GOTERM_BP_DIRECT	sphingolipid biosynthetic process	4	0.0453724	FA2H/ ALDH3B2/ COL4A3BP/ PLPP1	280	48	16792	4.99762	1	1	1
GOTERM_BP_DIRECT	female genitalia morphogenesis	2	0.0490244	TP63/ FGF10	280	3	16792	39.981	1	1	1
GOTERM_BP_DIRECT	histone H3-K36 dimethylation	2	0.0490244	SETD2/ ASH1L	280	3	16792	39.981	1	1	1

## Sheet: CC
The cellular component analyses of LTR5A, LTR5B, and LTR5Hs
LTR5A
Category	Term	Count	%	PValue	Genes	List Total	Pop Hits	Pop Total	Fold Enrichment	Bonferroni	Benjamini	FDR
GOTERM_CC_DIRECT	intracellular	28	11.1111	0.0159834	SERPINA3, PRDM9, ZNF195, DOCK9, RGPD5, ZNF2, HSD17B6, CAPN7, ZNF429, TNFSF11, IKBKG, SOCS6, TRIM43, TRIM43B, ZNF100, TRIM61, RAB6C, ZNF140, ZNF184, PLK2, ANXA5, TRPV2, VPS13A, ZNF705A, B3GNT5, ZNF713, NMUR2, ZNF596	240	1332	18224	1.5962	0.977324	1	1
GOTERM_CC_DIRECT	integral component of plasma membrane	29	11.5079	0.0190093	NPFFR1, OR11H2, OR11H12, OR11H1, OR11H4, SLC22A1, LRRC32, GJA5, TNFSF11, QRFPR, MUC4, DRD5, GPR39, SLC15A1, SLC16A1, GPR35, PCDH7, TRPC1, TRPV2, KCNJ15, TACR3, NMBR, ADRA2C, TMPRSS11E, IGF2R, IL17RA, SLC4A7, TSPAN14, LY6E	240	1415	18224	1.55623	0.989004	1	1
GOTERM_CC_DIRECT	organelle membrane	5	1.98413	0.0275602	CYP2B6, CYP2A13, UGT2B15, CYP4A22, UGT2B17	240	87	18224	4.36398	0.998595	1	1
GOTERM_CC_DIRECT	cell surface	13	5.15873	0.0538936	ITGB1, GRIA1, CIITA, FGFBP1, INTU, DEFB115, TRPV2, DEFB134, IGF2R, TSPAN14, CLMP, PDGFC, CD38	240	542	18224	1.82128	0.999998	1	1
LTR5B
Category		Count	%	PValue	Genes	List Total	Pop Hits	Pop Total	Fold Enrichment	Bonferroni	Benjamini	FDR
GOTERM_CC_DIRECT	intracellular	39	11.8902	0.000640549	ZNF430, ZNF28, ZNF331, SERPINA3, ZNF550, ZNF195, DOCK9, POGK, DIRAS2, RHOBTB3, RGPD5, HSD17B6, SAMHD1, CRHBP, ZNF85, ZNF549, ZNF525, TNFSF11, ZNF468, ZNF300, ZNF587B, TRIM61, ZNF682, ZNF184, PLK2, ANXA5, VPS13A, ZNF705A, BCR, TRIM75P, ZNF718, ZNF93, GDNF, ZNF813, PRKCQ, ZNF678, ZNF732, RABL6, ZNF596	301	1332	18224	1.77271	0.135922	0.146045	0.146045
GOTERM_CC_DIRECT	organelle membrane	7	2.13415	0.00313279	CYP2J2, CYP2A7, CYP2A6, CYP2B6, CYP2A13, CYP8B1, PTGS1	301	87	18224	4.87142	0.511002	0.357137	0.357137
GOTERM_CC_DIRECT	extracellular space	34	10.3659	0.0141152	SERPINA3, LRRC17, LYZL1, PVR, THBS4, CRHBP, CST2, TPO, SCGB1D2, TNFSF11, CA6, GUSB, LEFTY2, MUC4, PDZD7, CHGA, SERPINB2, CMTM3, LGI4, CMTM4, GPX3, SFTPD, SERPINB7, PRDX6, IGF2R, TRIM75P, ACTBL2, VNN3, SCGB2A1, PXDN, SFTPA1, CBLN4, CES3, CES2	301	1347	18224	1.52823	0.960883	1	1
GOTERM_CC_DIRECT	clathrin-coated endocytic vesicle	3	0.914634	0.0246224	MYO6, SFTPD, SFTPA1	301	15	18224	12.109	0.996601	1	1
LTR5Hs
Category		Count	%	PValue	Genes	List Total	Pop Hits	Pop Total	Fold Enrichment	Bonferroni	Benjamini	FDR
GOTERM_CC_DIRECT	anchored component of plasma membrane	4	1.29032	0.0104804	CPO, TREH, CD48, FOLR1	299	28	18224	8.70712	0.937393	1	1
GOTERM_CC_DIRECT	intracellular	32	10.3226	0.0297187	ZNF573, ZNF571, TBC1D3B, ZNF670-ZNF695, NUDT4, IPO8, GRM4, RASGEF1A, ZFP30, ZNF568, MAP4K3, ZNF420, ZNF684, TRIM60, TRIM61, ARL11, ZNF184, ZNF33B, CAPN13, TOM1L1, IRAK1BP1, ZNF718, ZNF92, RAB15, ZNF517, ABI1, ZNF614, NMUR1, ZNF732, ALDH8A1, ZNF432, ZNF695	299	1332	18224	1.46426	0.999642	1	1
GOTERM_CC_DIRECT	proteinaceous extracellular matrix	9	2.90323	0.074027	ADAMTS16, ADAMTS2, ADAMTS3, MMP24, CILP, COL22A1, WNT7A, WNT9A, AMELY	299	268	18224	2.04682	1	1	1
GOTERM_CC_DIRECT	voltage-gated calcium channel complex	3	0.967742	0.0810619	PDE4D, CACNA2D3, CACNA2D2	299	29	18224	6.30516	1	1	1
GOTERM_CC_DIRECT	cytoplasmic vesicle	8	2.58065	0.0918434	EEA1, GRM4, TFRC, SCN8A, WASL, F11R, SENP2, BICD1	299	235	18224	2.07489	1	1	1
GOTERM_CC_DIRECT	U2AF	2	0.645161	0.0942003	U2AF1L5, U2AF1	299	6	18224	20.3166	1	1	1

## Sheet: MF
The molecular function analyses of LTR5A, LTR5B, and LTR5Hs
LTR5A
Category	Term	Count	%	PValue	Genes	List Total	Pop Hits	Pop Total	Fold Enrichment	Bonferroni	Benjamini	FDR
GOTERM_MF_DIRECT	glutathione transferase activity	4	1.5873	0.00950942	GSTA5, GSTA4, GSTA3, GSTA2	213	35	16881	9.05755	0.954327	1	1
GOTERM_MF_DIRECT	retinoic acid binding	3	1.19048	0.0334026	UGT2B15, UGT2B17, IGF2R	213	23	16881	10.3374	0.999983	1	1
GOTERM_MF_DIRECT	NAD+ nucleosidase activity	2	0.793651	0.0372065	CD38, ART5	213	3	16881	52.8357	0.999995	1	1
GOTERM_MF_DIRECT	steroid hydroxylase activity	3	1.19048	0.0418732	CYP2B6, CYP2A13, CYP11B2	213	26	16881	9.14464	0.999999	1	1
LTR5B
Category		Count	%	PValue	Genes	List Total	Pop Hits	Pop Total	Fold Enrichment	Bonferroni	Benjamini	FDR
GOTERM_MF_DIRECT	arachidonic acid epoxygenase activity	5	1.52439	8.51462e-05	CYP2J2, CYP2A7, CYP2A6, CYP2B6, CYP2A13	279	15	16881	20.1685	0.032416	0.0329516	0.0326962
GOTERM_MF_DIRECT	steroid hydroxylase activity	5	1.52439	0.000808603	CYP2J2, CYP2A7, CYP2A6, CYP2B6, CYP2A13	279	26	16881	11.6356	0.268791	0.0985132	0.0977495
GOTERM_MF_DIRECT	nucleic acid binding	31	9.45122	0.000870081	ZNF430, ZNF28, ZNF331, ZNF550, HNRNPCL2, ZNF195, POGK, SAMHD1, RBM3, ZNF85, ZNF549, ZNF525, ZNF468, ZNF300, ZNF322, PPARGC1B, ZNF587B, ZNF682, PEG3, ZNF184, PABPC5, ZNF705A, ZCRB1, KLF8, THAP6, ZNF718, ZNF93, ZNF813, ZNF678, ZNF732, ZNF596	279	985	16881	1.90423	0.285997	0.0985132	0.0977495
GOTERM_MF_DIRECT	amino acid transmembrane transporter activity	6	1.82927	0.00101822	SLC7A4, SLC36A1, SLC36A2, SLC1A5, SLC6A20, SLC1A7	279	47	16881	7.72409	0.325817	0.0985132	0.0977495
GOTERM_MF_DIRECT	heme binding	9	2.7439	0.00196177	CYP2J2, CYP2A7, TPO, CYP2A6, CYP2B6, CYP2A13, PXDN, CYP8B1, PTGS1	279	137	16881	3.97481	0.53231	0.151841	0.150664
GOTERM_MF_DIRECT	oxidoreductase activity, acting on paired donors, with incorporation or reduction of molecular oxygen	6	1.82927	0.00243231	CYP2J2, CYP2A7, CYP2A6, CYP2B6, EGLN2, CYP8B1	279	57	16881	6.36899	0.610328	0.156884	0.155668
GOTERM_MF_DIRECT	peroxidase activity	4	1.21951	0.00539645	TPO, GPX3, PXDN, PTGS1	279	22	16881	11.001	0.876817	0.298347	0.296034
GOTERM_MF_DIRECT	aromatase activity	4	1.21951	0.00964865	CYP2J2, CYP2A7, CYP2B6, CYP2A13	279	27	16881	8.96376	0.976533	0.466754	0.463135
GOTERM_MF_DIRECT	iron ion binding	8	2.43902	0.0134922	CYP2J2, CYP2A7, CYP2A6, CYP2B6, EGLN2, CYP2A13, PPEF1, CYP8B1	279	153	16881	3.16368	0.994789	0.580163	0.575666
GOTERM_MF_DIRECT	glutathione transferase activity	4	1.21951	0.0196105	GSTA5, GSTA4, GSTA3, GSTA2	279	35	16881	6.9149	0.999531	0.758928	0.753045
GOTERM_MF_DIRECT	oxidoreductase activity, acting on paired donors, with incorporation or reduction of molecular oxygen, reduced flavin or flavoprotein as one donor, and incorporation of one atom of oxygen	3	0.914634	0.0246355	CYP2A7, CYP2A6, CYP2B6	279	15	16881	12.1011	0.999936	0.866722	0.860004
GOTERM_MF_DIRECT	coumarin 7-hydroxylase activity	2	0.609756	0.0326662	CYP2A6, CYP2A13	279	2	16881	60.5054	0.999997	1	0.994819
GOTERM_MF_DIRECT	oxygen binding	4	1.21951	0.0421122	CYP2A7, CYP2B6, CYP2A13, CYP8B1	279	47	16881	5.14939	1	1	0.994819
GOTERM_MF_DIRECT	hydrogen:amino acid symporter activity	2	0.609756	0.0485983	SLC36A1, SLC36A2	279	3	16881	40.3369	1	1	0.994819
GOTERM_MF_DIRECT	pantetheine hydrolase activity	2	0.609756	0.0485983	VNN1, VNN3	279	3	16881	40.3369	1	1	0.994819
LTR5Hs
Category		Count	%	PValue	Genes	List Total	Pop Hits	Pop Total	Fold Enrichment	Bonferroni	Benjamini	FDR
GOTERM_MF_DIRECT	HECT domain binding	3	0.967742	0.00080189	BPY2, BPY2C, BPY2B	279	3	16881	60.5054	0.307476	0.367266	0.367266
GOTERM_MF_DIRECT	nucleic acid binding	28	9.03226	0.00660774	DDX3Y, ZNF573, DDX6, ZNF571, ZNF670-ZNF695, PUF60, ZFP30, ZNF703, METTL4, ZNF568, ZNF420, ZNF684, RBFOX1, ZNF184, RBMY1J, PABPC5, ZNF33B, THAP1, KLF7, ZNF718, ZNF92, ZFP62, ZNF517, ZNF614, ZNF732, ZNF432, ZNF696, ZNF695	279	985	16881	1.71995	0.951992	1	1
GOTERM_MF_DIRECT	chemorepellent activity	4	1.29032	0.00964865	SEMA5A, SEMA4A, EPHA7, SEMA6A	279	27	16881	8.96376	0.98821	1	1
GOTERM_MF_DIRECT	structural constituent of ribosome	9	2.90323	0.0310045	SLC25A16, MRPL20, MRPS11, RPL24, MRPL36, MRPS30, RPL8, MRPL35, SLC25A44	279	222	16881	2.45292	0.999999	1	1
GOTERM_MF_DIRECT	aldehyde dehydrogenase (NAD) activity	3	0.967742	0.0312295	ALDH3B2, ALDH1A1, ALDH8A1	279	17	16881	10.6774	1	1	1
GOTERM_MF_DIRECT	histone methyltransferase activity (H3-K4 specific)	3	0.967742	0.034758	KMT2E, WDR5, ASH1L	279	18	16881	10.0842	1	1	1
GOTERM_MF_DIRECT	oxidoreductase activity, acting on the aldehyde or oxo group of donors, NAD or NADP as acceptor	3	0.967742	0.0384329	ALDH3B2, ALDH1A1, ALDH8A1	279	19	16881	9.55348	1	1	1
GOTERM_MF_DIRECT	metal ion binding	45	14.5161	0.0446487	ZNF573, U2AF1L5, ZNF571, ATP23, U2AF1, NUDT4, EEA1, NUAK1, ZFP30, ZNF703, UQCRFS1, MGAT1, FAM170A, ZNF568, UTY, NDUFV1, TP63, ZNF420, ZNF684, ZNF184, PPTC7, TNK2, PDE4D, ZFP3, CACNA2D3, CACNA2D2, AMPD3, PRLR, ZNF33B, VAV2, KLF7, FA2H, ZNF718, ZNF92, ZFP62, ZNF517, ZNF614, PDE5A, ACO1, DNA2, ZNF732, CRYAA, ZNF432, ZNF696, ZNF695	279	2069	16881	1.31597	1	1	1
