# Supplementary material for: p53 Binding Sites in Long Terminal Repeat 5Hs (LTR5Hs) of Human Endogenous Retrovirus K Family (HML-2 Subgroup) Play Important Roles in the Regulation of LTR5Hs Transcriptional Activity
Source: Microbiol Spectr. 2022 Jul 18;10(4):e00485-22. doi: 10.1128/spectrum.00485-22 (PMC9430305; doi:10.1128/spectrum.00485-22)
Supplement: Supplemental file 6 — Table S5. Download spectrum.00485-22-s0006.xlsx, XLSX file, 0.01 MB [file spectrum.00485-22-s0006.xlsx]

## Sheet: Sheet1
Cancer types, SNP loci and proportions for TP53
Cancer Type	Pancreatic adenocarcinoma	Liver hepatocellular carcinoma	Lung adenocarcinoma	Esophageal carcinoma	Lung squamous cell carcinoma	Colon adenocarcinoma	Ovarian serous cystadenocarcinoma	Rectum adenocarcinoma	Stomach adenocarcinoma
TCGA abbreviation	PAAD	LICH	LUAD	ESCA	LUSC	COAD	OV	READ	STAD
rs587783062		0.13%(1/750)					0.11%(1/884)	0.32%(1/312)
rs587781504			0.19%(2/1034)
rs28934578	2.19%(4/183)	0.13%(1/750)		2.73%(10/366)	0.4%(4/994)	3.02%(26/862)	1.7%(15/884)	3.85%(12/312)	1.36%(12/882)
rs786202962			0.10%(1/1034)	0.27%(1/366)	0.2%(4/994)	0.23%(2/862)	0.45%(4/884)		0.11%(1/882)
rs147002414				0.27%(1/366)
