# Supplementary material for: p53 Binding Sites in Long Terminal Repeat 5Hs (LTR5Hs) of Human Endogenous Retrovirus K Family (HML-2 Subgroup) Play Important Roles in the Regulation of LTR5Hs Transcriptional Activity
Source: Microbiol Spectr. 2022 Jul 18;10(4):e00485-22. doi: 10.1128/spectrum.00485-22 (PMC9430305; doi:10.1128/spectrum.00485-22)
Supplement: Supplemental file 7 — Table S6. Download spectrum.00485-22-s0007.xlsx, XLSX file, 0.01 MB [file spectrum.00485-22-s0007.xlsx]

## Sheet: Sheet1
Similarities among the representatives of the 3 subgroups and their elements
Subgroup	LTR5B		LTR5A		LTR5Hs
	LTR5B_DF0000557.4 vs 62 LTR5B elements	LTR5B_12p11.1 vs 62 LTR5B elements	LTR5A_DF0000556.4 vs 43 LTR5A elements	LTR5A_11p15.4 vs 43 LTR5A elements	LTR5Hs_DF0000558.4 vs 194 LTR5Hs elements	LTR5Hs_19p12b_K113 vs 194 LTR5Hs elements
Similarity	91.16%±1.41%	79.13%±1.35%	94.21%±1.11%	91.23%±2.06%	98.25%±0.68%	95.75%±1.30%
