# Supplementary material for: p53 Binding Sites in Long Terminal Repeat 5Hs (LTR5Hs) of Human Endogenous Retrovirus K Family (HML-2 Subgroup) Play Important Roles in the Regulation of LTR5Hs Transcriptional Activity
Source: Microbiol Spectr. 2022 Jul 18;10(4):e00485-22. doi: 10.1128/spectrum.00485-22 (PMC9430305; doi:10.1128/spectrum.00485-22)
Supplement: Supplemental file 8 — Table S7. Download spectrum.00485-22-s0008.xlsx, XLSX file, 0.02 MB [file spectrum.00485-22-s0008.xlsx]

## Sheet: construction primers
Primers for plasmid construction
Primer	Sequence (5’ to 3’)
5A-reverse-F	CGGGGTACCTGAAGGGATGGCCTG
5A-reverse-R	CTAGCTAGCTGTAGGGAAAAGAAAGAGAGATCAGACTGT
5B-reverse-F	CGGGGTACCTGACGGGGGACAGC
5B-reverse-R	CTAGCTAGCTGTGGGGAAAAGAAAGAGAGATCAGATTGT
5H-reverse-F	CGGGGTACCTGTAGGGGTGGGTTGC
5H-reverse-R	CTAGCTAGCTGTGGGGAAAAGCAAGAGAGATCAGATTGT
5B-1F	GTAAAAGTCATTACCATTCTCTAA
5B-1R	GGTACCGGCCAGTTA
5B-2F	TGTAAAACCCGATTGCCA
5B-2R	CAAGCATAGTGCATTCAAACA
5B-3F	AATATATACTAAGGGAGCTGAG
5B-3R	CCAAGAGATTCCATTCCCA
5B-4F	GCTAGCCTCGAGGATA
5B-4R	GATCACTATCTTTACCATTTC
5Hs insert-1F	CCTAACTGGCCGGTACCTGTGGGGAAAAGCAAGAGA
5Hs insert-1R	GGTAATGACTTTTACGGAGCATGCTGCCTTCAAGCA
5Hs insert-2F	GAATGCACTATGCTTGTTAAGAGTCATCACCACTCCC
5Hs insert-2R	CAATCGGGTTTTACACCGAGACATTCCATTGCCCA
5Hs insert-3F	GGAATGGAATCTCTTGGTATAAAACCCGATTGTATGCT
5Hs insert-3R	GCTCCCTTAGTATATATTGATCATCTGTGGGTGT
5Hs insert-4F	GGTAAAGATAGTGATCAATAAATACTAAGGGAACTCAGAGGC
5Hs insert-4R	ATCCTCGAGGCTAGCTGTAGGGGTGGGTTGCCCCT

## Sheet: mutation primers
Primers for plasmid mutation
Primer	Sequence (5’ to 3’)
TATA-F	AATCTCTTGGtgtaaAACCCGATTG
TATA-R	CCATTCCCAGGGACGAGA
NF-κB-F	atggCCTCAGGGCTGGAGGTGG
NF-κB-R	tctcCCCTATCTCAGTAGATGGAGCATAC
Tp53-1-F	tggAGGTGGGACCTGCGGGCA
Tp53-1-R	gccaTGAGGCGGTTTTTCCCTATCTCAGTAGATG
Tp53-2-F	agcAATACTGCTTTGTAAAGCACTGAGATGTTTATGTGTATG
Tp53-2-R	gccaCTGCCCGCAGGTCCCACC
POU2F1-F	tctggcctatgtgcCTAAAAGCACAGCACTTAATC
POU2F1-R	tttatgtttgactctACATAAACATCTCAGTGC

## Sheet: siRNA sequences
siRNA sequences
Name	siRNA sequence (5’ to 3’)
p53-378	GUCCAGAUGAAGCUCCCAGAATT
p53-892	CACCAUCCACUACAACUACAUTT
random sequence (negative control)	UUC UCC GAA CGU GUC ACG UTT

## Sheet: RT-PCR primers
RT-PCR primers
Primer	Sequence (5’ to 3’)
TP53-F	GAGGTTGGCTCTGACTGTACC
TP53-R	TCCGTCCCAGTAGATTACCAC
β-actin-F	CCACGAAACTACGTTCAACTCC
β-actin-R	GTGATCTCCTTCTGCATCCTGT

## Sheet: ChIP-qPCR primers
Primer positions and sequences of ChIP-qPCR
Loci	Chromosome	Primer	sequence (5’ to 3’)
19q13.13	chr19: 37,861,174- 37,861,289	NC-F	CCAACTTCTCTTTATGTACCCTCTC
		NC-R	TAGCAGTCCTACTAGCTCACAA
10q21.3	chr10: 68,525,849-68,526,636	5Hs-chr10-F	CGCGATTGTATGCTCCATCTA
		5Hs-chr10-R	GCATACACATAAACATCTCAATGCT
12q13.1	chr12: 51,454,288-51,455,254	5Hs-chr12-F	GCATACACATAAACATCTCAATGCT
		5Hs-chr12-R	CCCGATTGTATGCTCCATCTAC
19q13.13	chr19: 37,866,177- 37,867,144	5Hs-chr19-F	CCCGATTGTATGCTCCATCTAC
		5Hs-chr19-R	GCATACACATAAACATCTCAGTGC
7q22.1	chr7:101,149,855-101,150,821	5Hs-chr7-F	ACACATAAACGTCTCAATGCTTTAC
		5Hs-chr7-R	CCCGATTGTACGTTCCATCTAC
11q13.2	chr11:67,603,354-67,604,197	5Hs-chr11-F	GCATACACATAAACATCTCAATGCT
		5Hs-chr11-R	CCCGATTGTATGCTCCATCTAC
